# Supplementary material for: Large scale wheat data integration improves genomic prediction accuracy with the potential to facilitate international breeding collaborations
Source: Commun Biol. 2026 Apr 28;9:892. doi: 10.1038/s42003-026-10150-x (PMC13332232; doi:10.1038/s42003-026-10150-x)
Supplement: Supplementary file 3 — Supplementary Data 1–3 [file 42003_2026_10150_MOESM3_ESM.xlsx]

## Sheet: supplementary data 1
Table S4. Significant marker trait associations detected with metaGWAS analysis that considers data from both pre-breeding programs
QTLID	rs#	alleles	chrom	pos	HD	LR	MD	PH	Prot	SR	Screen	TKW	YLD	YR
1	1:50359067	C/T	1A	50359067	0.948492	0.523786	1.00817	2.68636	0.748479	0.847304	0.976772	1.36068	11.7653	0.649564
1	1:50359428	A/G	1A	50359428	0.948492	0.523786	1.00817	2.68636	0.748479	0.847304	0.976772	1.36068	11.7653	0.649564
1	1:50359833	C/G	1A	50359833	0.948492	0.523786	1.00817	2.68636	0.748479	0.847304	0.976772	1.36068	11.7653	0.649564
1	1:50362797	A/G	1A	50362797	0.948492	0.523786	1.00817	2.68636	0.748479	0.847304	0.976772	1.36068	11.7653	0.649564
1	1:50363470	A/G	1A	50363470	0.948492	0.523786	1.00817	2.68636	0.748479	0.847304	0.976772	1.36068	11.7653	0.649564
1	1:50363550	A/G	1A	50363550	0.948492	0.523786	1.00817	2.68636	0.748479	0.847304	0.976772	1.36068	11.7653	0.649564
1	1:50363652	C/T	1A	50363652	0.948492	0.523786	1.00817	2.68636	0.748479	0.847304	0.976772	1.36068	11.7653	0.649564
1	1:51129508	A/T	1A	51129508	1.03474	0.694643	2.51547	2.45273	0.216508	0.258137	1.48341	2.69188	7.51532	3.18861
2	1:488895020	A/G	1A	488895020	1.22533	0.100637	1.47093	0.639483	0.745018	0.432656	1.98444	1.03178	6.63978	0.280068
2	1:489123146	C/T	1A	489123146	2.4179	0.208981	0.657775	1.92763	0.399286	0.432656	2.8049	0.621084	5.97042	0.359406
2	1:502036968	A/C	1A	502036968	3.34493	1.27683	3.83191	4.84901	2.74937	0.382195	0.397532	0.719661	6.44415	0.532124
2	1:502037436	A/G	1A	502037436	3.34493	1.27683	3.83191	4.84901	2.74937	0.382195	0.397532	0.719661	6.44415	0.532124
2	1:502037444	C/G	1A	502037444	3.25956	1.27683	3.78259	4.78884	2.74937	0.382195	0.387051	0.677477	6.38942	0.532124
2	1:502037816	C/G	1A	502037816	3.25956	1.27683	3.78259	4.78884	2.74937	0.382195	0.387051	0.677477	6.38942	0.532124
2	1:502296765	G/T	1A	502296765	3.34493	1.27683	3.83191	4.84901	2.74937	0.382195	0.397532	0.719661	6.44415	0.532124
2	1:502314520	A/G	1A	502314520	4.38324	0.191202	6.30998	2.63945	4.60592	0.869637	1.8229	3.88534	8.8114	3.01121
2	1:502316300	C/G	1A	502316300	4.38324	0.191202	6.30998	2.63945	4.60592	0.869637	1.8229	3.88534	8.8114	3.01121
2	1:502431762	A/T	1A	502431762	3.25956	1.27683	3.78259	4.78884	2.74937	0.382195	0.387051	0.677477	6.38942	0.532124
2	1:502431813	C/T	1A	502431813	3.03824	1.01347	2.02738	8.0454	2.59358	0.429985	0.736812	1.10323	6.4906	0.386148
2	1:502459112	C/T	1A	502459112	3.17204	1.34301	3.58991	4.80837	2.74599	0.382195	0.395784	0.639206	6.26619	0.53585
3	1:535127383;Tdurum_contig47620_592	A/C	1A	535127383	2.11795	1.05211	0.48074	1.82189	1.56938	1.80549	0.186867	1.10902	9.11274	0.377756
3	1:535580749	A/C	1A	535580749	1.14979	0.346711	0.411149	2.31817	1.39679	2.56557	0.214146	0.982836	10.5894	0.34908
3	1:541164189	G/T	1A	541164189	0.46101	0.240105	2.86673	1.35329	0.517116	0.246055	3.41025	1.82271	6.78567	0.198358
3	1:541164476	C/T	1A	541164476	0.46101	0.240105	2.86673	1.35329	0.517116	0.246055	3.41025	1.82271	6.78567	0.198358
3	1:541164682	C/T	1A	541164682	0.4569	0.240105	2.92638	1.29462	0.51757	0.246055	3.46274	1.81437	7.09127	0.193599
3	1:541164731	C/T	1A	541164731	0.437289	0.240105	2.92486	1.34811	0.517131	0.246055	3.43851	1.82568	6.93201	0.19384
3	1:541438930	A/G	1A	541438930	0.445323	0.240105	2.8512	1.3775	0.517136	0.246055	3.44937	1.81696	6.75413	0.195508
3	1:541439006	C/G	1A	541439006	0.445323	0.240105	2.8512	1.3775	0.517136	0.246055	3.44937	1.81696	6.75413	0.195508
3	1:541457632	C/T	1A	541457632	0.465912	0.143977	3.08546	1.08332	0.970908	0.209219	2.54123	1.58477	6.19237	0.0703023
3	1:541458516	A/G	1A	541458516	0.465912	0.143977	3.08546	1.08332	0.970908	0.209219	2.54123	1.58477	6.19237	0.0703023
3	1:541458651	C/G	1A	541458651	0.445323	0.240105	2.8512	1.3775	0.517136	0.246055	3.44937	1.81696	6.75413	0.195508
3	1:541459448	C/T	1A	541459448	0.465912	0.143977	3.08546	1.08332	0.970908	0.209219	2.54123	1.58477	6.19237	0.0703023
3	1:541459456	A/G	1A	541459456	0.465912	0.143977	3.08546	1.08332	0.970908	0.209219	2.54123	1.58477	6.19237	0.0703023
3	1:541472198	C/T	1A	541472198	0.465912	0.143977	3.08546	1.08332	0.970908	0.209219	2.54123	1.58477	6.19237	0.0703023
3	1:541488706	A/G	1A	541488706	0.465912	0.143977	3.08546	1.08332	0.970908	0.209219	2.54123	1.58477	6.19237	0.0703023
3	1:541489322	C/T	1A	541489322	0.465912	0.143977	3.08546	1.08332	0.970908	0.209219	2.54123	1.58477	6.19237	0.0703023
3	1:541489391	A/G	1A	541489391	0.465912	0.143977	3.08546	1.08332	0.970908	0.209219	2.54123	1.58477	6.19237	0.0703023
3	1:541489529	A/G	1A	541489529	0.465912	0.143977	3.08546	1.08332	0.970908	0.209219	2.54123	1.58477	6.19237	0.0703023
3	1:541489734	A/C	1A	541489734	0.465912	0.143977	3.08546	1.08332	0.970908	0.209219	2.54123	1.58477	6.19237	0.0703023
3	1:541489743	C/T	1A	541489743	0.465912	0.143977	3.08546	1.08332	0.970908	0.209219	2.54123	1.58477	6.19237	0.0703023
3	1:541489830	C/T	1A	541489830	0.465912	0.143977	3.08546	1.08332	0.970908	0.209219	2.54123	1.58477	6.19237	0.0703023
3	1:541489951	C/T	1A	541489951	0.465912	0.143977	3.08546	1.08332	0.970908	0.209219	2.54123	1.58477	6.19237	0.0703023
3	1:541490127	A/G	1A	541490127	0.465912	0.143977	3.08546	1.08332	0.970908	0.209219	2.54123	1.58477	6.19237	0.0703023
3	1:541499175	A/G	1A	541499175	0.465912	0.143977	3.08546	1.08332	0.970908	0.209219	2.54123	1.58477	6.19237	0.0703023
3	1:541517168	C/T	1A	541517168	0.465912	0.143977	3.08546	1.08332	0.970908	0.209219	2.54123	1.58477	6.19237	0.0703023
3	1:541517235	C/T	1A	541517235	0.465912	0.143977	3.08546	1.08332	0.970908	0.209219	2.54123	1.58477	6.19237	0.0703023
3	1:541517310	C/T	1A	541517310	0.427772	0.267629	2.73692	1.44888	0.534594	0.246055	3.1767	1.7537	6.66075	0.205649
3	1:541635699	A/C	1A	541635699	0.427772	0.267629	2.73692	1.44888	0.534594	0.246055	3.1767	1.7537	6.66075	0.205649
3	1:541635707	C/G	1A	541635707	0.427772	0.267629	2.73692	1.44888	0.534594	0.246055	3.1767	1.7537	6.66075	0.205649
3	1:541699622	C/T	1A	541699622	0.427772	0.267629	2.73692	1.44888	0.534594	0.246055	3.1767	1.7537	6.66075	0.205649
3	1:545859208	C/T	1A	545859208	3.02655	0.300611	2.22843	2.36082	1.14948	0.134635	3.22669	3.37652	7.4091	2.13334
3	1:545859247	A/G	1A	545859247	3.02655	0.300611	2.22843	2.36082	1.14948	0.134635	3.22669	3.37652	7.4091	2.13334
3	1:545859445	A/T	1A	545859445	3.02655	0.300611	2.22843	2.36082	1.14948	0.134635	3.22669	3.37652	7.4091	2.13334
3	1:545860132	A/G	1A	545860132	3.02655	0.300611	2.22843	2.36082	1.14948	0.134635	3.22669	3.37652	7.4091	2.13334
3	1:545861348	A/G	1A	545861348	2.83977	0.300611	2.21062	1.9865	1.14475	0.134635	3.23091	3.37691	7.33808	2.10139
3	1:545868679	A/G	1A	545868679	2.83977	0.300611	2.21062	1.9865	1.14475	0.134635	3.23091	3.37691	7.33808	2.10139
3	1:545889934	C/T	1A	545889934	2.83718	0.300611	2.21564	2.03624	1.14475	0.134635	3.23091	3.37691	7.37626	2.10139
3	1:545890436	A/C	1A	545890436	2.75748	0.287611	1.27006	1.12419	0.146343	1.77374	2.38587	2.06347	6.00401	2.17906
3	1:545919563	A/G	1A	545919563	1.10754	1.9677	0.45703	4.14374	0.693464	0.893415	1.97297	1.87672	5.9086	0.537573
3	1:545922870	A/G	1A	545922870	1.10754	1.9677	0.45703	4.14374	0.693464	0.893415	1.97297	1.87672	5.9086	0.537573
3	1:546091696	C/T	1A	546091696	1.10754	1.9677	0.45703	4.14374	0.693464	0.893415	1.97297	1.87672	5.9086	0.537573
3	1:546091806	A/G	1A	546091806	1.10754	1.9677	0.45703	4.14374	0.693464	0.893415	1.97297	1.87672	5.9086	0.537573
3	1:546095873	C/G	1A	546095873	1.10754	1.9677	0.45703	4.14374	0.693464	0.893415	1.97297	1.87672	5.9086	0.537573
3	1:546108504	C/T	1A	546108504	1.10754	1.9677	0.45703	4.14374	0.693464	0.893415	1.97297	1.87672	5.9086	0.537573
3	1:547595828	G/T	1A	547595828	2.35554	1.01735	0.826578	3.21178	1.09497	1.25037	1.24731	1.77373	6.19651	0.858054
3	1:547595971	G/T	1A	547595971	2.35554	1.01735	0.826578	3.21178	1.09497	1.25037	1.24731	1.77373	6.19651	0.858054
3	1:547910011	A/C	1A	547910011	1.92422	0.954558	0.820918	1.70689	0.183799	0.951903	2.34876	2.58526	6.99668	0.495205
4	1:549656641	C/T	1A	549656641	4.54258	1.49875	0.483876	2.12572	0.282721	1.19843	7.28405	2.56281	1.88254	0.725591
4	1:560070193	C/T	1A	560070193	2.33455e-05	1.48012	0.000350226	2.35755e-05	0.314089	0.573548	7.43727	1.82946	0.000141409	0.0102997
4	1:581567391	A/C	1A	581567391	0.667696	0.481903	0.104604	4.71648	1.3158	1.32621	1.44624	0.263613	5.85503	0.41373
4	1:581568079	C/T	1A	581568079	0.68315	0.481903	0.0967865	4.81159	1.3158	1.32621	1.46492	0.282135	6.05338	0.41373
4	1:581569145	A/C	1A	581569145	0.68315	0.481903	0.0967865	4.81159	1.3158	1.32621	1.46492	0.282135	6.05338	0.41373
4	1:581616244	C/T	1A	581616244	0.68315	0.481903	0.0967865	4.81159	1.3158	1.32621	1.46492	0.282135	6.05338	0.41373
4	1:581619812	C/G	1A	581619812	0.68315	0.481903	0.0967865	4.81159	1.3158	1.32621	1.46492	0.282135	6.05338	0.41373
4	1:581620065	C/T	1A	581620065	0.813603	0.481903	0.159163	6.70737	1.32628	1.32621	1.449	0.278886	6.18155	0.349382
4	1:581620117	A/G	1A	581620117	0.626277	0.481903	0.0925008	5.02516	1.31585	1.32621	1.45876	0.27955	6.13648	0.4081
4	1:581647688	A/T	1A	581647688	0.669274	0.481903	0.0956679	4.96078	1.31623	1.32621	1.46167	0.281307	5.82217	0.418252
4	1:584717309	G/T	1A	584717309	5.73567	1.92115	1.88864	8.74746	4.12092	1.73135	3.58439	2.64508	5.80619	0.304779
4	1:584717330	A/C	1A	584717330	5.73567	1.92115	1.88864	8.74746	4.12092	1.73135	3.58439	2.64508	5.80619	0.304779
4	1:584726557	A/G	1A	584726557	5.98068	2.54817	2.69881	9.3623	4.06409	1.44438	0.49835	1.421	6.5721	0.792835
4	1:584727274	A/G	1A	584727274	5.98068	2.54817	2.69881	9.3623	4.06409	1.44438	0.49835	1.421	6.5721	0.792835
4	1:584727382	A/G	1A	584727382	5.98068	2.54817	2.69881	9.3623	4.06409	1.44438	0.49835	1.421	6.5721	0.792835
4	1:585295816	A/G	1A	585295816	3.57168	0.59028	2.99718	8.58757	0.629822	0.274958	0.985221	3.70676	1.139	0.288999
4	1:585298246	C/G	1A	585298246	3.57168	0.59028	2.99718	8.58757	0.629822	0.274958	0.985221	3.70676	1.139	0.288999
4	1:585298393	C/T	1A	585298393	4.88609	0.702003	4.18784	7.95264	0.504696	0.512017	1.19744	4.33009	0.927641	0.33934
4	1:585298457	A/G	1A	585298457	5.08536	1.1227	4.12132	7.84976	0.565038	0.512017	1.44741	4.31848	1.00131	0.637343
4	1:585300791	C/T	1A	585300791	3.82703	0.729651	2.86716	8.35503	0.662885	0.274958	1.16398	3.62474	1.20531	0.712278
4	1:585632684	C/T	1A	585632684	3.75655	0.299676	3.35321	6.28956	1.97826	0.370861	3.18949	9.04291	2.21065	0.268954
4	1:585632968	C/T	1A	585632968	3.75655	0.299676	3.35321	6.28956	1.97826	0.370861	3.18949	9.04291	2.21065	0.268954
4	1:585776593	C/T	1A	585776593	3.99519	0.729651	2.48154	6.86837	0.597023	0.274958	1.16399	4.04831	1.67871	0.741003
5	2:57929994	C/T	1B	57929994	3.13624	4.49705	2.92768	4.41409	2.68486	0.73824	4.39782	2.56694	14.8986	0.669116
5	2:61803910	A/C	1B	61803910	3.28836	0.312341	2.07767	2.7383	1.18302	0.560812	5.25132	2.21814	11.6361	0.135797
5	2:61806079	C/T	1B	61806079	3.52144	0.247225	2.27086	2.50812	0.975383	0.560812	5.50661	2.30282	11.6985	0.20203
6	2:452611057	A/C	1B	452611057	2.7325	1.2799	1.09522	1.47776	1.11565	0.0273018	1.31458	0.844095	8.45868	0.978384
6	2:453142193	A/C	1B	453142193	2.7325	1.2799	1.09522	1.47776	1.11565	0.0273018	1.31458	0.844095	8.45868	0.978384
6	2:453142783	C/G	1B	453142783	2.7325	1.2799	1.09522	1.47776	1.11565	0.0273018	1.31458	0.844095	8.45868	0.978384
6	2:453285891	C/T	1B	453285891	2.56557	1.2799	1.08375	1.16687	1.04864	0.0253581	0.906195	0.824388	8.47869	0.978384
6	2:453290617	C/T	1B	453290617	2.56557	1.2799	1.08375	1.16687	1.04864	0.0253581	0.906195	0.824388	8.47869	0.978384
6	2:453963839	G/T	1B	453963839	2.56557	1.2799	1.08375	1.16687	1.04864	0.0253581	0.906195	0.824388	8.47869	0.978384
6	2:453964624	A/T	1B	453964624	2.56557	1.2799	1.08375	1.16687	1.04864	0.0253581	0.906195	0.824388	8.47869	0.978384
7	2:483087256	C/T	1B	483087256	1.63323	0.00519589	0.276936	4.01659	0.660308	2.15497	1.73247	1.88142	6.46528	2.82276
7	2:483087297	A/G	1B	483087297	1.65568	0.00519589	0.357106	4.0666	0.644469	2.15497	1.73244	1.93736	6.23539	2.75668
7	2:483089307	A/G	1B	483089307	1.59083	0.00519589	0.359247	4.16621	0.626507	2.15497	1.73911	2.00311	6.20567	2.68135
7	2:483090072	C/T	1B	483090072	0.993976	0.00519589	0.595804	7.16727	0.693861	2.15497	1.73205	2.50294	4.48813	2.49389
7	2:483090433	C/T	1B	483090433	1.46079	0.00519589	0.392177	3.9486	0.628767	2.15497	1.73386	1.98577	6.23103	2.66874
7	2:483090842	A/C	1B	483090842	1.46079	0.00519589	0.392177	3.9486	0.628767	2.15497	1.73386	1.98577	6.23103	2.66874
7	2:483100086	C/T	1B	483100086	1.67427	0.00563815	0.718871	7.84372	0.577625	2.11844	2.74023	4.2315	4.63282	0.299069
7	2:491971418	A/G	1B	491971418	2.23031	1.24331	1.26753	1.33018	3.0286	0.48601	1.53033	2.05552	10.5634	0.626319
8	2:633766819	C/T	1B	633766819	2.23811	0.855643	1.9392	2.11306	6.36558	3.67585	2.93726	2.21386	2.13342	0.592128
8	2:633766825	G/T	1B	633766825	2.23811	0.855643	1.9392	2.11306	6.36558	3.67585	2.93726	2.21386	2.13342	0.592128
8	2:633766834	G/T	1B	633766834	2.19198	0.720644	2.09443	2.35461	6.69666	4.05526	3.56071	2.71439	2.20512	0.808258
8	2:633766900	G/T	1B	633766900	2.19198	0.720644	2.09443	2.35461	6.69666	4.05526	3.56071	2.71439	2.20512	0.808258
8	2:633766934	G/T	1B	633766934	0.000860861	0.720644	0.29557	0.0234251	6.24965	4.05526	3.5159	2.16196	2.78174e-05	0.314487
8	2:633766965	C/T	1B	633766965	0.000860861	0.720644	0.29557	0.0234251	6.24965	4.05526	3.5159	2.16196	2.78174e-05	0.314487
8	2:633767054	C/T	1B	633767054	0.000535672	0.855643	0.249968	0.00913444	5.94615	3.67585	2.86199	1.49579	3.46086e-05	0.171938
8	2:633767068	A/G	1B	633767068	0.000535672	0.855643	0.249968	0.00913444	5.94615	3.67585	2.86199	1.49579	3.46086e-05	0.171938
8	2:633767089	C/T	1B	633767089	0.000443326	0.855643	0.246608	0.00769003	6.02282	3.67585	2.85475	1.6282	1.7219e-05	0.171938
8	2:633767151	C/T	1B	633767151	0.000145008	0.901958	0.131075	0.0193522	6.32329	4.08273	2.8488	1.35487	0.000140885	0.109149
8	2:633767166	C/T	1B	633767166	0.000145008	0.901958	0.131075	0.0193522	6.32329	4.08273	2.8488	1.35487	0.000140885	0.109149
8	2:633767225	G/T	1B	633767225	0.000593956	0.855643	0.261316	0.00918346	6.02282	3.67585	2.85261	1.61311	1.24293e-05	0.171938
8	2:633767238	C/G	1B	633767238	0.000593956	0.855643	0.261316	0.00918346	6.02282	3.67585	2.85261	1.61311	1.24293e-05	0.171938
8	2:633767251	G/T	1B	633767251	0.000593956	0.855643	0.261316	0.00918346	6.02282	3.67585	2.85261	1.61311	1.24293e-05	0.171938
8	2:633767252	A/G	1B	633767252	0.000593956	0.855643	0.261316	0.00918346	6.02282	3.67585	2.85261	1.61311	1.24293e-05	0.171938
8	2:633767256	A/G	1B	633767256	0.000593956	0.855643	0.261316	0.00918346	6.02282	3.67585	2.85261	1.61311	1.24293e-05	0.171938
8	2:633767844	G/T	1B	633767844	0.000145008	0.901958	0.131075	0.0193522	6.32329	4.08273	2.8488	1.35487	0.000140885	0.109149
8	2:633767845	A/T	1B	633767845	0.000145008	0.901958	0.131075	0.0193522	6.32329	4.08273	2.8488	1.35487	0.000140885	0.109149
8	2:633768186	A/G	1B	633768186	0.000145008	0.901958	0.131075	0.0193522	6.32329	4.08273	2.8488	1.35487	0.000140885	0.109149
8	2:633768247	C/T	1B	633768247	0.000473136	0.720644	0.29487	0.0201663	6.31164	4.05526	3.51807	2.16409	1.54733e-05	0.314487
8	2:633768845	C/G	1B	633768845	0.000506779	0.720644	0.302922	0.0207477	6.24965	4.05526	3.56007	2.01308	3.7289e-05	0.314487
8	2:633769294	A/G	1B	633769294	0.000860861	0.720644	0.29557	0.0234251	6.24965	4.05526	3.5159	2.16196	2.78174e-05	0.314487
8	2:633770584	G/T	1B	633770584	0.000145008	0.901958	0.131075	0.0193522	6.32329	4.08273	2.8488	1.35487	0.000140885	0.109149
8	2:633771236	C/T	1B	633771236	0.000145008	0.901958	0.131075	0.0193522	6.32329	4.08273	2.8488	1.35487	0.000140885	0.109149
8	2:633771245	A/G	1B	633771245	0.000593956	0.855643	0.261316	0.00918346	6.02282	3.67585	2.85261	1.61311	1.24293e-05	0.171938
8	2:633771263	A/G	1B	633771263	0.000145008	0.901958	0.131075	0.0193522	6.32329	4.08273	2.8488	1.35487	0.000140885	0.109149
8	2:633772424	C/T	1B	633772424	1.91404	0.901958	0.600288	1.81423	6.30148	4.08273	2.84912	1.57845	1.74173	1.94992
8	2:633772625	C/T	1B	633772625	1.91404	0.901958	0.600288	1.81423	6.30148	4.08273	2.84912	1.57845	1.74173	1.94992
8	2:633772694	C/T	1B	633772694	0.000145008	0.901958	0.131075	0.0193522	6.32329	4.08273	2.8488	1.35487	0.000140885	0.109149
8	2:633773256	C/T	1B	633773256	0.000145008	0.901958	0.131075	0.0193522	6.32329	4.08273	2.8488	1.35487	0.000140885	0.109149
8	2:633773268	C/G	1B	633773268	0.000145008	0.901958	0.131075	0.0193522	6.32329	4.08273	2.8488	1.35487	0.000140885	0.109149
8	2:633773281	C/T	1B	633773281	0.000145008	0.901958	0.131075	0.0193522	6.32329	4.08273	2.8488	1.35487	0.000140885	0.109149
8	2:633773331	A/C	1B	633773331	1.91404	0.901958	0.600288	1.81423	6.30148	4.08273	2.84912	1.57845	1.74173	1.94992
8	2:633773442	C/T	1B	633773442	1.91404	0.901958	0.600288	1.81423	6.30148	4.08273	2.84912	1.57845	1.74173	1.94992
8	2:633773443	C/G	1B	633773443	1.91404	0.901958	0.600288	1.81423	6.30148	4.08273	2.84912	1.57845	1.74173	1.94992
8	2:633774578	A/G	1B	633774578	2.00412	0.855643	0.817386	1.66044	6.01463	3.67585	2.85297	1.85352	1.42458	2.06929
8	2:633774583	A/G	1B	633774583	1.91404	0.901958	0.600288	1.81423	6.30148	4.08273	2.84912	1.57845	1.74173	1.94992
8	2:633774601	C/T	1B	633774601	1.91404	0.901958	0.600288	1.81423	6.30148	4.08273	2.84912	1.57845	1.74173	1.94992
8	2:633774874	C/T	1B	633774874	1.91404	0.901958	0.600288	1.81423	6.30148	4.08273	2.84912	1.57845	1.74173	1.94992
8	2:633774886	A/T	1B	633774886	1.91404	0.901958	0.600288	1.81423	6.30148	4.08273	2.84912	1.57845	1.74173	1.94992
8	2:633774890	C/T	1B	633774890	1.91404	0.901958	0.600288	1.81423	6.30148	4.08273	2.84912	1.57845	1.74173	1.94992
8	2:633774921	C/T	1B	633774921	0.000593956	0.855643	0.261316	0.00918346	6.02282	3.67585	2.85261	1.61311	1.24293e-05	0.171938
8	2:633774938	C/T	1B	633774938	2.00412	0.855643	0.817386	1.66044	6.01463	3.67585	2.85297	1.85352	1.42458	2.06929
8	2:633774953	C/T	1B	633774953	2.00412	0.855643	0.817386	1.66044	6.01463	3.67585	2.85297	1.85352	1.42458	2.06929
8	2:633775342	C/T	1B	633775342	1.91404	0.901958	0.600288	1.81423	6.30148	4.08273	2.84912	1.57845	1.74173	1.94992
9	2:644859177	A/T	1B	644859177	6.36466	0.721784	1.35974	4.00312	1.99946	1.7906	2.84031	0.885534	12.356	0.370446
9	2:645066884	A/G	1B	645066884	6.36466	0.721784	1.35974	4.00312	1.99946	1.7906	2.84031	0.885534	12.356	0.370446
9	2:650106850	A/G	1B	650106850	3.7507	0.609972	1.66913	3.13021	2.64786	0.469412	0.249406	3.32457	9.35711	0.675777
9	2:650164145	C/T	1B	650164145	3.7507	0.609972	1.66913	3.13021	2.64786	0.469412	0.249406	3.32457	9.35711	0.675777
10	2:673333891	A/T	1B	673333891	5.32092	1.02877	6.31698	9.04787	1.01907	3.94052	0.191337	3.32962	2.77241	0.179511
10	2:673333892	A/T	1B	673333892	5.32092	1.02877	6.31698	9.04787	1.01907	3.94052	0.191337	3.32962	2.77241	0.179511
11	2:685254893	C/T	1B	685254893	3.18436	1.95184	5.21411	7.06635	1.60501	0.325429	0.879172	3.32896	14.7581	2.30278
11	2:685348909	A/G	1B	685348909	3.75838	2.18249	3.56526	5.38636	1.59899	0.47146	1.28628	1.57856	13.5573	1.91601
12	3:11946155	G/T	1D	11946155	8.55833	0.226053	3.76482	3.19107	3.29133	0.723095	1.03835	4.52465	3.71916	0.447796
12	3:11947436	A/G	1D	11947436	8.55833	0.226053	3.76482	3.19107	3.29133	0.723095	1.03835	4.52465	3.71916	0.447796
12	3:12023375	C/T	1D	12023375	8.55833	0.226053	3.76482	3.19107	3.29133	0.723095	1.03835	4.52465	3.71916	0.447796
12	3:12023852	A/G	1D	12023852	8.55833	0.226053	3.76482	3.19107	3.29133	0.723095	1.03835	4.52465	3.71916	0.447796
13	3:435639605	A/T	1D	435639605	0.408043	0.540681	0.545897	0.126571	0.741623	0.507515	0.816864	6.36085	0.128091	0.385639
13	3:435639805	A/G	1D	435639805	0.385461	0.540681	0.567622	0.170141	0.739346	0.507515	0.781806	6.26582	0.152881	0.426517
13	3:435639907	C/T	1D	435639907	0.385461	0.540681	0.567622	0.170141	0.739346	0.507515	0.781806	6.26582	0.152881	0.426517
13	3:435639918	C/T	1D	435639918	0.385461	0.540681	0.567622	0.170141	0.739346	0.507515	0.781806	6.26582	0.152881	0.426517
14	3:495449435	A/G	1D	495449435	10.6195	0.520787	0.17165	0.180953	1.07508	0.294135	0.0150788	0.0463894	0.00615334	0.0405144
14	3:495450665	A/G	1D	495450665	10.6195	0.520787	0.17165	0.180953	1.07508	0.294135	0.0150788	0.0463894	0.00615334	0.0405144
15	4:16992986	C/T	2A	16992986	4.17465	0	0.681301	1.31768	0.0358925	0	1.08882e-07	0	17.0511	42.7446
15	4:17143816	A/G	2A	17143816	4.17465	0	0.681301	1.31768	0.0358925	0	1.08882e-07	0	17.0511	42.7446
15	4:17365332	C/T	2A	17365332	4.17465	0	0.681301	1.31768	0.0358925	0	1.08882e-07	0	17.0511	42.7446
15	4:17482098	C/T	2A	17482098	4.17465	0	0.681301	1.31768	0.0358925	0	1.08882e-07	0	17.0511	42.7446
15	4:17482112	C/G	2A	17482112	4.17465	0	0.681301	1.31768	0.0358925	0	1.08882e-07	0	17.0511	42.7446
15	4:17482201	A/G	2A	17482201	4.17465	0	0.681301	1.31768	0.0358925	0	1.08882e-07	0	17.0511	42.7446
15	4:17482321	C/T	2A	17482321	4.17465	0	0.681301	1.31768	0.0358925	0	1.08882e-07	0	17.0511	42.7446
15	4:17482655	G/T	2A	17482655	4.17465	0	0.681301	1.31768	0.0358925	0	1.08882e-07	0	17.0511	42.7446
15	4:17482871	A/G	2A	17482871	4.17465	0	0.681301	1.31768	0.0358925	0	1.08882e-07	0	17.0511	42.7446
15	4:17482943	A/C	2A	17482943	4.17465	0	0.681301	1.31768	0.0358925	0	1.08882e-07	0	17.0511	42.7446
15	4:17483062	C/T	2A	17483062	4.17465	0	0.681301	1.31768	0.0358925	0	1.08882e-07	0	17.0511	42.7446
15	4:17483101	A/G	2A	17483101	4.17465	0	0.681301	1.31768	0.0358925	0	1.08882e-07	0	17.0511	42.7446
15	4:17483122	C/T	2A	17483122	4.17465	0	0.681301	1.31768	0.0358925	0	1.08882e-07	0	17.0511	42.7446
15	4:19015188	A/G	2A	19015188	10.1098	1.80812	2.145	4.49879	2.95778	0.127563	2.03139	1.60558	24.2029	50.9494
15	4:19015862	C/T	2A	19015862	10.0981	1.71878	2.28336	4.37578	2.98817	0.127563	4.29666	1.50211	23.8542	50.7709
15	4:19016235	C/T	2A	19016235	10.0981	1.71878	2.28336	4.37578	2.98817	0.127563	4.29666	1.50211	23.8542	50.7709
15	4:19016269	A/C	2A	19016269	10.0981	1.71878	2.28336	4.37578	2.98817	0.127563	4.29666	1.50211	23.8542	50.7709
15	4:19019408	C/G	2A	19019408	10.1098	1.80812	2.145	4.49879	2.95778	0.127563	2.03139	1.60558	24.2029	50.9494
15	4:19027160	C/T	2A	19027160	10.1098	1.80812	2.145	4.49879	2.95778	0.127563	2.03139	1.60558	24.2029	50.9494
15	4:19583637	A/G	2A	19583637	3.72255	1.80812	0.2835	2.96368	1.39502	0.127563	1.99161	1.51031	8.506	13.3148
15	4:19664767	C/T	2A	19664767	3.31748	1.80812	0.185313	2.12517	1.39186	0.127563	2.03038	1.6131	6.66795	14.1258
15	4:19664769	A/G	2A	19664769	4.84754	1.51139	1.96285	4.63248	0.396508	0.337011	0.0642526	0.0719528	5.27184	9.88742
15	4:19671964	A/T	2A	19671964	3.76693	1.80812	0.28689	3.16888	1.40591	0.127563	1.98949	1.5117	8.67238	13.2231
15	4:19785999	C/T	2A	19785999	3.73451	1.80812	0.291215	3.10197	1.40801	0.127563	1.99414	1.51396	8.89739	13.3825
15	4:19844301	C/T	2A	19844301	3.77096	1.81423	0.28589	3.17005	1.39537	0.127563	1.98129	1.374	8.57617	12.8748
15	4:19985665	C/T	2A	19985665	5.0104	3.34149	0.448234	2.74408	1.30124	0.171574	1.09406	1.75281	7.95489	13.6508
15	4:19985666	A/G	2A	19985666	5.0104	3.34149	0.448234	2.74408	1.30124	0.171574	1.09406	1.75281	7.95489	13.6508
15	4:19985766	A/G	2A	19985766	3.79813	1.81423	0.290153	3.01485	1.39748	0.127563	1.98596	1.37629	8.75492	13.0338
15	4:19985800	A/C	2A	19985800	3.79418	1.80812	0.291215	3.01339	1.40801	0.127563	1.99414	1.51396	8.85457	13.3825
15	4:19996896	A/G	2A	19996896	0.803582	0	0.00232048	0.393237	4.33947e-16	0	0	2.65335e-13	1.98086	8.98241
15	4:20613450	A/G	2A	20613450	0.64499	0	0.010293	1.12278	1.99135e-08	0	0	0	2.24875	9.96728
15	4:20613539	C/T	2A	20613539	0.55879	0	0.00330638	0.564237	1.74085e-08	0	0	6.07526e-15	1.27476	10.7469
15	4:20613543	C/T	2A	20613543	0.5526	0	0.00330638	0.557883	1.74085e-08	0	0	6.07526e-15	1.29461	10.7469
15	4:20644312	C/T	2A	20644312	0.5526	0	0.00330638	0.557883	1.74085e-08	0	0	6.07526e-15	1.29461	10.7469
15	4:20644554	A/G	2A	20644554	0.759759	0	0.00244561	0.447688	5.5277e-11	0	0	2.67938e-13	1.65024	9.1406
15	4:20716408	A/G	2A	20716408	0.774859	0	0.00232048	0.393108	4.33947e-16	0	0	2.65335e-13	2.0081	8.98241
15	4:20716429	A/G	2A	20716429	0.774859	0	0.00232048	0.393108	4.33947e-16	0	0	2.65335e-13	2.0081	8.98241
15	4:20716485	A/G	2A	20716485	0.774859	0	0.00232048	0.393108	4.33947e-16	0	0	2.65335e-13	2.0081	8.98241
15	4:20763284	C/T	2A	20763284	3.31748	1.80812	0.185313	2.12517	1.39186	0.127563	2.03038	1.6131	6.66795	14.1258
15	4:20763486	G/T	2A	20763486	3.31748	1.80812	0.185313	2.12517	1.39186	0.127563	2.03038	1.6131	6.66795	14.1258
15	4:20763508	A/T	2A	20763508	3.31748	1.80812	0.185313	2.12517	1.39186	0.127563	2.03038	1.6131	6.66795	14.1258
15	4:20767404	G/T	2A	20767404	4.84754	1.51139	1.96285	4.63248	0.396508	0.337011	0.0642526	0.0719528	5.27184	9.88742
15	4:20790107	C/G	2A	20790107	4.45861	3.6033	0.396296	3.91877	2.76744	0.282146	4.48588	0.306288	7.75285	9.54378
15	4:20790388	A/T	2A	20790388	3.40761	2.05061	0.128395	2.29674	1.3512	0.135035	2.23369	2.03293	6.90525	14.0776
15	4:20790389	C/G	2A	20790389	4.45861	3.6033	0.396296	3.91877	2.76744	0.282146	4.48588	0.306288	7.75285	9.54378
15	4:20790415	C/T	2A	20790415	4.45861	3.6033	0.396296	3.91877	2.76744	0.282146	4.48588	0.306288	7.75285	9.54378
15	4:20790436	A/T	2A	20790436	4.45861	3.6033	0.396296	3.91877	2.76744	0.282146	4.48588	0.306288	7.75285	9.54378
15	4:20790493	A/G	2A	20790493	3.37273	2.05061	0.128395	2.2969	1.3512	0.135035	2.23369	2.03293	6.87552	14.0776
15	4:20844600	C/T	2A	20844600	4.45861	3.6033	0.396296	3.91877	2.76744	0.282146	4.48588	0.306288	7.75285	9.54378
15	4:20844656	G/T	2A	20844656	4.45861	3.6033	0.396296	3.91877	2.76744	0.282146	4.48588	0.306288	7.75285	9.54378
15	4:20967356	A/G	2A	20967356	3.772	2.05061	0.134135	2.04934	1.22868	0.135035	2.1943	2.04495	7.78006	12.0305
16	4:79860587	C/T	2A	79860587	4.46362	0.127134	2.50435	7.65477	0.00998326	0.0677261	0.00302748	0.373748	10.2769	1.40436
16	4:79860731	C/G	2A	79860731	3.7142	0.127134	2.31004	6.96913	0.0075225	0.0677261	0.0022013	0.356695	9.33704	1.44148
17	4:615063915	C/G	2A	615063915	1.28704	3.21687	2.32938	6.32441	0.144642	0.0785976	1.36376	2.1946	1.97046	0.0138021
17	4:615080181	A/G	2A	615080181	1.28704	3.21687	2.32938	6.32441	0.144642	0.0785976	1.36376	2.1946	1.97046	0.0138021
17	4:615092732	A/G	2A	615092732	1.28704	3.21687	2.32938	6.32441	0.144642	0.0785976	1.36376	2.1946	1.97046	0.0138021
17	4:615092868	C/G	2A	615092868	1.28704	3.21687	2.32938	6.32441	0.144642	0.0785976	1.36376	2.1946	1.97046	0.0138021
17	4:615093437	C/T	2A	615093437	1.28704	3.21687	2.32938	6.32441	0.144642	0.0785976	1.36376	2.1946	1.97046	0.0138021
17	4:615098507	A/G	2A	615098507	1.28704	3.21687	2.32938	6.32441	0.144642	0.0785976	1.36376	2.1946	1.97046	0.0138021
17	4:615098913	A/G	2A	615098913	1.91602	3.29111	1.91151	6.04885	0.101917	0.0692531	1.17255	3.38519	2.29011	0.00238395
17	4:615098916	C/T	2A	615098916	1.91602	3.29111	1.91151	6.04885	0.101917	0.0692531	1.17255	3.38519	2.29011	0.00238395
17	4:615099188	A/T	2A	615099188	1.91602	3.29111	1.91151	6.04885	0.101917	0.0692531	1.17255	3.38519	2.29011	0.00238395
17	4:615099267	A/G	2A	615099267	1.91602	3.29111	1.91151	6.04885	0.101917	0.0692531	1.17255	3.38519	2.29011	0.00238395
17	4:615099305	C/G	2A	615099305	1.91602	3.29111	1.91151	6.04885	0.101917	0.0692531	1.17255	3.38519	2.29011	0.00238395
17	4:615099792	C/T	2A	615099792	1.91602	3.29111	1.91151	6.04885	0.101917	0.0692531	1.17255	3.38519	2.29011	0.00238395
17	4:615100223	A/G	2A	615100223	1.91602	3.29111	1.91151	6.04885	0.101917	0.0692531	1.17255	3.38519	2.29011	0.00238395
17	4:615130668	C/T	2A	615130668	1.91602	3.29111	1.91151	6.04885	0.101917	0.0692531	1.17255	3.38519	2.29011	0.00238395
17	4:615134103	A/G	2A	615134103	1.91602	3.29111	1.91151	6.04885	0.101917	0.0692531	1.17255	3.38519	2.29011	0.00238395
17	4:615135901	C/T	2A	615135901	1.91602	3.29111	1.91151	6.04885	0.101917	0.0692531	1.17255	3.38519	2.29011	0.00238395
17	4:615136629	C/T	2A	615136629	1.91602	3.29111	1.91151	6.04885	0.101917	0.0692531	1.17255	3.38519	2.29011	0.00238395
17	4:615136700	A/C	2A	615136700	1.91602	3.29111	1.91151	6.04885	0.101917	0.0692531	1.17255	3.38519	2.29011	0.00238395
17	4:615138217	C/T	2A	615138217	1.91602	3.29111	1.91151	6.04885	0.101917	0.0692531	1.17255	3.38519	2.29011	0.00238395
17	4:615487097	C/T	2A	615487097	1.91602	3.29111	1.91151	6.04885	0.101917	0.0692531	1.17255	3.38519	2.29011	0.00238395
17	4:615487103	C/T	2A	615487103	1.91602	3.29111	1.91151	6.04885	0.101917	0.0692531	1.17255	3.38519	2.29011	0.00238395
17	4:615487188	A/G	2A	615487188	1.91602	3.29111	1.91151	6.04885	0.101917	0.0692531	1.17255	3.38519	2.29011	0.00238395
17	4:615487216	C/G	2A	615487216	1.91602	3.29111	1.91151	6.04885	0.101917	0.0692531	1.17255	3.38519	2.29011	0.00238395
17	4:615487247	A/G	2A	615487247	1.91602	3.29111	1.91151	6.04885	0.101917	0.0692531	1.17255	3.38519	2.29011	0.00238395
17	4:615487522	A/G	2A	615487522	1.91602	3.29111	1.91151	6.04885	0.101917	0.0692531	1.17255	3.38519	2.29011	0.00238395
17	4:615487647	C/T	2A	615487647	1.91602	3.29111	1.91151	6.04885	0.101917	0.0692531	1.17255	3.38519	2.29011	0.00238395
17	4:615492289	A/G	2A	615492289	1.91602	3.29111	1.91151	6.04885	0.101917	0.0692531	1.17255	3.38519	2.29011	0.00238395
17	4:615511207	A/G	2A	615511207	1.91602	3.29111	1.91151	6.04885	0.101917	0.0692531	1.17255	3.38519	2.29011	0.00238395
17	4:615511209	C/T	2A	615511209	1.91602	3.29111	1.91151	6.04885	0.101917	0.0692531	1.17255	3.38519	2.29011	0.00238395
17	4:615518937	A/G	2A	615518937	1.91602	3.29111	1.91151	6.04885	0.101917	0.0692531	1.17255	3.38519	2.29011	0.00238395
17	4:615519116	C/G	2A	615519116	1.91602	3.29111	1.91151	6.04885	0.101917	0.0692531	1.17255	3.38519	2.29011	0.00238395
17	4:615519286	A/G	2A	615519286	1.91602	3.29111	1.91151	6.04885	0.101917	0.0692531	1.17255	3.38519	2.29011	0.00238395
17	4:615519978	C/T	2A	615519978	1.91602	3.29111	1.91151	6.04885	0.101917	0.0692531	1.17255	3.38519	2.29011	0.00238395
17	4:615520578	C/T	2A	615520578	1.91602	3.29111	1.91151	6.04885	0.101917	0.0692531	1.17255	3.38519	2.29011	0.00238395
17	4:615520625	C/G	2A	615520625	1.91602	3.29111	1.91151	6.04885	0.101917	0.0692531	1.17255	3.38519	2.29011	0.00238395
17	4:615521192	C/T	2A	615521192	1.91602	3.29111	1.91151	6.04885	0.101917	0.0692531	1.17255	3.38519	2.29011	0.00238395
17	4:615521448	C/T	2A	615521448	1.91602	3.29111	1.91151	6.04885	0.101917	0.0692531	1.17255	3.38519	2.29011	0.00238395
17	4:615521735	A/G	2A	615521735	1.91602	3.29111	1.91151	6.04885	0.101917	0.0692531	1.17255	3.38519	2.29011	0.00238395
17	4:615522221	A/G	2A	615522221	1.91602	3.29111	1.91151	6.04885	0.101917	0.0692531	1.17255	3.38519	2.29011	0.00238395
17	4:615522241	A/G	2A	615522241	1.91602	3.29111	1.91151	6.04885	0.101917	0.0692531	1.17255	3.38519	2.29011	0.00238395
17	4:615522410	A/T	2A	615522410	1.91602	3.29111	1.91151	6.04885	0.101917	0.0692531	1.17255	3.38519	2.29011	0.00238395
17	4:615650820	C/T	2A	615650820	1.91602	3.29111	1.91151	6.04885	0.101917	0.0692531	1.17255	3.38519	2.29011	0.00238395
17	4:615659062	C/T	2A	615659062	1.91602	3.29111	1.91151	6.04885	0.101917	0.0692531	1.17255	3.38519	2.29011	0.00238395
17	4:615659083	G/T	2A	615659083	1.91602	3.29111	1.91151	6.04885	0.101917	0.0692531	1.17255	3.38519	2.29011	0.00238395
17	4:615659226	A/G	2A	615659226	1.91602	3.29111	1.91151	6.04885	0.101917	0.0692531	1.17255	3.38519	2.29011	0.00238395
17	4:615659284	C/T	2A	615659284	1.91602	3.29111	1.91151	6.04885	0.101917	0.0692531	1.17255	3.38519	2.29011	0.00238395
17	4:615659290	A/G	2A	615659290	1.91602	3.29111	1.91151	6.04885	0.101917	0.0692531	1.17255	3.38519	2.29011	0.00238395
17	4:615659294	A/G	2A	615659294	1.91602	3.29111	1.91151	6.04885	0.101917	0.0692531	1.17255	3.38519	2.29011	0.00238395
17	4:615715319	C/G	2A	615715319	1.91602	3.29111	1.91151	6.04885	0.101917	0.0692531	1.17255	3.38519	2.29011	0.00238395
17	4:615715965	A/G	2A	615715965	1.91602	3.29111	1.91151	6.04885	0.101917	0.0692531	1.17255	3.38519	2.29011	0.00238395
17	4:615716692	C/T	2A	615716692	2.35606	3.30706	2.30446	6.63501	0.0659694	0.0648511	1.23553	4.34158	2.27227	0.000855393
17	4:615733673	C/G	2A	615733673	1.91602	3.29111	1.91151	6.04885	0.101917	0.0692531	1.17255	3.38519	2.29011	0.00238395
17	4:615735122	G/T	2A	615735122	1.91602	3.29111	1.91151	6.04885	0.101917	0.0692531	1.17255	3.38519	2.29011	0.00238395
17	4:615735364	C/T	2A	615735364	1.91602	3.29111	1.91151	6.04885	0.101917	0.0692531	1.17255	3.38519	2.29011	0.00238395
17	4:615736106	C/T	2A	615736106	1.91602	3.29111	1.91151	6.04885	0.101917	0.0692531	1.17255	3.38519	2.29011	0.00238395
18	4:704528278	C/T	2A	704528278	6.70511	0	4.9004	12.6274	0.0598011	2.12226	0.606196	0.0129712	10.025	0.00679146
19	4:709590437	C/T	2A	709590437	0.777751	0.98012	3.52407	2.8368	2.2589	3.68883	7.30063	1.03648	5.1696	1.13216
19	4:709599399	A/G	2A	709599399	0.777751	0.98012	3.52407	2.8368	2.2589	3.68883	7.30063	1.03648	5.1696	1.13216
19	4:709602262	C/T	2A	709602262	0.777751	0.98012	3.52407	2.8368	2.2589	3.68883	7.30063	1.03648	5.1696	1.13216
20	4:717188459	C/T	2A	717188459	3.021	0.0587778	0.189926	5.89065	0.666633	0.67805	0.0177033	0.90777	3.6337	1.24547
20	4:717842249	C/T	2A	717842249	3.48083	0.291892	0.537963	6.25385	0.540694	0.67805	0.153049	1.15636	12.2227	1.11757
21	4:748269004	C/T	2A	748269004	16.5953	1.3129	6.65796	0.631318	0.202713	1.19862	3.06639	1.85817	7.64557	0.58296
21	4:749320131	C/T	2A	749320131	2.62132	0.634397	0.229758	3.55606	1.29816	0.125577	0.0249466	0.865376	8.05729	0.0748443
21	4:749320137	A/G	2A	749320137	1.81772	0.634397	0.361265	2.34498	1.27875	0.125577	0.014961	0.792019	7.72605	0.0873665
21	4:749402250	A/G	2A	749402250	2.60882	0.634397	0.200453	4.02521	1.31507	0.125577	0.0296588	0.853792	8.33043	0.0765895
21	4:749402431	A/G	2A	749402431	2.60882	0.634397	0.200453	4.02521	1.31507	0.125577	0.0296588	0.853792	8.33043	0.0765895
22	5:7089701	A/G	2B	7089701	8.51169	1.053	0.73731	1.92657	0.490634	0.0697122	1.20934	1.28051	2.81009	0.555467
22	5:7094274	C/T	2B	7094274	8.51169	1.053	0.73731	1.92657	0.490634	0.0697122	1.20934	1.28051	2.81009	0.555467
22	5:7094461	G/T	2B	7094461	8.51169	1.053	0.73731	1.92657	0.490634	0.0697122	1.20934	1.28051	2.81009	0.555467
22	5:7343575	A/G	2B	7343575	8.51169	1.053	0.73731	1.92657	0.490634	0.0697122	1.20934	1.28051	2.81009	0.555467
22	5:7343845	A/G	2B	7343845	8.51169	1.053	0.73731	1.92657	0.490634	0.0697122	1.20934	1.28051	2.81009	0.555467
22	5:7343956	A/G	2B	7343956	7.92338	1.1107	0.634951	1.91035	0.444749	0.063284	1.07617	1.19113	2.54475	0.55635
22	5:7345843	G/T	2B	7345843	8.24193	1.06019	0.736631	2.01045	0.504421	0.0697122	0.881996	1.12765	2.86246	0.636385
22	5:7345863	C/T	2B	7345863	8.24193	1.06019	0.736631	2.01045	0.504421	0.0697122	0.881996	1.12765	2.86246	0.636385
22	5:7346266	C/T	2B	7346266	7.66146	1.11609	0.632408	2.0101	0.455698	0.063284	0.767267	1.02716	2.59227	0.632806
22	5:7346820	C/T	2B	7346820	8.24193	1.06019	0.736631	2.01045	0.504421	0.0697122	0.881996	1.12765	2.86246	0.636385
22	5:7347737	C/T	2B	7347737	6.06958	1.12692	0.477615	3.45254	1.67526	0.702271	1.83637	0.932711	3.20548	0.6322
22	5:7347745	A/T	2B	7347745	6.06958	1.12692	0.477615	3.45254	1.67526	0.702271	1.83637	0.932711	3.20548	0.6322
22	5:7372566	A/G	2B	7372566	6.06958	1.12692	0.477615	3.45254	1.67526	0.702271	1.83637	0.932711	3.20548	0.6322
22	5:7373911	C/G	2B	7373911	6.06958	1.12692	0.477615	3.45254	1.67526	0.702271	1.83637	0.932711	3.20548	0.6322
22	5:7374153	A/T	2B	7374153	6.06958	1.12692	0.477615	3.45254	1.67526	0.702271	1.83637	0.932711	3.20548	0.6322
22	5:7422400	G/T	2B	7422400	9.21936	1.06019	2.30861	3.01494	0.457724	0.0697122	0.674328	1.52318	1.68745	0.699471
22	5:7482261	A/G	2B	7482261	6.60433	1.3224	0.75272	1.9014	1.31199	0.697926	1.23407	0.853482	2.32379	0.395915
22	5:7482431	C/T	2B	7482431	6.0981	1.3224	1.77618	3.46901	1.20825	0.697926	0.969496	0.85343	1.61873	0.619064
22	5:7482583	C/T	2B	7482583	5.99416	1.3224	1.77618	3.59991	1.20825	0.697926	0.969496	0.85343	1.6274	0.619064
23	5:15692929	C/T	2B	15692929	0.18556	0	0.00228421	5.58587e-06	2.19794e-12	0	6.97681e-11	4.84126e-11	0.0101436	7.2116
23	5:15692957	C/T	2B	15692957	0.131832	0	0.00212533	1.08211e-05	8.67895e-16	0	1.08007e-10	6.33609e-09	0.0275881	7.31684
23	5:15887640	G/T	2B	15887640	1.54213	4.41273e-07	0.902274	0.498633	1.39105	0.181292	0.848354	1.72401	0.75712	7.62799
23	5:15887644	A/G	2B	15887644	1.54213	4.41273e-07	0.902274	0.498633	1.39105	0.181292	0.848354	1.72401	0.75712	7.62799
23	5:15887668	A/T	2B	15887668	1.54213	4.41273e-07	0.902274	0.498633	1.39105	0.181292	0.848354	1.72401	0.75712	7.62799
23	5:16019527	A/C	2B	16019527	1.54213	4.41273e-07	0.902274	0.498633	1.39105	0.181292	0.848354	1.72401	0.75712	7.62799
23	5:16019865	A/G	2B	16019865	1.54213	4.41273e-07	0.902274	0.498633	1.39105	0.181292	0.848354	1.72401	0.75712	7.62799
23	5:16020037	C/T	2B	16020037	1.54213	4.41273e-07	0.902274	0.498633	1.39105	0.181292	0.848354	1.72401	0.75712	7.62799
23	5:16020046	G/T	2B	16020046	1.54213	4.41273e-07	0.902274	0.498633	1.39105	0.181292	0.848354	1.72401	0.75712	7.62799
23	5:16020065	A/G	2B	16020065	1.54213	4.41273e-07	0.902274	0.498633	1.39105	0.181292	0.848354	1.72401	0.75712	7.62799
23	5:16020332	A/C	2B	16020332	1.54213	4.41273e-07	0.902274	0.498633	1.39105	0.181292	0.848354	1.72401	0.75712	7.62799
23	5:16022710	C/T	2B	16022710	1.54213	4.41273e-07	0.902274	0.498633	1.39105	0.181292	0.848354	1.72401	0.75712	7.62799
23	5:16022717	A/T	2B	16022717	1.54213	4.41273e-07	0.902274	0.498633	1.39105	0.181292	0.848354	1.72401	0.75712	7.62799
23	5:16022726	C/T	2B	16022726	1.54213	4.41273e-07	0.902274	0.498633	1.39105	0.181292	0.848354	1.72401	0.75712	7.62799
23	5:16022848	A/G	2B	16022848	1.54213	4.41273e-07	0.902274	0.498633	1.39105	0.181292	0.848354	1.72401	0.75712	7.62799
23	5:16028165	A/C	2B	16028165	1.54213	4.41273e-07	0.902274	0.498633	1.39105	0.181292	0.848354	1.72401	0.75712	7.62799
23	5:16028217	A/C	2B	16028217	1.54213	4.41273e-07	0.902274	0.498633	1.39105	0.181292	0.848354	1.72401	0.75712	7.62799
23	5:16028222	A/C	2B	16028222	1.54213	4.41273e-07	0.902274	0.498633	1.39105	0.181292	0.848354	1.72401	0.75712	7.62799
23	5:16028238	C/T	2B	16028238	1.54213	4.41273e-07	0.902274	0.498633	1.39105	0.181292	0.848354	1.72401	0.75712	7.62799
23	5:16028274	A/T	2B	16028274	1.54213	4.41273e-07	0.902274	0.498633	1.39105	0.181292	0.848354	1.72401	0.75712	7.62799
23	5:16028276	A/G	2B	16028276	1.54213	4.41273e-07	0.902274	0.498633	1.39105	0.181292	0.848354	1.72401	0.75712	7.62799
23	5:16028502	A/G	2B	16028502	1.97416	4.41273e-07	0.855704	0.592418	1.38925	0.181292	0.815464	1.70763	0.824134	7.41945
23	5:16307016	C/T	2B	16307016	1.83344	4.41273e-07	0.784734	0.535829	1.39413	0.181292	0.840684	1.70096	0.86479	7.14837
23	5:16308493	A/G	2B	16308493	1.83344	4.41273e-07	0.784734	0.535829	1.39413	0.181292	0.840684	1.70096	0.86479	7.14837
23	5:16308545	A/G	2B	16308545	1.74326	4.41273e-07	0.784734	0.52699	1.39413	0.181292	0.840684	1.70096	0.804233	7.14837
23	5:16308555	A/G	2B	16308555	1.99326	4.41273e-07	0.874361	0.595584	1.38526	0.181292	0.829931	1.68178	0.850871	7.5755
23	5:16321888	G/T	2B	16321888	2.0475	4.41273e-07	0.915601	0.466377	1.42229	0.181292	0.843491	1.64984	0.487433	7.11296
24	5:32414024	A/G	2B	32414024	1.08518	2.26855	1.73119	2.37236	4.94996	0.680407	2.36778	1.38417	5.94984	0.394356
24	5:33526033	C/G	2B	33526033	2.46318	0.126658	1.08486	1.28219	0.0481321	0.011679	0.323619	0.0907392	6.03608	0.227381
24	5:33526041	A/G	2B	33526041	2.46318	0.126658	1.08486	1.28219	0.0481321	0.011679	0.323619	0.0907392	6.03608	0.227381
24	5:33526062	G/T	2B	33526062	2.46318	0.126658	1.08486	1.28219	0.0481321	0.011679	0.323619	0.0907392	6.03608	0.227381
24	5:33526156	A/T	2B	33526156	4.1123	0.126658	2.22662	1.12105	0.21476	0.011679	0.293634	0.107705	6.77103	0.233836
24	5:33526165	A/G	2B	33526165	4.1123	0.126658	2.22662	1.12105	0.21476	0.011679	0.293634	0.107705	6.77103	0.233836
24	5:33526272	C/T	2B	33526272	4.1123	0.126658	2.22662	1.12105	0.21476	0.011679	0.293634	0.107705	6.77103	0.233836
24	5:33526314	C/T	2B	33526314	4.1123	0.126658	2.22662	1.12105	0.21476	0.011679	0.293634	0.107705	6.77103	0.233836
25	5:79709886	C/T	2B	79709886	6.40964	0.482365	1.62509	1.78489	1.28883	0.100067	1.15118	0.837201	2.32158	0.463231
25	5:79710580	A/G	2B	79710580	6.40964	0.482365	1.62509	1.78489	1.28883	0.100067	1.15118	0.837201	2.32158	0.463231
25	5:79710874	A/G	2B	79710874	6.40964	0.482365	1.62509	1.78489	1.28883	0.100067	1.15118	0.837201	2.32158	0.463231
25	5:79711067	C/T	2B	79711067	6.49107	0.431796	1.2891	1.90959	1.20725	0.100067	1.22612	0.850177	2.33746	0.283535
25	5:79711272	A/G	2B	79711272	6.29913	0.436669	1.29888	2.11765	1.02354	0.100067	1.22199	1.26355	2.31113	0.250458
25	5:79711532	C/T	2B	79711532	6.49107	0.431796	1.2891	1.90959	1.20725	0.100067	1.22612	0.850177	2.33746	0.283535
25	5:79711737	A/G	2B	79711737	6.49107	0.431796	1.2891	1.90959	1.20725	0.100067	1.22612	0.850177	2.33746	0.283535
25	5:79711990	A/G	2B	79711990	6.49107	0.431796	1.2891	1.90959	1.20725	0.100067	1.22612	0.850177	2.33746	0.283535
25	5:79711993	A/G	2B	79711993	6.49107	0.431796	1.2891	1.90959	1.20725	0.100067	1.22612	0.850177	2.33746	0.283535
25	5:79784042	C/T	2B	79784042	6.72385	0.431796	1.24641	1.84425	1.20725	0.100067	1.03723	0.861549	2.32528	0.283535
25	5:79784101	C/T	2B	79784101	6.72385	0.431796	1.24641	1.84425	1.20725	0.100067	1.03723	0.861549	2.32528	0.283535
25	5:79784122	C/T	2B	79784122	6.72385	0.431796	1.24641	1.84425	1.20725	0.100067	1.03723	0.861549	2.32528	0.283535
26	5:84455989	A/G	2B	84455989	0.988051	0.933302	3.68977	0.419569	1.98909	0.777583	6.77623	4.29637	0.574154	0.509226
26	5:84455999	C/T	2B	84455999	0.988051	0.933302	3.68977	0.419569	1.98909	0.777583	6.77623	4.29637	0.574154	0.509226
26	5:84456000	A/C	2B	84456000	0.988051	0.933302	3.68977	0.419569	1.98909	0.777583	6.77623	4.29637	0.574154	0.509226
26	5:84456046	A/G	2B	84456046	0.988051	0.933302	3.68977	0.419569	1.98909	0.777583	6.77623	4.29637	0.574154	0.509226
26	5:84456640	A/C	2B	84456640	0.988051	0.933302	3.68977	0.419569	1.98909	0.777583	6.77623	4.29637	0.574154	0.509226
26	5:84456686	C/G	2B	84456686	0.988051	0.933302	3.68977	0.419569	1.98909	0.777583	6.77623	4.29637	0.574154	0.509226
26	5:84456698	C/T	2B	84456698	0.988051	0.933302	3.68977	0.419569	1.98909	0.777583	6.77623	4.29637	0.574154	0.509226
26	5:84456730	C/T	2B	84456730	0.988051	0.933302	3.68977	0.419569	1.98909	0.777583	6.77623	4.29637	0.574154	0.509226
26	5:84456987	C/T	2B	84456987	0.988051	0.933302	3.68977	0.419569	1.98909	0.777583	6.77623	4.29637	0.574154	0.509226
26	5:84457032	A/T	2B	84457032	0.988051	0.933302	3.68977	0.419569	1.98909	0.777583	6.77623	4.29637	0.574154	0.509226
26	5:84457080	A/G	2B	84457080	0.988051	0.933302	3.68977	0.419569	1.98909	0.777583	6.77623	4.29637	0.574154	0.509226
26	5:84457214	G/T	2B	84457214	0.988051	0.933302	3.68977	0.419569	1.98909	0.777583	6.77623	4.29637	0.574154	0.509226
26	5:84457262	A/T	2B	84457262	0.988051	0.933302	3.68977	0.419569	1.98909	0.777583	6.77623	4.29637	0.574154	0.509226
26	5:84457278	A/G	2B	84457278	0.988051	0.933302	3.68977	0.419569	1.98909	0.777583	6.77623	4.29637	0.574154	0.509226
26	5:84457315	C/T	2B	84457315	0.988051	0.933302	3.68977	0.419569	1.98909	0.777583	6.77623	4.29637	0.574154	0.509226
26	5:84457838	A/G	2B	84457838	0.988051	0.933302	3.68977	0.419569	1.98909	0.777583	6.77623	4.29637	0.574154	0.509226
26	5:84457840	A/G	2B	84457840	0.988051	0.933302	3.68977	0.419569	1.98909	0.777583	6.77623	4.29637	0.574154	0.509226
26	5:84457883	A/G	2B	84457883	0.988051	0.933302	3.68977	0.419569	1.98909	0.777583	6.77623	4.29637	0.574154	0.509226
26	5:84457928	A/G	2B	84457928	0.988051	0.933302	3.68977	0.419569	1.98909	0.777583	6.77623	4.29637	0.574154	0.509226
26	5:84458202	C/T	2B	84458202	0.988051	0.933302	3.68977	0.419569	1.98909	0.777583	6.77623	4.29637	0.574154	0.509226
26	5:84458991	A/T	2B	84458991	0.988051	0.933302	3.68977	0.419569	1.98909	0.777583	6.77623	4.29637	0.574154	0.509226
26	5:84459007	A/G	2B	84459007	0.988051	0.933302	3.68977	0.419569	1.98909	0.777583	6.77623	4.29637	0.574154	0.509226
27	5:142963201	C/T	2B	142963201	2.613	0.0598788	2.86504	1.98319	0.350218	0.396918	0.637757	0.630148	5.97184	0.0215524
27	5:142978182	A/G	2B	142978182	2.613	0.0598788	2.86504	1.98319	0.350218	0.396918	0.637757	0.630148	5.97184	0.0215524
27	5:142978534	A/G	2B	142978534	2.613	0.0598788	2.86504	1.98319	0.350218	0.396918	0.637757	0.630148	5.97184	0.0215524
27	5:142980224	A/G	2B	142980224	2.613	0.0598788	2.86504	1.98319	0.350218	0.396918	0.637757	0.630148	5.97184	0.0215524
27	5:143236036	C/T	2B	143236036	2.613	0.0598788	2.86504	1.98319	0.350218	0.396918	0.637757	0.630148	5.97184	0.0215524
27	5:143333257	C/T	2B	143333257	2.613	0.0598788	2.86504	1.98319	0.350218	0.396918	0.637757	0.630148	5.97184	0.0215524
27	5:143341497	C/T	2B	143341497	2.613	0.0598788	2.86504	1.98319	0.350218	0.396918	0.637757	0.630148	5.97184	0.0215524
27	5:143389272	C/T	2B	143389272	2.613	0.0598788	2.86504	1.98319	0.350218	0.396918	0.637757	0.630148	5.97184	0.0215524
27	5:143437880	A/G	2B	143437880	2.613	0.0598788	2.86504	1.98319	0.350218	0.396918	0.637757	0.630148	5.97184	0.0215524
27	5:143437968	A/G	2B	143437968	2.613	0.0598788	2.86504	1.98319	0.350218	0.396918	0.637757	0.630148	5.97184	0.0215524
27	5:143438302	A/G	2B	143438302	2.70276	0.0598788	2.86055	2.1353	0.259662	0.490333	1.0388	1.0539	5.85702	0.0215524
28	5:171668897	A/C	2B	171668897	1.24283	3.02893	2.8318	0.994913	1.0969	0.685936	0.17703	1.77711	1.87584	5.8909
28	5:171668977	C/G	2B	171668977	0.527362	1.41537	2.24843	1.08041	0.869824	1.44878	0.0701968	1.83059	1.43741	6.11163
28	5:171669945	A/G	2B	171669945	0.527362	1.41537	2.24843	1.08041	0.869824	1.44878	0.0701968	1.83059	1.43741	6.11163
28	5:171670318	A/C	2B	171670318	0.527362	1.41537	2.24843	1.08041	0.869824	1.44878	0.0701968	1.83059	1.43741	6.11163
28	5:171670449	C/T	2B	171670449	0.527362	1.41537	2.24843	1.08041	0.869824	1.44878	0.0701968	1.83059	1.43741	6.11163
28	5:171670540	C/T	2B	171670540	0.527362	1.41537	2.24843	1.08041	0.869824	1.44878	0.0701968	1.83059	1.43741	6.11163
28	5:171671025	A/G	2B	171671025	0.481515	1.41537	2.32152	0.934334	0.869824	1.44878	0.0701968	1.83059	1.3797	6.11163
28	5:171690210	A/G	2B	171690210	0.527362	1.41537	2.24843	1.08041	0.869824	1.44878	0.0701968	1.83059	1.43741	6.11163
28	5:171931687	A/G	2B	171931687	0.527362	1.41537	2.24843	1.08041	0.869824	1.44878	0.0701968	1.83059	1.43741	6.11163
28	5:171932000	C/T	2B	171932000	0.527362	1.41537	2.24843	1.08041	0.869824	1.44878	0.0701968	1.83059	1.43741	6.11163
28	5:171932028	C/T	2B	171932028	0.527362	1.41537	2.24843	1.08041	0.869824	1.44878	0.0701968	1.83059	1.43741	6.11163
28	5:171932031	C/T	2B	171932031	0.527362	1.41537	2.24843	1.08041	0.869824	1.44878	0.0701968	1.83059	1.43741	6.11163
28	5:171932307	A/C	2B	171932307	0.527362	1.41537	2.24843	1.08041	0.869824	1.44878	0.0701968	1.83059	1.43741	6.11163
28	5:171932364	A/G	2B	171932364	0.527362	1.41537	2.24843	1.08041	0.869824	1.44878	0.0701968	1.83059	1.43741	6.11163
28	5:171932368	C/T	2B	171932368	0.527362	1.41537	2.24843	1.08041	0.869824	1.44878	0.0701968	1.83059	1.43741	6.11163
28	5:171932378	C/T	2B	171932378	0.527362	1.41537	2.24843	1.08041	0.869824	1.44878	0.0701968	1.83059	1.43741	6.11163
28	5:172021268	A/G	2B	172021268	0.527362	1.41537	2.24843	1.08041	0.869824	1.44878	0.0701968	1.83059	1.43741	6.11163
28	5:172023329	C/G	2B	172023329	0.527362	1.41537	2.24843	1.08041	0.869824	1.44878	0.0701968	1.83059	1.43741	6.11163
28	5:172023336	C/T	2B	172023336	0.527362	1.41537	2.24843	1.08041	0.869824	1.44878	0.0701968	1.83059	1.43741	6.11163
28	5:172023450	A/G	2B	172023450	0.527362	1.41537	2.24843	1.08041	0.869824	1.44878	0.0701968	1.83059	1.43741	6.11163
28	5:172023480	A/C	2B	172023480	0.527362	1.41537	2.24843	1.08041	0.869824	1.44878	0.0701968	1.83059	1.43741	6.11163
28	5:172023584	A/G	2B	172023584	0.527362	1.41537	2.24843	1.08041	0.869824	1.44878	0.0701968	1.83059	1.43741	6.11163
28	5:172024235	C/T	2B	172024235	0.527362	1.41537	2.24843	1.08041	0.869824	1.44878	0.0701968	1.83059	1.43741	6.11163
28	5:172024287	C/T	2B	172024287	0.527362	1.41537	2.24843	1.08041	0.869824	1.44878	0.0701968	1.83059	1.43741	6.11163
28	5:172024344	C/T	2B	172024344	1.24283	3.02893	2.8318	0.994913	1.0969	0.685936	0.17703	1.77711	1.87584	5.8909
28	5:172024542	C/T	2B	172024542	0.527362	1.41537	2.24843	1.08041	0.869824	1.44878	0.0701968	1.83059	1.43741	6.11163
28	5:172024569	C/T	2B	172024569	0.527362	1.41537	2.24843	1.08041	0.869824	1.44878	0.0701968	1.83059	1.43741	6.11163
28	5:172024890	C/T	2B	172024890	0.527362	1.41537	2.24843	1.08041	0.869824	1.44878	0.0701968	1.83059	1.43741	6.11163
28	5:172024958	G/T	2B	172024958	0.527362	1.41537	2.24843	1.08041	0.869824	1.44878	0.0701968	1.83059	1.43741	6.11163
28	5:172059743	A/C	2B	172059743	0.527362	1.41537	2.24843	1.08041	0.869824	1.44878	0.0701968	1.83059	1.43741	6.11163
28	5:172059899	A/G	2B	172059899	0.527362	1.41537	2.24843	1.08041	0.869824	1.44878	0.0701968	1.83059	1.43741	6.11163
28	5:172060038	C/G	2B	172060038	0.527362	1.41537	2.24843	1.08041	0.869824	1.44878	0.0701968	1.83059	1.43741	6.11163
28	5:172060184	A/T	2B	172060184	0.527362	1.41537	2.24843	1.08041	0.869824	1.44878	0.0701968	1.83059	1.43741	6.11163
28	5:172082029	C/T	2B	172082029	0.527362	1.41537	2.24843	1.08041	0.869824	1.44878	0.0701968	1.83059	1.43741	6.11163
28	5:172378027	A/G	2B	172378027	0.527362	1.41537	2.24843	1.08041	0.869824	1.44878	0.0701968	1.83059	1.43741	6.11163
28	5:172579025	C/G	2B	172579025	0.527362	1.41537	2.24843	1.08041	0.869824	1.44878	0.0701968	1.83059	1.43741	6.11163
28	5:172591842	C/T	2B	172591842	0.527362	1.41537	2.24843	1.08041	0.869824	1.44878	0.0701968	1.83059	1.43741	6.11163
28	5:172605919	C/T	2B	172605919	0.527362	1.41537	2.24843	1.08041	0.869824	1.44878	0.0701968	1.83059	1.43741	6.11163
28	5:172606228	C/T	2B	172606228	0.527362	1.41537	2.24843	1.08041	0.869824	1.44878	0.0701968	1.83059	1.43741	6.11163
28	5:173062819	C/T	2B	173062819	1.20079	1.45693	3.41402	1.44281	0.420432	1.42348	1.40584	2.83438	2.50176	5.83605
28	5:173064542	A/G	2B	173064542	1.20079	1.45693	3.41402	1.44281	0.420432	1.42348	1.40584	2.83438	2.50176	5.83605
28	5:173065934	A/C	2B	173065934	1.20079	1.45693	3.41402	1.44281	0.420432	1.42348	1.40584	2.83438	2.50176	5.83605
28	5:173066329	C/T	2B	173066329	1.20079	1.45693	3.41402	1.44281	0.420432	1.42348	1.40584	2.83438	2.50176	5.83605
29	5:216265750	C/G	2B	216265750	6.32391	2.73248	2.06763	4.92153	0.100121	0.540915	1.43762	4.31466	11.7762	0.505441
29	5:216265801	C/T	2B	216265801	6.32391	2.73248	2.06763	4.92153	0.100121	0.540915	1.43762	4.31466	11.7762	0.505441
29	5:216265970	A/G	2B	216265970	6.32391	2.73248	2.06763	4.92153	0.100121	0.540915	1.43762	4.31466	11.7762	0.505441
29	5:216265983	G/T	2B	216265983	6.32391	2.73248	2.06763	4.92153	0.100121	0.540915	1.43762	4.31466	11.7762	0.505441
30	5:599731590	C/T	2B	599731590	3.26389	0.724583	1.00643	1.21966	1.14345	0.293116	0.266912	1.98395	6.41306	0.163416
30	5:599732942	A/T	2B	599732942	3.26389	0.724583	1.00643	1.21966	1.14345	0.293116	0.266912	1.98395	6.41306	0.163416
30	5:599850326	A/G	2B	599850326	3.26389	0.724583	1.00643	1.21966	1.14345	0.293116	0.266912	1.98395	6.41306	0.163416
30	5:599870649	G/T	2B	599870649	3.26389	0.724583	1.00643	1.21966	1.14345	0.293116	0.266912	1.98395	6.41306	0.163416
30	5:599871472	C/T	2B	599871472	3.26389	0.724583	1.00643	1.21966	1.14345	0.293116	0.266912	1.98395	6.41306	0.163416
30	5:599872349	A/C	2B	599872349	3.26389	0.724583	1.00643	1.21966	1.14345	0.293116	0.266912	1.98395	6.41306	0.163416
30	5:599872368	A/C	2B	599872368	3.26389	0.724583	1.00643	1.21966	1.14345	0.293116	0.266912	1.98395	6.41306	0.163416
30	5:599872527	C/T	2B	599872527	3.26389	0.724583	1.00643	1.21966	1.14345	0.293116	0.266912	1.98395	6.41306	0.163416
30	5:599872552	A/G	2B	599872552	3.25887	0.997443	0.938045	1.16731	1.17017	0.293116	0.265929	1.95209	6.25054	0.164583
30	5:599887687	C/T	2B	599887687	3.44361	1.0059	1.08196	1.18254	1.21278	0.293116	0.221353	2.1608	6.4028	0.171982
30	5:599887743	A/G	2B	599887743	3.44361	1.0059	1.08196	1.18254	1.21278	0.293116	0.221353	2.1608	6.4028	0.171982
30	5:599887744	A/G	2B	599887744	3.44361	1.0059	1.08196	1.18254	1.21278	0.293116	0.221353	2.1608	6.4028	0.171982
30	5:600245792	A/C	2B	600245792	3.78632	0.259804	0.807668	0.591656	0.642419	0.254649	0.0987844	1.31492	6.58327	0.285045
30	5:600245796	C/T	2B	600245796	3.78632	0.259804	0.807668	0.591656	0.642419	0.254649	0.0987844	1.31492	6.58327	0.285045
30	5:600246047	A/G	2B	600246047	3.58249	0.271397	0.822915	0.638047	0.878475	0.302617	0.08921	1.25886	6.81453	0.285815
30	5:600246806	A/G	2B	600246806	3.58249	0.271397	0.822915	0.638047	0.878475	0.302617	0.08921	1.25886	6.81453	0.285815
30	5:600246879	A/T	2B	600246879	3.58249	0.271397	0.822915	0.638047	0.878475	0.302617	0.08921	1.25886	6.81453	0.285815
30	5:600246942	A/G	2B	600246942	3.58249	0.271397	0.822915	0.638047	0.878475	0.302617	0.08921	1.25886	6.81453	0.285815
30	5:600247173	A/C	2B	600247173	3.58249	0.271397	0.822915	0.638047	0.878475	0.302617	0.08921	1.25886	6.81453	0.285815
30	5:600247293	C/T	2B	600247293	3.58249	0.271397	0.822915	0.638047	0.878475	0.302617	0.08921	1.25886	6.81453	0.285815
30	5:600247315	C/T	2B	600247315	3.58249	0.271397	0.822915	0.638047	0.878475	0.302617	0.08921	1.25886	6.81453	0.285815
30	5:600334875	C/T	2B	600334875	3.47851	1.11213	1.22118	1.11233	1.00799	0.293116	0.181522	2.21129	6.29463	0.165612
30	5:600335738	C/T	2B	600335738	4.2978	1.00634	1.30557	0.859751	0.979275	0.342346	0.0603383	1.99889	7.52752	0.176698
31	5:603157320	C/G	2B	603157320	3.71092	0.311727	2.04661	2.12666	1.07389	1.46861	6.84057	3.12195	2.84223	0.56383
31	5:663467673	A/G	2B	663467673	2.16341	0.0674584	4.76605	4.13094	2.30146	1.30326	2.3579	7.32765	7.13077	0.470491
32	5:668515837	A/G	2B	668515837	4.42664	1.32118	4.59476	6.72896	0.638326	0.56816	3.26948	2.01833	9.8972	0.985865
32	5:668517449	G/T	2B	668517449	4.42664	1.32118	4.59476	6.72896	0.638326	0.56816	3.26948	2.01833	9.8972	0.985865
33	5:681833738	C/T	2B	681833738	4.55903	1.04569	4.35288	5.38586	1.17641	0.594332	0.569234	1.22819	8.20625	0.694462
33	5:681833797	C/T	2B	681833797	4.55903	1.04569	4.35288	5.38586	1.17641	0.594332	0.569234	1.22819	8.20625	0.694462
33	5:681910226	C/G	2B	681910226	3.37133	0.684354	4.39661	4.3481	1.68677	0.339222	0.558158	0.955606	8.22326	0.890088
33	5:682009329	A/G	2B	682009329	4.55903	1.04569	4.35288	5.38586	1.17641	0.594332	0.569234	1.22819	8.20625	0.694462
33	5:682013637	A/G	2B	682013637	4.32394	1.64715	3.04087	3.18235	0.325766	0.0962034	4.11703	5.82933	7.84495	0.505408
33	5:682022619	A/G	2B	682022619	4.55903	1.04569	4.35288	5.38586	1.17641	0.594332	0.569234	1.22819	8.20625	0.694462
33	5:682040497	C/T	2B	682040497	2.45938	3.59301	2.34968	6.54365	1.79001	0.743848	1.71418	0.213761	7.85008	0.377082
34	5:717457847	C/T	2B	717457847	9.13637	0.00445444	1.48131	4.46652	1.05392	1.21023	0.0580143	0.318059	8.3849	0.00191436
34	5:718284861	A/G	2B	718284861	5.3431	0.935195	1.07587	3.74916	1.91957	1.43974	1.42356	1.04298	6.74869	0.0390872
34	5:718285185	A/G	2B	718285185	5.3431	0.935195	1.07587	3.74916	1.91957	1.43974	1.42356	1.04298	6.74869	0.0390872
34	5:718285343	A/G	2B	718285343	5.3431	0.935195	1.07587	3.74916	1.91957	1.43974	1.42356	1.04298	6.74869	0.0390872
34	5:718287846	A/C	2B	718287846	5.3431	0.935195	1.07587	3.74916	1.91957	1.43974	1.42356	1.04298	6.74869	0.0390872
35	5:770680174	C/T	2B	770680174	5.03228	0.0425056	3.91573	1.39641	0.568088	0.966114	2.1612	2.13769	9.37897	1.7451
35	5:775717392	A/G	2B	775717392	1.51972	0.320541	1.33062	2.311	1.97697	0.341012	0.921812	1.88754	8.01912	0.204709
36	5:802782330	A/G	2B	802782330	6.22363	2.66447	1.09654	2.24264	0.301931	0.611338	0.207903	2.54549	1.51786	2.22018
36	5:802783183	A/G	2B	802783183	6.81296	2.66447	1.09654	2.41967	0.301931	0.611338	0.207903	2.54549	1.8381	2.22018
37	6:58793302	G/T	2D	58793302	1.271	0.294845	0.197448	0.270178	0.732885	4.02485	7.59063	0.47133	0.0729742	1.30031
37	6:58797063	A/G	2D	58797063	1.271	0.294845	0.197448	0.270178	0.732885	4.02485	7.59063	0.47133	0.0729742	1.30031
37	6:59730988	G/T	2D	59730988	0.213328	0.294845	0.0322092	0.00293769	0.67012	4.02485	7.05414	0.420467	3.66416e-08	0.806383
38	6:614826773	A/G	2D	614826773	0.0102242	0.412905	1.48056	0.00357557	1.22498	5.69699	6.96401	0.540416	0.266339	2.17665
39	7:20673991	G/T	3A	20673991	2.11429	1.82125	2.54775	3.66449	0.489075	1.00799	0.0417071	2.35484	7.4771	0.105767
39	7:20678071	A/G	3A	20678071	2.11429	1.82125	2.54775	3.66449	0.489075	1.00799	0.0417071	2.35484	7.4771	0.105767
39	7:20678559	G/T	3A	20678559	2.11429	1.82125	2.54775	3.66449	0.489075	1.00799	0.0417071	2.35484	7.4771	0.105767
39	7:20681861	C/G	3A	20681861	2.11429	1.82125	2.54775	3.66449	0.489075	1.00799	0.0417071	2.35484	7.4771	0.105767
39	7:20740698	C/T	3A	20740698	2.11429	1.82125	2.54775	3.66449	0.489075	1.00799	0.0417071	2.35484	7.4771	0.105767
39	7:20740793	C/T	3A	20740793	2.11429	1.82125	2.54775	3.66449	0.489075	1.00799	0.0417071	2.35484	7.4771	0.105767
39	7:20741100	C/G	3A	20741100	2.11429	1.82125	2.54775	3.66449	0.489075	1.00799	0.0417071	2.35484	7.4771	0.105767
39	7:20741186	C/T	3A	20741186	2.11429	1.82125	2.54775	3.66449	0.489075	1.00799	0.0417071	2.35484	7.4771	0.105767
39	7:20741391	C/G	3A	20741391	2.11429	1.82125	2.54775	3.66449	0.489075	1.00799	0.0417071	2.35484	7.4771	0.105767
39	7:20741501	A/G	3A	20741501	2.11429	1.82125	2.54775	3.66449	0.489075	1.00799	0.0417071	2.35484	7.4771	0.105767
39	7:20741712	C/G	3A	20741712	2.11429	1.82125	2.54775	3.66449	0.489075	1.00799	0.0417071	2.35484	7.4771	0.105767
39	7:20774986	A/G	3A	20774986	2.11429	1.82125	2.54775	3.66449	0.489075	1.00799	0.0417071	2.35484	7.4771	0.105767
39	7:20776190	G/T	3A	20776190	2.11429	1.82125	2.54775	3.66449	0.489075	1.00799	0.0417071	2.35484	7.4771	0.105767
39	7:20776568	A/G	3A	20776568	2.15411	1.82125	2.50394	3.64662	0.485982	1.00799	0.0452203	2.35482	7.47112	0.104808
39	7:20776873	C/T	3A	20776873	2.11429	1.82125	2.54775	3.66449	0.489075	1.00799	0.0417071	2.35484	7.4771	0.105767
40	7:35992498	G/T	3A	35992498	0.324702	0.579146	0.17785	1.18879	6.48202	1.31887	2.19685	0.491533	0.937454	0.46716
40	7:35992666	A/T	3A	35992666	2.54278	2.35986	0.231503	2.03441	2.62228	0.47854	6.08139	2.87614	2.1833	0.493514
40	7:35993136	C/T	3A	35993136	2.54278	2.35986	0.231503	2.03441	2.62228	0.47854	6.08139	2.87614	2.1833	0.493514
41	7:59821249	A/C	3A	59821249	1.71357	0.0987108	0.233958	4.35765	0.105386	0.117427	0.293046	0.628325	6.12724	0.00452064
42	7:82056520	C/T	3A	82056520	0.00353501	0.167697	0.000707681	7.30685e-05	0.140388	1.51705	9.90605	0.637589	0.0202179	0.263369
42	7:83299137	A/G	3A	83299137	0.0137195	0.167697	0.000707681	0.000307842	0.140388	1.51705	9.90605	0.637589	0.10263	0.263369
42	7:83299819	G/T	3A	83299819	0.00353501	0.167697	0.000707681	7.30685e-05	0.140388	1.51705	9.90605	0.637589	0.0202179	0.263369
43	7:542947690	A/G	3A	542947690	1.36693	0.0157429	0.958035	4.02141	1.38532	0.409507	0.374448	1.43497	9.99283	0.8035
43	7:543330804	A/G	3A	543330804	1.60414	0.0157429	0.812612	4.99405	1.36101	0.409507	0.37044	1.50856	7.53719	0.998181
43	7:543331470	C/T	3A	543331470	2.06243	0.0157429	1.89482	1.94854	1.20915	0.409507	0.363106	1.76214	6.29089	1.147
44	7:642036130	A/G	3A	642036130	2.68725	0.331912	0.2938	4.89805	3.79939	1.65415	4.15837	6.20423	3.32878	1.14591
44	7:642059269	C/G	3A	642059269	2.64447	0.695527	0.355181	6.21956	3.41472	1.61184	5.35685	4.28966	3.5784	1.23629
44	7:642059870	G/T	3A	642059870	2.64447	0.695527	0.355181	6.21956	3.41472	1.61184	5.35685	4.28966	3.5784	1.23629
44	7:642061920	C/T	3A	642061920	2.64447	0.695527	0.355181	6.21956	3.41472	1.61184	5.35685	4.28966	3.5784	1.23629
44	7:642061995	C/T	3A	642061995	2.64447	0.695527	0.355181	6.21956	3.41472	1.61184	5.35685	4.28966	3.5784	1.23629
44	7:642270957	G/T	3A	642270957	2.72523	0.695527	0.341441	6.57141	3.37764	1.61184	5.26803	4.21207	4.10288	1.20325
44	7:642271063	G/T	3A	642271063	2.72523	0.695527	0.341441	6.57141	3.37764	1.61184	5.26803	4.21207	4.10288	1.20325
44	7:642271177	G/T	3A	642271177	2.72523	0.695527	0.341441	6.57141	3.37764	1.61184	5.26803	4.21207	4.10288	1.20325
44	7:642391080	C/G	3A	642391080	2.72523	0.695527	0.341441	6.57141	3.37764	1.61184	5.26803	4.21207	4.10288	1.20325
44	7:642442381	A/G	3A	642442381	2.72523	0.695527	0.341441	6.57141	3.37764	1.61184	5.26803	4.21207	4.10288	1.20325
44	7:642442382	C/T	3A	642442382	2.72523	0.695527	0.341441	6.57141	3.37764	1.61184	5.26803	4.21207	4.10288	1.20325
44	7:642442945	C/G	3A	642442945	2.72523	0.695527	0.341441	6.57141	3.37764	1.61184	5.26803	4.21207	4.10288	1.20325
44	7:642442948	A/C	3A	642442948	2.72523	0.695527	0.341441	6.57141	3.37764	1.61184	5.26803	4.21207	4.10288	1.20325
44	7:642443904	C/T	3A	642443904	2.72523	0.695527	0.341441	6.57141	3.37764	1.61184	5.26803	4.21207	4.10288	1.20325
44	7:642444440	C/T	3A	642444440	2.72523	0.695527	0.341441	6.57141	3.37764	1.61184	5.26803	4.21207	4.10288	1.20325
44	7:642596646	A/G	3A	642596646	2.72523	0.695527	0.341441	6.57141	3.37764	1.61184	5.26803	4.21207	4.10288	1.20325
44	7:642596878	C/T	3A	642596878	2.72523	0.695527	0.341441	6.57141	3.37764	1.61184	5.26803	4.21207	4.10288	1.20325
44	7:642597871	A/C	3A	642597871	2.72523	0.695527	0.341441	6.57141	3.37764	1.61184	5.26803	4.21207	4.10288	1.20325
44	7:642605615	C/T	3A	642605615	2.72523	0.695527	0.341441	6.57141	3.37764	1.61184	5.26803	4.21207	4.10288	1.20325
44	7:642605654	A/G	3A	642605654	2.72523	0.695527	0.341441	6.57141	3.37764	1.61184	5.26803	4.21207	4.10288	1.20325
44	7:642902685	C/T	3A	642902685	2.72523	0.695527	0.341441	6.57141	3.37764	1.61184	5.26803	4.21207	4.10288	1.20325
44	7:642939326	C/T	3A	642939326	2.69131	0.695527	0.368676	6.57141	3.37963	1.61184	5.15443	4.20783	4.10276	1.2247
44	7:642941911	A/G	3A	642941911	2.69131	0.695527	0.368676	6.57141	3.37963	1.61184	5.15443	4.20783	4.10276	1.2247
44	7:642941983	C/T	3A	642941983	2.72523	0.695527	0.341441	6.57141	3.37764	1.61184	5.26803	4.21207	4.10288	1.20325
44	7:642942351	C/T	3A	642942351	2.67733	0.579479	0.330348	6.6562	3.16231	1.61184	5.03356	3.78485	4.06241	1.03226
44	7:642942476	C/T	3A	642942476	2.67733	0.579479	0.330348	6.6562	3.16231	1.61184	5.03356	3.78485	4.06241	1.03226
44	7:642942951	A/G	3A	642942951	2.67733	0.579479	0.330348	6.6562	3.16231	1.61184	5.03356	3.78485	4.06241	1.03226
44	7:642942967	C/T	3A	642942967	2.67733	0.579479	0.330348	6.6562	3.16231	1.61184	5.03356	3.78485	4.06241	1.03226
44	7:642943367	C/T	3A	642943367	2.71161	0.579479	0.304567	6.6562	3.16039	1.61184	5.14672	3.78893	4.06251	1.01186
44	7:642943424	C/T	3A	642943424	2.67733	0.579479	0.330348	6.6562	3.16231	1.61184	5.03356	3.78485	4.06241	1.03226
44	7:643083719	C/T	3A	643083719	2.67733	0.579479	0.330348	6.6562	3.16231	1.61184	5.03356	3.78485	4.06241	1.03226
44	7:643145612	G/T	3A	643145612	2.67733	0.579479	0.330348	6.6562	3.16231	1.61184	5.03356	3.78485	4.06241	1.03226
44	7:643149272	A/G	3A	643149272	2.67733	0.579479	0.330348	6.6562	3.16231	1.61184	5.03356	3.78485	4.06241	1.03226
44	7:643157721	C/T	3A	643157721	2.67733	0.579479	0.330348	6.6562	3.16231	1.61184	5.03356	3.78485	4.06241	1.03226
44	7:643159635	A/G	3A	643159635	2.71161	0.579479	0.304567	6.6562	3.16039	1.61184	5.14672	3.78893	4.06251	1.01186
44	7:643162411	C/G	3A	643162411	2.64381	0.579479	0.31845	6.29927	3.19634	1.61184	5.23518	3.86375	3.54381	1.04531
44	7:643162571	A/G	3A	643162571	2.80466	0.579479	0.593248	6.5047	3.22042	1.61184	4.56672	3.83413	3.28686	1.04012
44	7:643162666	A/G	3A	643162666	2.80466	0.579479	0.593248	6.5047	3.22042	1.61184	4.56672	3.83413	3.28686	1.04012
44	7:643182165	C/T	3A	643182165	2.80547	0.579479	0.510993	6.5047	3.2175	1.61184	4.64945	3.84378	3.2862	1.02217
45	7:686891323	A/T	3A	686891323	6.68029	0.649011	2.11165	1.96183	0.918052	2.52854	0.568212	1.77006	7.02203	0.280265
45	7:686891368	A/G	3A	686891368	6.68029	0.649011	2.11165	1.96183	0.918052	2.52854	0.568212	1.77006	7.02203	0.280265
45	7:686891474	A/G	3A	686891474	6.68029	0.649011	2.11165	1.96183	0.918052	2.52854	0.568212	1.77006	7.02203	0.280265
45	7:686891567	A/G	3A	686891567	6.76443	0.699987	1.89365	2.41558	1.14558	2.31415	0.752763	2.68223	7.87564	0.49366
45	7:686892408	C/T	3A	686892408	6.76443	0.699987	1.89365	2.41558	1.14558	2.31415	0.752763	2.68223	7.87564	0.49366
45	7:686892572	A/G	3A	686892572	6.76443	0.699987	1.89365	2.41558	1.14558	2.31415	0.752763	2.68223	7.87564	0.49366
45	7:686893202	G/T	3A	686893202	6.76443	0.699987	1.89365	2.41558	1.14558	2.31415	0.752763	2.68223	7.87564	0.49366
45	7:686893801	C/T	3A	686893801	6.76443	0.699987	1.89365	2.41558	1.14558	2.31415	0.752763	2.68223	7.87564	0.49366
45	7:686893903	A/G	3A	686893903	6.76443	0.699987	1.89365	2.41558	1.14558	2.31415	0.752763	2.68223	7.87564	0.49366
45	7:686893912	A/C	3A	686893912	6.76443	0.699987	1.89365	2.41558	1.14558	2.31415	0.752763	2.68223	7.87564	0.49366
45	7:686894222	A/G	3A	686894222	6.76443	0.699987	1.89365	2.41558	1.14558	2.31415	0.752763	2.68223	7.87564	0.49366
45	7:686894328	A/T	3A	686894328	6.76443	0.699987	1.89365	2.41558	1.14558	2.31415	0.752763	2.68223	7.87564	0.49366
45	7:686894329	A/T	3A	686894329	6.76443	0.699987	1.89365	2.41558	1.14558	2.31415	0.752763	2.68223	7.87564	0.49366
45	7:686894480	C/G	3A	686894480	6.76443	0.699987	1.89365	2.41558	1.14558	2.31415	0.752763	2.68223	7.87564	0.49366
45	7:686894492	A/G	3A	686894492	6.76443	0.699987	1.89365	2.41558	1.14558	2.31415	0.752763	2.68223	7.87564	0.49366
45	7:686894622	A/G	3A	686894622	6.76443	0.699987	1.89365	2.41558	1.14558	2.31415	0.752763	2.68223	7.87564	0.49366
45	7:686894637	A/G	3A	686894637	6.76443	0.699987	1.89365	2.41558	1.14558	2.31415	0.752763	2.68223	7.87564	0.49366
45	7:686894651	A/G	3A	686894651	6.76443	0.699987	1.89365	2.41558	1.14558	2.31415	0.752763	2.68223	7.87564	0.49366
45	7:686894761	C/T	3A	686894761	6.76443	0.699987	1.89365	2.41558	1.14558	2.31415	0.752763	2.68223	7.87564	0.49366
45	7:686894946	A/C	3A	686894946	6.76443	0.699987	1.89365	2.41558	1.14558	2.31415	0.752763	2.68223	7.87564	0.49366
46	7:736196361	C/T	3A	736196361	2.34335	0.136356	0.561504	6.32117	0.0754578	0.512041	0.540258	2.62045	5.31442	0.121645
46	7:736200829	A/T	3A	736200829	2.2724	0.643678	2.42257	5.93172	2.71537	0.950402	1.39281	2.04921	6.05759	0.483466
46	7:736202475	A/C	3A	736202475	3.19469	0.005621	0.838587	5.61259	1.64893	0.983295	0.036832	1.63512	14.3663	1.22861
47	8:14527923	A/G	3B	14527923	1.61992	0.257953	0.338731	0.0445564	1.92006	3.85129	4.96516	7.55193	0.036258	0.451161
47	8:14530194	C/T	3B	14530194	1.61992	0.257953	0.338731	0.0445564	1.92006	3.85129	4.96516	7.55193	0.036258	0.451161
47	8:14530197	C/T	3B	14530197	0.733905	0.284403	0.275189	0.00289149	1.88486	3.53677	4.76612	7.23447	0.000851117	0.254568
47	8:14530201	A/G	3B	14530201	0.734017	0.319836	0.464377	0.00315835	1.80767	3.66284	5.71596	8.38094	0.000504757	0.344843
47	8:14530264	C/T	3B	14530264	0.733905	0.284403	0.275189	0.00289149	1.88486	3.53677	4.76612	7.23447	0.000851117	0.254568
47	8:14530272	A/G	3B	14530272	0.733905	0.284403	0.275189	0.00289149	1.88486	3.53677	4.76612	7.23447	0.000851117	0.254568
47	8:14530352	C/T	3B	14530352	0.878762	0.339838	0.0728056	0.00395158	1.90997	3.68979	6.89607	6.26877	0.000785047	0.353716
47	8:14530363	A/G	3B	14530363	0.878762	0.339838	0.0728056	0.00395158	1.90997	3.68979	6.89607	6.26877	0.000785047	0.353716
47	8:14530368	C/T	3B	14530368	0.878762	0.339838	0.0728056	0.00395158	1.90997	3.68979	6.89607	6.26877	0.000785047	0.353716
47	8:14530482	A/G	3B	14530482	0.878762	0.339838	0.0728056	0.00395158	1.90997	3.68979	6.89607	6.26877	0.000785047	0.353716
47	8:14530497	A/G	3B	14530497	0.878762	0.339838	0.0728056	0.00395158	1.90997	3.68979	6.89607	6.26877	0.000785047	0.353716
47	8:14530512	A/G	3B	14530512	0.878762	0.339838	0.0728056	0.00395158	1.90997	3.68979	6.89607	6.26877	0.000785047	0.353716
47	8:14530569	A/G	3B	14530569	0.878762	0.339838	0.0728056	0.00395158	1.90997	3.68979	6.89607	6.26877	0.000785047	0.353716
47	8:14530572	G/T	3B	14530572	0.878762	0.339838	0.0728056	0.00395158	1.90997	3.68979	6.89607	6.26877	0.000785047	0.353716
47	8:14530593	A/G	3B	14530593	0.878762	0.339838	0.0728056	0.00395158	1.90997	3.68979	6.89607	6.26877	0.000785047	0.353716
47	8:14530689	A/G	3B	14530689	0.878762	0.339838	0.0728056	0.00395158	1.90997	3.68979	6.89607	6.26877	0.000785047	0.353716
47	8:14530701	A/G	3B	14530701	0.822873	0.383387	0.0743476	0.00197761	1.80109	3.68979	8.64856	6.59509	0.000734359	0.280458
47	8:14530708	G/T	3B	14530708	0.822873	0.383387	0.0743476	0.00197761	1.80109	3.68979	8.64856	6.59509	0.000734359	0.280458
47	8:14538840	C/G	3B	14538840	1.09366	0.189243	0.133273	0.182761	2.18496	3.97812	10.6365	4.11912	0.0109915	0.555665
47	8:14539137	C/G	3B	14539137	2.13077	0.339838	0.0834594	0.0474136	1.90997	3.68979	6.89607	6.26877	0.0331437	0.353716
47	8:14539170	C/T	3B	14539170	1.58831	0.111628	0.134642	0.160525	1.54651	4.33828	8.41978	4.16175	0.000308767	0.57482
47	8:14548209	A/G	3B	14548209	0.878762	0.339838	0.0728056	0.00395158	1.90997	3.68979	6.89607	6.26877	0.000785047	0.353716
47	8:14548590	G/T	3B	14548590	2.13077	0.339838	0.0834594	0.0474136	1.90997	3.68979	6.89607	6.26877	0.0331437	0.353716
47	8:14548752	A/C	3B	14548752	1.09366	0.189243	0.133273	0.182761	2.18496	3.97812	10.6365	4.11912	0.0109915	0.555665
47	8:14549136	A/G	3B	14549136	1.30548	0.264195	0.317288	0.320937	2.19351	3.54692	10.9941	4.09165	0.0132932	0.447791
47	8:14549790	A/G	3B	14549790	1.11269	0.189243	0.143219	0.229655	2.09029	3.97812	10.131	3.04754	0.0112092	0.555665
47	8:14549865	C/T	3B	14549865	3.56931	1.37588	0.296013	0.00321236	0.982586	3.60946	6.93119	3.16954	0.0828951	0.286828
47	8:14550071	A/G	3B	14550071	2.13077	0.339838	0.0834594	0.0474136	1.90997	3.68979	6.89607	6.26877	0.0331437	0.353716
47	8:14550086	C/G	3B	14550086	2.13077	0.339838	0.0834594	0.0474136	1.90997	3.68979	6.89607	6.26877	0.0331437	0.353716
47	8:14550108	A/C	3B	14550108	1.09366	0.189243	0.133273	0.182761	2.18496	3.97812	10.6365	4.11912	0.0109915	0.555665
47	8:14572094	C/T	3B	14572094	3.56931	1.37588	0.296013	0.00321236	0.982586	3.60946	6.93119	3.16954	0.0828951	0.286828
48	8:40586083	A/G	3B	40586083	6.44671	2.80142	2.44917	2.36472	0.211723	0.469375	2.64771	4.89888	7.27869	1.5791
49	8:134268788	C/G	3B	134268788	5.6536	0.1846	1.26574	4.11545	1.83783	0.944033	2.143	1.10011	7.28509	0.102725
49	8:134270428	A/T	3B	134270428	5.53505	0.1846	1.53636	4.00322	1.82454	0.944033	2.16638	1.0431	7.7386	0.105663
49	8:134717392	A/G	3B	134717392	3.47146	0.1846	2.15779	2.63795	1.84406	0.944033	2.13443	1.14906	6.01263	0.53493
49	8:134720517	C/T	3B	134720517	3.53608	0.1846	2.36759	1.93388	1.84459	0.944033	2.13343	1.17274	6.77428	0.527598
50	8:141540855	A/G	3B	141540855	1.70879	0.0214137	0.614091	6.99981	2.23596	2.14882	1.02625	0.219511	2.04463	0.327681
50	8:141541189	A/C	3B	141541189	1.88712	0.0214137	0.604592	7.44028	2.22408	2.14882	1.03545	0.21988	1.95938	0.37031
50	8:141542967	A/T	3B	141542967	1.88712	0.0214137	0.604592	7.44028	2.22408	2.14882	1.03545	0.21988	1.95938	0.37031
50	8:141543293	G/T	3B	141543293	1.88712	0.0214137	0.604592	7.44028	2.22408	2.14882	1.03545	0.21988	1.95938	0.37031
50	8:141545415	C/T	3B	141545415	1.88712	0.0214137	0.604592	7.44028	2.22408	2.14882	1.03545	0.21988	1.95938	0.37031
50	8:141545627	A/C	3B	141545627	1.88712	0.0214137	0.604592	7.44028	2.22408	2.14882	1.03545	0.21988	1.95938	0.37031
50	8:141549162	C/T	3B	141549162	1.88712	0.0214137	0.604592	7.44028	2.22408	2.14882	1.03545	0.21988	1.95938	0.37031
51	8:429144867	C/T	3B	429144867	1.7499	0.102976	2.74763	1.81723	0.269739	0.382619	0.487237	0.845768	9.9717	0.141909
51	8:429144989	C/T	3B	429144989	1.77348	0.102177	2.81154	1.83719	0.215164	0.382619	0.559319	0.815683	10.2409	0.140418
51	8:429245777	A/G	3B	429245777	1.76944	0.102177	2.99102	1.88551	0.229738	0.382619	0.550095	0.851671	10.4071	0.144862
51	8:429246046	A/G	3B	429246046	1.72184	0.102177	2.81154	1.86912	0.215164	0.382619	0.559319	0.815683	10.3659	0.140418
51	8:429246274	A/G	3B	429246274	1.72184	0.102177	2.81154	1.86912	0.215164	0.382619	0.559319	0.815683	10.3659	0.140418
51	8:429334904	A/G	3B	429334904	1.0398	0.0648067	1.82889	2.12375	1.35229	0.674165	1.27	0.521153	7.1889	0.0996211
51	8:429334963	A/T	3B	429334963	1.0398	0.0648067	1.82889	2.12375	1.35229	0.674165	1.27	0.521153	7.1889	0.0996211
51	8:429335216	C/T	3B	429335216	1.72184	0.102177	2.81154	1.86912	0.215164	0.382619	0.559319	0.815683	10.3659	0.140418
51	8:429338339	A/G	3B	429338339	1.0398	0.0648067	1.82889	2.12375	1.35229	0.674165	1.27	0.521153	7.1889	0.0996211
51	8:429338360	G/T	3B	429338360	1.0398	0.0648067	1.82889	2.12375	1.35229	0.674165	1.27	0.521153	7.1889	0.0996211
51	8:429338677	A/G	3B	429338677	1.0398	0.0648067	1.82889	2.12375	1.35229	0.674165	1.27	0.521153	7.1889	0.0996211
51	8:429364972	A/G	3B	429364972	1.0398	0.0648067	1.82889	2.12375	1.35229	0.674165	1.27	0.521153	7.1889	0.0996211
51	8:429487990	C/T	3B	429487990	1.72144	0.102177	2.81154	1.82689	0.215164	0.382619	0.559319	0.815683	10.3936	0.140418
51	8:429488365	C/T	3B	429488365	1.72144	0.102177	2.81154	1.82689	0.215164	0.382619	0.559319	0.815683	10.3936	0.140418
51	8:429489084	A/G	3B	429489084	1.72184	0.102177	2.81154	1.86912	0.215164	0.382619	0.559319	0.815683	10.3659	0.140418
51	8:429490445	C/T	3B	429490445	1.72666	0.102177	2.82622	1.81078	0.210904	0.382619	0.571642	0.820082	10.4148	0.147596
51	8:429491517	A/G	3B	429491517	2.80058	0.102177	2.74511	1.76777	0.251359	0.382619	0.686501	0.874464	9.11708	0.179992
51	8:429491975	C/T	3B	429491975	1.72666	0.102177	2.82622	1.81078	0.210904	0.382619	0.571642	0.820082	10.4148	0.147596
51	8:429494054	A/G	3B	429494054	1.72666	0.102177	2.82622	1.81078	0.210904	0.382619	0.571642	0.820082	10.4148	0.147596
51	8:429494056	A/G	3B	429494056	1.0398	0.0648067	1.82889	2.12375	1.35229	0.674165	1.27	0.521153	7.1889	0.0996211
51	8:429494981	A/G	3B	429494981	1.0398	0.0648067	1.82889	2.12375	1.35229	0.674165	1.27	0.521153	7.1889	0.0996211
51	8:429495093	A/G	3B	429495093	1.72666	0.102177	2.82622	1.81078	0.210904	0.382619	0.571642	0.820082	10.4148	0.147596
51	8:429497100	A/T	3B	429497100	2.33807	0.102177	2.84849	1.72263	0.180886	0.382619	0.423013	1.11996	8.95563	0.0702463
51	8:429497101	C/T	3B	429497101	2.33807	0.102177	2.84849	1.72263	0.180886	0.382619	0.423013	1.11996	8.95563	0.0702463
51	8:429723785	A/G	3B	429723785	2.7516	0.102177	3.33044	1.40741	0.269906	0.382619	0.487185	1.02255	9.4423	0.0726611
51	8:429723801	A/G	3B	429723801	2.74157	0.102177	3.33123	1.40957	0.268283	0.382619	0.492641	0.998881	9.36927	0.0723853
51	8:429899544	A/G	3B	429899544	2.34771	0.102177	3.07072	1.47617	0.169294	0.382619	0.423039	1.00625	7.20541	0.0763688
51	8:429899681	A/G	3B	429899681	2.56651	0.102177	3.10281	1.4873	0.17461	0.382619	0.423689	0.943587	6.96684	0.0739367
51	8:429899715	C/T	3B	429899715	2.56651	0.102177	3.10281	1.4873	0.17461	0.382619	0.423689	0.943587	6.96684	0.0739367
51	8:429900006	G/T	3B	429900006	2.65852	0.102177	3.10281	1.48911	0.17461	0.382619	0.423689	0.943587	6.94622	0.0739367
51	8:429902232	A/C	3B	429902232	2.09642	0.0648067	1.24713	2.39167	1.25541	0.674165	0.721398	0.502418	7.21294	0.0762062
51	8:429902426	C/T	3B	429902426	1.77195	0.434611	1.05803	2.35354	1.0534	0.804054	0.782496	0.734217	6.34507	0.0621098
51	8:429903358	A/C	3B	429903358	1.51688	0.102177	1.09816	0.808934	0.162544	0.382619	1.23998	0.573491	7.12513	0.133391
51	8:429903624	C/T	3B	429903624	1.64278	0.102177	0.913455	1.15414	0.167284	0.382619	1.11156	0.575772	6.0015	0.118378
51	8:429903668	A/G	3B	429903668	1.58539	0.102177	0.927684	1.1254	0.167533	0.382619	1.09659	0.57342	6.0285	0.122623
51	8:429903905	C/T	3B	429903905	1.67284	0.102177	1.03185	1.00964	0.175532	0.382619	0.773627	0.594891	6.4328	0.117894
51	8:430008549	C/T	3B	430008549	1.77285	0.102177	1.03185	1.12138	0.175532	0.382619	0.773627	0.594891	6.50112	0.117894
51	8:430008946	A/G	3B	430008946	1.67284	0.102177	1.03185	1.00964	0.175532	0.382619	0.773627	0.594891	6.4328	0.117894
52	8:597074125	C/G	3B	597074125	4.114	0.540878	3.59211	5.29733	0.0333236	0.761994	0.465945	3.76991	6.32031	0.161931
52	8:597076883	C/T	3B	597076883	4.04718	0.540878	3.38031	5.48537	0.0344302	0.761994	0.453349	3.73132	6.59351	0.189743
52	8:597076954	C/T	3B	597076954	3.65599	0.540878	3.33227	5.3225	0.0303165	0.761994	0.429235	3.74665	7.09193	0.210705
52	8:597080653	C/T	3B	597080653	3.65599	0.540878	3.33227	5.3225	0.0303165	0.761994	0.429235	3.74665	7.09193	0.210705
52	8:597093206	A/G	3B	597093206	3.65599	0.540878	3.33227	5.3225	0.0303165	0.761994	0.429235	3.74665	7.09193	0.210705
52	8:597093253	C/T	3B	597093253	3.65599	0.540878	3.33227	5.3225	0.0303165	0.761994	0.429235	3.74665	7.09193	0.210705
52	8:597093414	A/G	3B	597093414	3.65599	0.540878	3.33227	5.3225	0.0303165	0.761994	0.429235	3.74665	7.09193	0.210705
53	8:678911418	C/T	3B	678911418	1.59647	0.684604	1.49962	3.87364	1.42793	0.198842	0.150006	1.47984	6.71939	0.430008
53	8:678911451	C/T	3B	678911451	1.59647	0.684604	1.49962	3.87364	1.42793	0.198842	0.150006	1.47984	6.71939	0.430008
53	8:678912038	C/T	3B	678912038	1.59647	0.684604	1.49962	3.87364	1.42793	0.198842	0.150006	1.47984	6.71939	0.430008
53	8:678914074	A/G	3B	678914074	1.59647	0.684604	1.49962	3.87364	1.42793	0.198842	0.150006	1.47984	6.71939	0.430008
53	8:678956776	A/G	3B	678956776	1.59647	0.684604	1.49962	3.87364	1.42793	0.198842	0.150006	1.47984	6.71939	0.430008
54	8:714000145	A/C	3B	714000145	2.48596	0.770292	1.54728	1.77943	0.649735	0.712102	2.23963	1.38983	6.13234	0.141663
54	8:714000571	C/G	3B	714000571	2.57447	0.770292	1.54728	1.77331	0.649735	0.712102	2.23963	1.38983	6.13963	0.141663
54	8:714000573	C/T	3B	714000573	2.57447	0.770292	1.54728	1.77331	0.649735	0.712102	2.23963	1.38983	6.13963	0.141663
54	8:714000905	C/T	3B	714000905	2.57447	0.770292	1.54728	1.77331	0.649735	0.712102	2.23963	1.38983	6.13963	0.141663
54	8:714000954	A/G	3B	714000954	2.57447	0.770292	1.54728	1.77331	0.649735	0.712102	2.23963	1.38983	6.13963	0.141663
54	8:714001598	C/G	3B	714001598	2.50261	0.770292	1.5407	1.76934	0.619175	0.712102	2.23398	1.3957	6.16582	0.139005
54	8:714001628	C/T	3B	714001628	2.50261	0.770292	1.5407	1.76934	0.619175	0.712102	2.23398	1.3957	6.16582	0.139005
54	8:714001698	C/T	3B	714001698	2.50261	0.770292	1.5407	1.76934	0.619175	0.712102	2.23398	1.3957	6.16582	0.139005
54	8:714001793	A/C	3B	714001793	2.50261	0.770292	1.5407	1.76934	0.619175	0.712102	2.23398	1.3957	6.16582	0.139005
55	8:739452660	G/T	3B	739452660	0.00160665	0.187918	0.479864	0.0678904	0.501767	1.36976	0.0243229	0.241603	0.0172357	6.76125
55	8:739452859	C/T	3B	739452859	0.00160665	0.187918	0.479864	0.0678904	0.501767	1.36976	0.0243229	0.241603	0.0172357	6.76125
55	8:739452912	A/G	3B	739452912	0.00160665	0.187918	0.479864	0.0678904	0.501767	1.36976	0.0243229	0.241603	0.0172357	6.76125
55	8:739454100	C/T	3B	739454100	0.00160665	0.187918	0.479864	0.0678904	0.501767	1.36976	0.0243229	0.241603	0.0172357	6.76125
55	8:739626286	A/C	3B	739626286	0.00160665	0.187918	0.479864	0.0678904	0.501767	1.36976	0.0243229	0.241603	0.0172357	6.76125
55	8:739631261	G/T	3B	739631261	0.00160665	0.187918	0.479864	0.0678904	0.501767	1.36976	0.0243229	0.241603	0.0172357	6.76125
55	8:739707924	A/G	3B	739707924	0.00160665	0.187918	0.479864	0.0678904	0.501767	1.36976	0.0243229	0.241603	0.0172357	6.76125
55	8:739707973	G/T	3B	739707973	0.00160665	0.187918	0.479864	0.0678904	0.501767	1.36976	0.0243229	0.241603	0.0172357	6.76125
55	8:739722438	A/G	3B	739722438	0.00160665	0.187918	0.479864	0.0678904	0.501767	1.36976	0.0243229	0.241603	0.0172357	6.76125
55	8:739722523	C/T	3B	739722523	0.00160665	0.187918	0.479864	0.0678904	0.501767	1.36976	0.0243229	0.241603	0.0172357	6.76125
55	8:739722554	A/G	3B	739722554	1.83512	0.187918	2.01812	1.95273	1.29419	1.36976	0.0244523	0.560105	3.8216	7.87412
55	8:739722661	C/T	3B	739722661	0.00160665	0.187918	0.479864	0.0678904	0.501767	1.36976	0.0243229	0.241603	0.0172357	6.76125
55	8:739722739	C/T	3B	739722739	0.00160665	0.187918	0.479864	0.0678904	0.501767	1.36976	0.0243229	0.241603	0.0172357	6.76125
55	8:739723426	C/T	3B	739723426	0.00160665	0.187918	0.479864	0.0678904	0.501767	1.36976	0.0243229	0.241603	0.0172357	6.76125
55	8:739723508	C/T	3B	739723508	1.11904	0.818478	0.347497	0.498069	0.64193	0.264323	0.0247818	0.147401	1.99423	6.14042
55	8:739723567	C/T	3B	739723567	1.11904	0.818478	0.347497	0.498069	0.64193	0.264323	0.0247818	0.147401	1.99423	6.14042
55	8:739723575	C/T	3B	739723575	1.11904	0.818478	0.347497	0.498069	0.64193	0.264323	0.0247818	0.147401	1.99423	6.14042
55	8:739723900	C/T	3B	739723900	1.25913	0.991205	0.332669	0.529001	0.694463	0.567711	0.0841534	0.193812	1.97707	6.00998
55	8:739724403	G/T	3B	739724403	1.15263	0.55882	1.24074	1.2585	0.881728	0.344549	0.254714	0.678825	2.36444	6.52032
55	8:739812742	A/C	3B	739812742	3.2027	0.55882	2.12217	2.43069	1.34764	0.344549	0.148641	1.00277	3.06471	6.95748
55	8:739815114	A/G	3B	739815114	1.83512	0.187918	2.01812	1.95273	1.29419	1.36976	0.0244523	0.560105	3.8216	7.87412
55	8:739815138	A/C	3B	739815138	1.83512	0.187918	2.01812	1.95273	1.29419	1.36976	0.0244523	0.560105	3.8216	7.87412
55	8:739875921	A/T	3B	739875921	1.01975	0.55882	1.51564	1.18985	0.82631	0.344549	0.146689	0.708964	1.68174	6.28647
55	8:739876203	A/C	3B	739876203	0.627724	0.187918	1.86135	1.26312	0.762938	1.36976	0.0284855	0.284135	2.19993	6.87527
55	8:739876869	C/T	3B	739876869	1.15263	0.55882	1.24074	1.2585	0.881728	0.344549	0.254714	0.678825	2.36444	6.52032
55	8:739877234	A/T	3B	739877234	1.15263	0.55882	1.24074	1.2585	0.881728	0.344549	0.254714	0.678825	2.36444	6.52032
55	8:740421814	A/C	3B	740421814	1.02703	0.55882	1.51564	1.2605	0.82631	0.344549	0.146689	0.708964	1.65889	6.28647
55	8:740570323	A/G	3B	740570323	1.01975	0.55882	1.51564	1.18985	0.82631	0.344549	0.146689	0.708964	1.68174	6.28647
55	8:740570458	A/G	3B	740570458	1.01975	0.55882	1.51564	1.18985	0.82631	0.344549	0.146689	0.708964	1.68174	6.28647
55	8:740570860	A/T	3B	740570860	1.01975	0.55882	1.51564	1.18985	0.82631	0.344549	0.146689	0.708964	1.68174	6.28647
55	8:740862657	A/G	3B	740862657	1.01975	0.55882	1.51564	1.18985	0.82631	0.344549	0.146689	0.708964	1.68174	6.28647
55	8:740862859	A/C	3B	740862859	1.01975	0.55882	1.51564	1.18985	0.82631	0.344549	0.146689	0.708964	1.68174	6.28647
56	8:751353390	A/G	3B	751353390	1.47135	0.864377	0.95109	2.91039	0.831426	0.878948	0.681965	3.04226	7.45731	1.2587
56	8:751353520	A/C	3B	751353520	1.66989	0.864377	1.58316	1.99359	0.828166	0.878948	0.626801	3.39488	6.70015	1.21943
56	8:751353671	A/G	3B	751353671	1.45297	0.864377	1.0883	3.58543	0.802069	0.878948	0.767752	3.02552	6.07303	1.46147
56	8:751354690	C/T	3B	751354690	2.45638	0.864377	1.36565	3.09139	0.840485	0.878948	0.648871	3.50117	6.37981	2.28991
56	8:751398527	A/C	3B	751398527	1.9021	0.864377	1.42976	2.22932	0.928451	0.878948	0.639448	3.48277	6.04975	2.71328
57	8:837050669	A/C	3B	837050669	1.43378	0.528234	0.792316	3.2307	0.543805	0.0433869	0.0794759	0.42863	6.34066	1.0925
57	8:837051572	A/G	3B	837051572	1.30259	0.528234	0.920916	2.41354	0.543961	0.0433869	0.0793049	0.514019	6.77428	0.988494
57	8:837051636	C/T	3B	837051636	1.26531	0.528234	0.90712	2.4126	0.545371	0.0433869	0.0792806	0.498701	6.75491	0.982262
57	8:837051660	A/G	3B	837051660	1.26531	0.528234	0.90712	2.4126	0.545371	0.0433869	0.0792806	0.498701	6.75491	0.982262
57	8:837051693	A/G	3B	837051693	1.26531	0.528234	0.90712	2.4126	0.545371	0.0433869	0.0792806	0.498701	6.75491	0.982262
57	8:837065022	C/T	3B	837065022	1.30259	0.528234	0.920916	2.41354	0.543961	0.0433869	0.0793049	0.514019	6.77428	0.988494
57	8:837065201	G/T	3B	837065201	1.30259	0.528234	0.920916	2.41354	0.543961	0.0433869	0.0793049	0.514019	6.77428	0.988494
57	8:837084663	C/G	3B	837084663	1.30259	0.528234	0.920916	2.41354	0.543961	0.0433869	0.0793049	0.514019	6.77428	0.988494
57	8:837084708	A/G	3B	837084708	1.30259	0.528234	0.920916	2.41354	0.543961	0.0433869	0.0793049	0.514019	6.77428	0.988494
57	8:837084987	A/C	3B	837084987	1.26531	0.528234	0.90712	2.4126	0.545371	0.0433869	0.0792806	0.498701	6.75491	0.982262
57	8:837084993	A/C	3B	837084993	1.26531	0.528234	0.90712	2.4126	0.545371	0.0433869	0.0792806	0.498701	6.75491	0.982262
57	8:837085011	A/T	3B	837085011	1.26531	0.528234	0.90712	2.4126	0.545371	0.0433869	0.0792806	0.498701	6.75491	0.982262
57	8:837306915	C/T	3B	837306915	1.30259	0.528234	0.920916	2.41354	0.543961	0.0433869	0.0793049	0.514019	6.77428	0.988494
57	8:837306917	A/G	3B	837306917	1.30259	0.528234	0.920916	2.41354	0.543961	0.0433869	0.0793049	0.514019	6.77428	0.988494
57	8:837306934	C/T	3B	837306934	1.30259	0.528234	0.920916	2.41354	0.543961	0.0433869	0.0793049	0.514019	6.77428	0.988494
57	8:837307651	A/C	3B	837307651	1.26531	0.528234	0.90712	2.4126	0.545371	0.0433869	0.0792806	0.498701	6.75491	0.982262
57	8:837550150	A/G	3B	837550150	1.30259	0.528234	0.920916	2.41354	0.543961	0.0433869	0.0793049	0.514019	6.77428	0.988494
57	8:838938604	C/T	3B	838938604	1.30259	0.528234	0.920916	2.41354	0.543961	0.0433869	0.0793049	0.514019	6.77428	0.988494
57	8:838999711	A/G	3B	838999711	1.55951	0.528234	1.42076	2.5345	0.545871	0.0433869	0.0799001	0.538787	6.5011	1.04331
57	8:838999906	A/G	3B	838999906	1.26531	0.528234	0.90712	2.4126	0.545371	0.0433869	0.0792806	0.498701	6.75491	0.982262
57	8:839093734	C/T	3B	839093734	1.93332	0.528234	1.38516	2.70881	0.546511	0.0433869	0.0903135	0.516737	6.4471	1.1403
57	8:839093779	C/T	3B	839093779	2.28312	0.528234	1.41029	2.83251	0.553344	0.0433869	0.0891212	0.495045	6.84962	1.22827
57	8:841536021	A/G	3B	841536021	3.89717	1.27237	0.418107	2.87527	0.544172	1.25005	3.25799	0.232357	7.02053	3.91163
57	8:841536856	C/T	3B	841536856	2.56273	0.796816	0.518425	1.84173	0.636495	0.232006	1.98262	0.0240112	7.00629	3.34367
57	8:841536877	C/T	3B	841536877	4.03611	1.21627	0.4854	2.54588	0.598498	1.25005	3.55696	0.275378	7.20068	3.68033
57	8:841544516	A/G	3B	841544516	2.69327	0.57101	0.687173	2.38477	0.45563	0.244016	1.44637	0.103896	6.984	2.95535
57	8:841567929	C/T	3B	841567929	5.64219	1.24608	0.276605	2.77231	1.54407	1.0407	3.01331	2.47206	6.08126	1.55221
57	8:841567981	A/G	3B	841567981	2.33341	0.750593	0.530382	1.93753	0.669197	0.245217	1.92678	0.036603	6.56938	3.37573
57	8:841568007	A/G	3B	841568007	2.69327	0.57101	0.687173	2.38477	0.45563	0.244016	1.44637	0.103896	6.984	2.95535
57	8:841568018	C/T	3B	841568018	2.69327	0.57101	0.687173	2.38477	0.45563	0.244016	1.44637	0.103896	6.984	2.95535
57	8:841568829	A/G	3B	841568829	2.58947	0.54732	0.733466	2.13137	0.479675	0.244016	1.70782	0.100273	7.05908	2.81272
57	8:841568854	A/T	3B	841568854	2.56273	0.796816	0.518425	1.84173	0.636495	0.232006	1.98262	0.0240112	7.00629	3.34367
57	8:841568857	G/T	3B	841568857	2.33341	0.750593	0.530382	1.93753	0.669197	0.245217	1.92678	0.036603	6.56938	3.37573
57	8:851566762	C/G	3B	851566762	1.50965	0.957865	0.617413	1.47839	1.04508	0.37567	0.649827	0.513083	5.92079	0.665717
57	8:851566773	G/T	3B	851566773	1.50965	0.957865	0.617413	1.47839	1.04508	0.37567	0.649827	0.513083	5.92079	0.665717
57	8:851568131	A/G	3B	851568131	1.50965	0.957865	0.617413	1.47839	1.04508	0.37567	0.649827	0.513083	5.92079	0.665717
57	8:851568185	A/G	3B	851568185	1.50965	0.957865	0.617413	1.47839	1.04508	0.37567	0.649827	0.513083	5.92079	0.665717
57	8:851568215	C/T	3B	851568215	1.50965	0.957865	0.617413	1.47839	1.04508	0.37567	0.649827	0.513083	5.92079	0.665717
57	8:851568216	G/T	3B	851568216	1.50965	0.957865	0.617413	1.47839	1.04508	0.37567	0.649827	0.513083	5.92079	0.665717
57	8:851568232	A/G	3B	851568232	1.50965	0.957865	0.617413	1.47839	1.04508	0.37567	0.649827	0.513083	5.92079	0.665717
57	8:851568746	C/G	3B	851568746	1.50965	0.957865	0.617413	1.47839	1.04508	0.37567	0.649827	0.513083	5.92079	0.665717
57	8:851569091	A/C	3B	851569091	1.50965	0.957865	0.617413	1.47839	1.04508	0.37567	0.649827	0.513083	5.92079	0.665717
57	8:851579502	C/T	3B	851579502	1.50965	0.957865	0.617413	1.47839	1.04508	0.37567	0.649827	0.513083	5.92079	0.665717
57	8:851658270	C/G	3B	851658270	1.50965	0.957865	0.617413	1.47839	1.04508	0.37567	0.649827	0.513083	5.92079	0.665717
57	8:851658273	A/G	3B	851658273	1.50965	0.957865	0.617413	1.47839	1.04508	0.37567	0.649827	0.513083	5.92079	0.665717
57	8:851658442	A/G	3B	851658442	1.50965	0.957865	0.617413	1.47839	1.04508	0.37567	0.649827	0.513083	5.92079	0.665717
57	8:851658578	A/G	3B	851658578	1.50965	0.957865	0.617413	1.47839	1.04508	0.37567	0.649827	0.513083	5.92079	0.665717
57	8:851659232	G/T	3B	851659232	1.50965	0.957865	0.617413	1.47839	1.04508	0.37567	0.649827	0.513083	5.92079	0.665717
57	8:851659424	C/T	3B	851659424	1.50965	0.957865	0.617413	1.47839	1.04508	0.37567	0.649827	0.513083	5.92079	0.665717
57	8:851659474	C/T	3B	851659474	1.50965	0.957865	0.617413	1.47839	1.04508	0.37567	0.649827	0.513083	5.92079	0.665717
58	9:39472523	A/G	3D	39472523	0.082193	0.260579	1.32515	2.41386	3.67396	0.792354	7.08593	4.85469	1.71431	0.536575
58	9:39472611	A/G	3D	39472611	0.082193	0.260579	1.32515	2.41386	3.67396	0.792354	7.08593	4.85469	1.71431	0.536575
58	9:39473144	G/T	3D	39473144	0.0673032	0.260579	1.23351	2.36832	3.59534	0.792354	6.66419	4.74904	1.37865	0.540188
58	9:39475817	A/G	3D	39475817	0.0673032	0.260579	1.23351	2.36832	3.59534	0.792354	6.66419	4.74904	1.37865	0.540188
58	9:39475818	C/T	3D	39475818	0.0673032	0.260579	1.23351	2.36832	3.59534	0.792354	6.66419	4.74904	1.37865	0.540188
58	9:39475845	C/G	3D	39475845	0.128148	0.241021	1.30913	2.1845	3.77713	0.792354	6.34462	4.59204	1.38782	0.741121
58	9:39475847	A/G	3D	39475847	0.128148	0.241021	1.30913	2.1845	3.77713	0.792354	6.34462	4.59204	1.38782	0.741121
58	9:39475978	A/G	3D	39475978	0.0673032	0.260579	1.23351	2.36832	3.59534	0.792354	6.66419	4.74904	1.37865	0.540188
58	9:39476611	C/T	3D	39476611	0.0673032	0.260579	1.23351	2.36832	3.59534	0.792354	6.66419	4.74904	1.37865	0.540188
58	9:39476616	A/C	3D	39476616	0.0673032	0.260579	1.23351	2.36832	3.59534	0.792354	6.66419	4.74904	1.37865	0.540188
58	9:39478084	A/G	3D	39478084	0.0131026	0.461222	1.35186	1.38204	1.42959	0.576228	6.03632	4.09846	0.965832	0.506479
59	9:606852069	C/T	3D	606852069	0.00678885	3.93378	0.131009	0.12662	5.78698	2.17902	9.98852	1.36782	0.178393	1.12175
59	9:606855443	C/G	3D	606855443	0.00678885	3.93378	0.131009	0.12662	5.78698	2.17902	9.98852	1.36782	0.178393	1.12175
59	9:606855938	A/G	3D	606855938	0.00678885	3.93378	0.131009	0.12662	5.78698	2.17902	9.98852	1.36782	0.178393	1.12175
59	9:606903264	C/T	3D	606903264	0.00678885	3.93378	0.131009	0.12662	5.78698	2.17902	9.98852	1.36782	0.178393	1.12175
59	9:606947586	A/G	3D	606947586	0.00678885	3.93378	0.131009	0.12662	5.78698	2.17902	9.98852	1.36782	0.178393	1.12175
59	9:606947594	C/T	3D	606947594	0.00678885	3.93378	0.131009	0.12662	5.78698	2.17902	9.98852	1.36782	0.178393	1.12175
59	9:606964397	G/T	3D	606964397	0.00678885	3.93378	0.131009	0.12662	5.78698	2.17902	9.98852	1.36782	0.178393	1.12175
59	9:606964411	A/G	3D	606964411	0.00678885	3.93378	0.131009	0.12662	5.78698	2.17902	9.98852	1.36782	0.178393	1.12175
59	9:606964556	A/C	3D	606964556	0.00678885	3.93378	0.131009	0.12662	5.78698	2.17902	9.98852	1.36782	0.178393	1.12175
59	9:606967399	A/T	3D	606967399	0.00678885	3.93378	0.131009	0.12662	5.78698	2.17902	9.98852	1.36782	0.178393	1.12175
59	9:606967516	A/G	3D	606967516	0.00678885	3.93378	0.131009	0.12662	5.78698	2.17902	9.98852	1.36782	0.178393	1.12175
59	9:606967562	C/T	3D	606967562	0.00678885	3.93378	0.131009	0.12662	5.78698	2.17902	9.98852	1.36782	0.178393	1.12175
59	9:606974427	A/G	3D	606974427	0.00678885	3.93378	0.131009	0.12662	5.78698	2.17902	9.98852	1.36782	0.178393	1.12175
59	9:607006194	C/T	3D	607006194	0.00678885	3.93378	0.131009	0.12662	5.78698	2.17902	9.98852	1.36782	0.178393	1.12175
59	9:607006249	A/G	3D	607006249	0.00678885	3.93378	0.131009	0.12662	5.78698	2.17902	9.98852	1.36782	0.178393	1.12175
59	9:607006357	C/T	3D	607006357	0.00678885	3.93378	0.131009	0.12662	5.78698	2.17902	9.98852	1.36782	0.178393	1.12175
59	9:607006431	C/T	3D	607006431	0.00678885	3.93378	0.131009	0.12662	5.78698	2.17902	9.98852	1.36782	0.178393	1.12175
59	9:607006441	A/T	3D	607006441	0.00678885	3.93378	0.131009	0.12662	5.78698	2.17902	9.98852	1.36782	0.178393	1.12175
59	9:607006904	A/C	3D	607006904	0.00678885	3.93378	0.131009	0.12662	5.78698	2.17902	9.98852	1.36782	0.178393	1.12175
59	9:607006919	A/C	3D	607006919	0.00678885	3.93378	0.131009	0.12662	5.78698	2.17902	9.98852	1.36782	0.178393	1.12175
59	9:607006999	C/T	3D	607006999	0.00678885	3.93378	0.131009	0.12662	5.78698	2.17902	9.98852	1.36782	0.178393	1.12175
59	9:607007007	G/T	3D	607007007	0.00678885	3.93378	0.131009	0.12662	5.78698	2.17902	9.98852	1.36782	0.178393	1.12175
59	9:607007011	A/G	3D	607007011	0.00678885	3.93378	0.131009	0.12662	5.78698	2.17902	9.98852	1.36782	0.178393	1.12175
59	9:607007118	A/C	3D	607007118	0.00678885	3.93378	0.131009	0.12662	5.78698	2.17902	9.98852	1.36782	0.178393	1.12175
59	9:607007213	A/T	3D	607007213	0.00678885	3.93378	0.131009	0.12662	5.78698	2.17902	9.98852	1.36782	0.178393	1.12175
59	9:607018676	A/G	3D	607018676	0.00678885	3.93378	0.131009	0.12662	5.78698	2.17902	9.98852	1.36782	0.178393	1.12175
59	9:607109657	A/T	3D	607109657	0.00678885	3.93378	0.131009	0.12662	5.78698	2.17902	9.98852	1.36782	0.178393	1.12175
59	9:607110464	A/C	3D	607110464	0.00678885	3.93378	0.131009	0.12662	5.78698	2.17902	9.98852	1.36782	0.178393	1.12175
59	9:607112482	C/T	3D	607112482	0.00678885	3.93378	0.131009	0.12662	5.78698	2.17902	9.98852	1.36782	0.178393	1.12175
59	9:607112836	C/T	3D	607112836	0.00678885	3.93378	0.131009	0.12662	5.78698	2.17902	9.98852	1.36782	0.178393	1.12175
59	9:607113165	A/T	3D	607113165	0.00678885	3.93378	0.131009	0.12662	5.78698	2.17902	9.98852	1.36782	0.178393	1.12175
59	9:607114320	G/T	3D	607114320	0.00678885	3.93378	0.131009	0.12662	5.78698	2.17902	9.98852	1.36782	0.178393	1.12175
59	9:607114692	G/T	3D	607114692	0.00678885	3.93378	0.131009	0.12662	5.78698	2.17902	9.98852	1.36782	0.178393	1.12175
59	9:607114770	A/C	3D	607114770	0.00678885	3.93378	0.131009	0.12662	5.78698	2.17902	9.98852	1.36782	0.178393	1.12175
59	9:607114780	C/T	3D	607114780	0.00678885	3.93378	0.131009	0.12662	5.78698	2.17902	9.98852	1.36782	0.178393	1.12175
59	9:607114801	A/G	3D	607114801	0.00678885	3.93378	0.131009	0.12662	5.78698	2.17902	9.98852	1.36782	0.178393	1.12175
59	9:607154170	G/T	3D	607154170	0.00678885	3.93378	0.131009	0.12662	5.78698	2.17902	9.98852	1.36782	0.178393	1.12175
59	9:607155034	G/T	3D	607155034	0.00678885	3.93378	0.131009	0.12662	5.78698	2.17902	9.98852	1.36782	0.178393	1.12175
59	9:607155409	A/T	3D	607155409	0.00678885	3.93378	0.131009	0.12662	5.78698	2.17902	9.98852	1.36782	0.178393	1.12175
59	9:607155877	C/T	3D	607155877	0.00678885	3.93378	0.131009	0.12662	5.78698	2.17902	9.98852	1.36782	0.178393	1.12175
59	9:607156428	C/G	3D	607156428	0.00678885	3.93378	0.131009	0.12662	5.78698	2.17902	9.98852	1.36782	0.178393	1.12175
59	9:607215280	A/G	3D	607215280	0.00678885	3.93378	0.131009	0.12662	5.78698	2.17902	9.98852	1.36782	0.178393	1.12175
59	9:607215569	A/G	3D	607215569	0.00678885	3.93378	0.131009	0.12662	5.78698	2.17902	9.98852	1.36782	0.178393	1.12175
59	9:607215649	A/G	3D	607215649	0.00678885	3.93378	0.131009	0.12662	5.78698	2.17902	9.98852	1.36782	0.178393	1.12175
59	9:607215686	C/T	3D	607215686	0.00678885	3.93378	0.131009	0.12662	5.78698	2.17902	9.98852	1.36782	0.178393	1.12175
59	9:607216120	A/G	3D	607216120	0.00678885	3.93378	0.131009	0.12662	5.78698	2.17902	9.98852	1.36782	0.178393	1.12175
59	9:607218109	A/C	3D	607218109	0.00678885	3.93378	0.131009	0.12662	5.78698	2.17902	9.98852	1.36782	0.178393	1.12175
59	9:607218116	A/G	3D	607218116	0.00678885	3.93378	0.131009	0.12662	5.78698	2.17902	9.98852	1.36782	0.178393	1.12175
59	9:607220855	A/G	3D	607220855	0.00678885	3.93378	0.131009	0.12662	5.78698	2.17902	9.98852	1.36782	0.178393	1.12175
59	9:607220879	C/G	3D	607220879	0.00678885	3.93378	0.131009	0.12662	5.78698	2.17902	9.98852	1.36782	0.178393	1.12175
59	9:607221715	A/G	3D	607221715	0.00678885	3.93378	0.131009	0.12662	5.78698	2.17902	9.98852	1.36782	0.178393	1.12175
59	9:607222147	C/T	3D	607222147	0.00678885	3.93378	0.131009	0.12662	5.78698	2.17902	9.98852	1.36782	0.178393	1.12175
59	9:607222422	A/G	3D	607222422	0.00678885	3.93378	0.131009	0.12662	5.78698	2.17902	9.98852	1.36782	0.178393	1.12175
59	9:607222662	A/T	3D	607222662	0.00972923	3.93378	0.103277	0.160346	5.90592	2.17902	10.284	1.33529	0.155174	1.12175
59	9:607222747	A/G	3D	607222747	0.00972923	3.93378	0.103277	0.160346	5.90592	2.17902	10.284	1.33529	0.155174	1.12175
59	9:607222887	G/T	3D	607222887	0.00678885	3.93378	0.131009	0.12662	5.78698	2.17902	9.98852	1.36782	0.178393	1.12175
59	9:607223021	A/G	3D	607223021	0.00678885	3.93378	0.131009	0.12662	5.78698	2.17902	9.98852	1.36782	0.178393	1.12175
59	9:607223237	A/G	3D	607223237	0.00678885	3.93378	0.131009	0.12662	5.78698	2.17902	9.98852	1.36782	0.178393	1.12175
59	9:607223304	A/C	3D	607223304	0.00972923	3.93378	0.103277	0.160346	5.90592	2.17902	10.284	1.33529	0.155174	1.12175
59	9:607223355	A/G	3D	607223355	0.00972923	3.93378	0.103277	0.160346	5.90592	2.17902	10.284	1.33529	0.155174	1.12175
59	9:607223542	C/T	3D	607223542	0.00678885	3.93378	0.131009	0.12662	5.78698	2.17902	9.98852	1.36782	0.178393	1.12175
59	9:607223788	C/T	3D	607223788	0.00972923	3.93378	0.103277	0.160346	5.90592	2.17902	10.284	1.33529	0.155174	1.12175
59	9:607223902	C/T	3D	607223902	0.00972923	3.93378	0.103277	0.160346	5.90592	2.17902	10.284	1.33529	0.155174	1.12175
59	9:607224263	C/G	3D	607224263	0.00972923	3.93378	0.103277	0.160346	5.90592	2.17902	10.284	1.33529	0.155174	1.12175
59	9:607224444	A/G	3D	607224444	0.00972923	3.93378	0.103277	0.160346	5.90592	2.17902	10.284	1.33529	0.155174	1.12175
59	9:607224501	C/G	3D	607224501	0.00678885	3.93378	0.131009	0.12662	5.78698	2.17902	9.98852	1.36782	0.178393	1.12175
59	9:607224582	C/T	3D	607224582	0.00972923	3.93378	0.103277	0.160346	5.90592	2.17902	10.284	1.33529	0.155174	1.12175
59	9:607224656	A/G	3D	607224656	0.00972923	3.93378	0.103277	0.160346	5.90592	2.17902	10.284	1.33529	0.155174	1.12175
59	9:607224669	C/T	3D	607224669	0.00972923	3.93378	0.103277	0.160346	5.90592	2.17902	10.284	1.33529	0.155174	1.12175
59	9:607224682	A/G	3D	607224682	0.00972923	3.93378	0.103277	0.160346	5.90592	2.17902	10.284	1.33529	0.155174	1.12175
59	9:607224699	A/G	3D	607224699	0.00678885	3.93378	0.131009	0.12662	5.78698	2.17902	9.98852	1.36782	0.178393	1.12175
59	9:607226132	A/G	3D	607226132	0.00972923	3.93378	0.103277	0.160346	5.90592	2.17902	10.284	1.33529	0.155174	1.12175
59	9:607226343	A/C	3D	607226343	0.00972923	3.93378	0.103277	0.160346	5.90592	2.17902	10.284	1.33529	0.155174	1.12175
59	9:607226490	A/C	3D	607226490	0.00972923	3.93378	0.103277	0.160346	5.90592	2.17902	10.284	1.33529	0.155174	1.12175
59	9:607226513	C/T	3D	607226513	0.00972923	3.93378	0.103277	0.160346	5.90592	2.17902	10.284	1.33529	0.155174	1.12175
59	9:607226962	C/G	3D	607226962	0.00972923	3.93378	0.103277	0.160346	5.90592	2.17902	10.284	1.33529	0.155174	1.12175
59	9:607227035	A/G	3D	607227035	0.00972923	3.93378	0.103277	0.160346	5.90592	2.17902	10.284	1.33529	0.155174	1.12175
59	9:607227121	A/T	3D	607227121	0.00972923	3.93378	0.103277	0.160346	5.90592	2.17902	10.284	1.33529	0.155174	1.12175
59	9:607227231	C/T	3D	607227231	0.00972923	3.93378	0.103277	0.160346	5.90592	2.17902	10.284	1.33529	0.155174	1.12175
59	9:607227425	G/T	3D	607227425	0.00972923	3.93378	0.103277	0.160346	5.90592	2.17902	10.284	1.33529	0.155174	1.12175
59	9:607227447	C/G	3D	607227447	0.00972923	3.93378	0.103277	0.160346	5.90592	2.17902	10.284	1.33529	0.155174	1.12175
59	9:607228177	A/G	3D	607228177	0.00972923	3.93378	0.103277	0.160346	5.90592	2.17902	10.284	1.33529	0.155174	1.12175
59	9:607261138	A/G	3D	607261138	0.00972923	3.93378	0.103277	0.160346	5.90592	2.17902	10.284	1.33529	0.155174	1.12175
59	9:607261343	A/C	3D	607261343	0.00972923	3.93378	0.103277	0.160346	5.90592	2.17902	10.284	1.33529	0.155174	1.12175
59	9:607261554	C/T	3D	607261554	0.00972923	3.93378	0.103277	0.160346	5.90592	2.17902	10.284	1.33529	0.155174	1.12175
59	9:607261638	C/T	3D	607261638	0.00972923	3.93378	0.103277	0.160346	5.90592	2.17902	10.284	1.33529	0.155174	1.12175
59	9:607262509	A/G	3D	607262509	0.00972923	3.93378	0.103277	0.160346	5.90592	2.17902	10.284	1.33529	0.155174	1.12175
59	9:607262700	A/T	3D	607262700	1.85344	3.93378	0.433512	6.36283	5.88868	2.17902	10.6105	1.54587	5.79434	1.39467
59	9:607263447	C/G	3D	607263447	1.85344	3.93378	0.433512	6.36283	5.88868	2.17902	10.6105	1.54587	5.79434	1.39467
59	9:607263518	C/G	3D	607263518	1.85344	3.93378	0.433512	6.36283	5.88868	2.17902	10.6105	1.54587	5.79434	1.39467
59	9:607263575	A/C	3D	607263575	1.85344	3.93378	0.433512	6.36283	5.88868	2.17902	10.6105	1.54587	5.79434	1.39467
59	9:607263721	C/T	3D	607263721	1.85344	3.93378	0.433512	6.36283	5.88868	2.17902	10.6105	1.54587	5.79434	1.39467
59	9:607264945	A/G	3D	607264945	1.3457	3.36305	0.780026	6.46638	3.75667	1.64924	7.76172	1.37804	4.65057	2.41787
59	9:607283351	A/T	3D	607283351	1.74648	3.93378	0.496678	6.14858	5.77047	2.17902	10.2998	1.5698	5.95768	1.39467
59	9:607283989	G/T	3D	607283989	1.46056	3.36305	0.719158	6.67991	3.84324	1.64924	7.963	1.33025	4.56214	2.41787
59	9:607541971	G/T	3D	607541971	1.85344	3.93378	0.433512	6.36283	5.88868	2.17902	10.6105	1.54587	5.79434	1.39467
59	9:607544569	C/G	3D	607544569	1.74648	3.93378	0.496678	6.14858	5.77047	2.17902	10.2998	1.5698	5.95768	1.39467
59	9:607556196	A/G	3D	607556196	1.74648	3.93378	0.496678	6.14858	5.77047	2.17902	10.2998	1.5698	5.95768	1.39467
59	9:607556330	C/T	3D	607556330	1.26965	3.07082	0.713474	7.14334	3.92512	0.99153	9.26234	1.12066	5.01891	3.27649
59	9:607556376	C/G	3D	607556376	1.26965	3.07082	0.713474	7.14334	3.92512	0.99153	9.26234	1.12066	5.01891	3.27649
59	9:607556453	A/G	3D	607556453	1.26965	3.07082	0.713474	7.14334	3.92512	0.99153	9.26234	1.12066	5.01891	3.27649
59	9:607556472	C/T	3D	607556472	1.79255	3.4988	0.386685	6.94829	5.64791	1.13172	12.0231	1.24423	6.46456	2.11851
59	9:607556554	A/G	3D	607556554	1.26965	3.07082	0.713474	7.14334	3.92512	0.99153	9.26234	1.12066	5.01891	3.27649
59	9:607556604	C/T	3D	607556604	1.26965	3.07082	0.713474	7.14334	3.92512	0.99153	9.26234	1.12066	5.01891	3.27649
59	9:607557138	C/G	3D	607557138	1.26965	3.07082	0.713474	7.14334	3.92512	0.99153	9.26234	1.12066	5.01891	3.27649
59	9:607557152	A/G	3D	607557152	1.26965	3.07082	0.713474	7.14334	3.92512	0.99153	9.26234	1.12066	5.01891	3.27649
59	9:607557159	C/G	3D	607557159	1.26965	3.07082	0.713474	7.14334	3.92512	0.99153	9.26234	1.12066	5.01891	3.27649
59	9:607557422	G/T	3D	607557422	1.26965	3.07082	0.713474	7.14334	3.92512	0.99153	9.26234	1.12066	5.01891	3.27649
59	9:607557490	G/T	3D	607557490	1.26965	3.07082	0.713474	7.14334	3.92512	0.99153	9.26234	1.12066	5.01891	3.27649
59	9:607557778	A/C	3D	607557778	1.26965	3.07082	0.713474	7.14334	3.92512	0.99153	9.26234	1.12066	5.01891	3.27649
59	9:607557795	A/G	3D	607557795	1.26965	3.07082	0.713474	7.14334	3.92512	0.99153	9.26234	1.12066	5.01891	3.27649
59	9:607574117	C/T	3D	607574117	1.79255	3.4988	0.386685	6.94829	5.64791	1.13172	12.0231	1.24423	6.46456	2.11851
59	9:607576745	C/T	3D	607576745	1.26965	3.07082	0.713474	7.14334	3.92512	0.99153	9.26234	1.12066	5.01891	3.27649
59	9:607576757	C/T	3D	607576757	1.26965	3.07082	0.713474	7.14334	3.92512	0.99153	9.26234	1.12066	5.01891	3.27649
59	9:607576766	G/T	3D	607576766	1.79255	3.4988	0.386685	6.94829	5.64791	1.13172	12.0231	1.24423	6.46456	2.11851
59	9:607578155	C/G	3D	607578155	1.26965	3.07082	0.713474	7.14334	3.92512	0.99153	9.26234	1.12066	5.01891	3.27649
59	9:607578275	A/G	3D	607578275	1.26965	3.07082	0.713474	7.14334	3.92512	0.99153	9.26234	1.12066	5.01891	3.27649
59	9:607578298	C/G	3D	607578298	1.26965	3.07082	0.713474	7.14334	3.92512	0.99153	9.26234	1.12066	5.01891	3.27649
59	9:607578305	C/T	3D	607578305	1.26965	3.07082	0.713474	7.14334	3.92512	0.99153	9.26234	1.12066	5.01891	3.27649
59	9:607578317	A/G	3D	607578317	1.26965	3.07082	0.713474	7.14334	3.92512	0.99153	9.26234	1.12066	5.01891	3.27649
59	9:607578597	A/G	3D	607578597	1.26965	3.07082	0.713474	7.14334	3.92512	0.99153	9.26234	1.12066	5.01891	3.27649
59	9:607578606	A/C	3D	607578606	1.26965	3.07082	0.713474	7.14334	3.92512	0.99153	9.26234	1.12066	5.01891	3.27649
59	9:607578659	A/T	3D	607578659	1.26965	3.07082	0.713474	7.14334	3.92512	0.99153	9.26234	1.12066	5.01891	3.27649
59	9:607591423	A/G	3D	607591423	1.26965	3.07082	0.713474	7.14334	3.92512	0.99153	9.26234	1.12066	5.01891	3.27649
59	9:607591482	A/T	3D	607591482	1.26965	3.07082	0.713474	7.14334	3.92512	0.99153	9.26234	1.12066	5.01891	3.27649
59	9:607592897	A/T	3D	607592897	1.26965	3.07082	0.713474	7.14334	3.92512	0.99153	9.26234	1.12066	5.01891	3.27649
60	10:10590029	A/G	4A	10590029	12.9404	0.337055	3.28838	5.40377	1.02725	0.199293	0.241552	0.896856	11.4552	0.539999
60	10:10613634	C/T	4A	10613634	12.4846	0.308664	3.25665	5.80176	1.11749	0.199293	0.208938	0.818025	11.8344	0.507223
60	10:10613705	C/G	4A	10613705	12.4902	0.308664	3.25665	5.83886	1.11749	0.199293	0.208938	0.818025	11.8537	0.507223
60	10:10613828	C/T	4A	10613828	12.288	0.308664	2.78106	6.83651	1.12201	0.199293	0.198242	0.777791	12.1079	0.435597
61	10:47759930	A/G	4A	47759930	3.29679	0.0302798	1.80032	2.18614	0.976431	1.29736	0.681739	1.3738	9.25958	1.30327
61	10:48165712	G/T	4A	48165712	2.55596	0.0302798	5.14627	1.39891	1.01207	1.29736	2.3687	3.81911	7.79784	0.0270386
61	10:48172142	C/T	4A	48172142	3.44691	0.0302798	1.68066	3.43825	0.811375	1.29736	0.621642	1.42085	7.56914	0.119487
61	10:48300391	C/T	4A	48300391	4.91363	0.0302798	1.86156	2.5524	0.82016	1.29736	0.951075	1.3955	6.55773	0.19089
61	10:48536522	A/G	4A	48536522	3.8932	0.0302798	1.7727	1.9074	0.789308	1.29736	0.821974	1.48577	7.72921	0.0487632
61	10:48538762	C/T	4A	48538762	4.20697	0.0302798	2.19938	1.99452	0.906884	1.29736	0.933021	1.37659	5.82416	0.0827665
61	10:48538806	A/G	4A	48538806	4.20697	0.0302798	2.19938	1.99452	0.906884	1.29736	0.933021	1.37659	5.82416	0.0827665
61	10:48539748	A/G	4A	48539748	4.77907	0.0302798	1.80765	1.31648	0.863449	1.29736	0.626904	1.40306	7.51299	0.163975
61	10:48540030	A/G	4A	48540030	4.21685	0.0302798	1.41812	1.39548	0.906774	1.29736	0.598174	1.54881	7.32449	0.270712
61	10:48541039	A/T	4A	48541039	4.45017	0.0302798	1.95772	1.3874	0.927038	1.29736	0.795371	1.51488	8.3358	0.205583
61	10:49257921	A/G	4A	49257921	3.90893	0.0302798	1.49467	1.36187	0.935895	1.29736	0.582695	1.53871	6.96153	0.290577
62	10:712601598	A/G	4A	712601598	0.175191	1.88432	2.05452	4.64254	1.79942	0.402294	0.967003	0.824051	5.91414	0.539458
63	10:719095365	A/G	4A	719095365	0.928799	1.1104	1.69982	1.95345	0.61635	0.0567315	5.91385	1.47437	1.58467	1.99126
63	10:719360015	A/G	4A	719360015	2.43377	0.145799	2.25533	1.1803	0.134071	0.0270625	6.45893	0.330423	2.08433	1.37871
63	10:719753863	C/T	4A	719753863	0.78987	0.40755	0.823131	4.5082	0.0585596	0.0472017	7.68847	0.224969	1.35043	0.695841
63	10:719753948	A/C	4A	719753948	0.908571	0.40755	1.13716	4.38694	0.0404221	0.0472017	7.31497	0.237535	1.13851	0.692985
63	10:719754325	A/G	4A	719754325	0.823848	0.40755	0.918227	4.57657	0.0494063	0.0472017	7.71973	0.225152	1.24964	0.709116
63	10:719754389	C/T	4A	719754389	0.78987	0.40755	0.823131	4.5082	0.0585596	0.0472017	7.68847	0.224969	1.35043	0.695841
63	10:719755060	A/G	4A	719755060	0.627754	0.399353	0.659351	4.28466	0.0566297	0.0472017	7.64697	0.15753	1.32147	0.862007
63	10:719755359	C/T	4A	719755359	0.759783	0.40755	0.770411	4.5082	0.058107	0.0472017	7.70247	0.217478	1.35043	0.740077
63	10:719755378	C/G	4A	719755378	0.731079	0.40755	0.759544	4.4739	0.0548883	0.0472017	7.65888	0.215735	1.36312	0.740739
63	10:719757040	A/T	4A	719757040	0.790702	0.399353	0.673859	4.40813	0.0423277	0.0472017	7.50484	0.154958	1.52489	0.865786
63	10:719860517	C/T	4A	719860517	0.938088	0.40755	0.785754	4.63294	0.0434215	0.0472017	7.56106	0.214347	1.55664	0.74414
63	10:719860989	C/T	4A	719860989	0.938088	0.40755	0.785754	4.63294	0.0434215	0.0472017	7.56106	0.214347	1.55664	0.74414
63	10:719860991	C/T	4A	719860991	0.938088	0.40755	0.785754	4.63294	0.0434215	0.0472017	7.56106	0.214347	1.55664	0.74414
63	10:720023208	A/G	4A	720023208	0.233464	0.450318	0.516672	0.231198	0.0402896	0.0412728	7.8285	0.205183	0.320763	0.982044
64	10:731509637	C/G	4A	731509637	2.4194	0.69988	1.85723	3.31596	0.749766	0.0517049	0.0997905	0.0458901	9.37655	0.178382
64	10:731509937	A/T	4A	731509937	1.99237	0.69988	1.54655	2.89527	0.841235	0.0517049	0.110761	0.17502	8.57593	0.0468935
64	10:731647512	A/T	4A	731647512	6.00899	1.17584	1.21715	2.21601	0.245204	0.0280563	0.0474239	1.16091	6.68142	0.117695
64	10:731647513	G/T	4A	731647513	6.00899	1.17584	1.21715	2.21601	0.245204	0.0280563	0.0474239	1.16091	6.68142	0.117695
64	10:731649832	A/T	4A	731649832	5.4605	1.17584	1.62451	3.21781	0.332093	0.0280563	0.38478	0.949186	8.04341	0.10844
65	10:751554195	A/G	4A	751554195	0.199404	10.6558	8.82206	0.182273	1.55584	0.886103	3.1199	6.44584	0.485635	0.0385783
65	10:751599217	A/G	4A	751599217	0.199404	10.6558	8.82206	0.182273	1.55584	0.886103	3.1199	6.44584	0.485635	0.0385783
65	10:751632309	C/G	4A	751632309	0.199404	10.6558	8.82206	0.182273	1.55584	0.886103	3.1199	6.44584	0.485635	0.0385783
65	10:751632372	C/T	4A	751632372	0.199404	10.6558	8.82206	0.182273	1.55584	0.886103	3.1199	6.44584	0.485635	0.0385783
65	10:751633210	A/G	4A	751633210	0.199404	10.6558	8.82206	0.182273	1.55584	0.886103	3.1199	6.44584	0.485635	0.0385783
65	10:751633295	A/G	4A	751633295	0.199404	10.6558	8.82206	0.182273	1.55584	0.886103	3.1199	6.44584	0.485635	0.0385783
65	10:751633383	A/G	4A	751633383	0.199404	10.6558	8.82206	0.182273	1.55584	0.886103	3.1199	6.44584	0.485635	0.0385783
65	10:751633539	C/T	4A	751633539	0.199404	10.6558	8.82206	0.182273	1.55584	0.886103	3.1199	6.44584	0.485635	0.0385783
65	10:751634158	G/T	4A	751634158	0.199404	10.6558	8.82206	0.182273	1.55584	0.886103	3.1199	6.44584	0.485635	0.0385783
65	10:751634215	G/T	4A	751634215	0.199404	10.6558	8.82206	0.182273	1.55584	0.886103	3.1199	6.44584	0.485635	0.0385783
65	10:751634420	A/G	4A	751634420	0.00715812	8.84055	5.2961	0.165892	1.46998	0.577214	0.359268	3.75086	0.533148	0.0612646
65	10:751635208	A/T	4A	751635208	0.199404	10.6558	8.82206	0.182273	1.55584	0.886103	3.1199	6.44584	0.485635	0.0385783
65	10:751635211	C/T	4A	751635211	0.199404	10.6558	8.82206	0.182273	1.55584	0.886103	3.1199	6.44584	0.485635	0.0385783
65	10:751635229	C/T	4A	751635229	0.199404	10.6558	8.82206	0.182273	1.55584	0.886103	3.1199	6.44584	0.485635	0.0385783
65	10:751639040	C/G	4A	751639040	0.199404	10.6558	8.82206	0.182273	1.55584	0.886103	3.1199	6.44584	0.485635	0.0385783
65	10:751639043	C/T	4A	751639043	0.199404	10.6558	8.82206	0.182273	1.55584	0.886103	3.1199	6.44584	0.485635	0.0385783
65	10:751639132	A/T	4A	751639132	0.199404	10.6558	8.82206	0.182273	1.55584	0.886103	3.1199	6.44584	0.485635	0.0385783
65	10:751639198	A/G	4A	751639198	0.199404	10.6558	8.82206	0.182273	1.55584	0.886103	3.1199	6.44584	0.485635	0.0385783
65	10:751639206	A/G	4A	751639206	0.199404	10.6558	8.82206	0.182273	1.55584	0.886103	3.1199	6.44584	0.485635	0.0385783
65	10:751639356	A/G	4A	751639356	0.199404	10.6558	8.82206	0.182273	1.55584	0.886103	3.1199	6.44584	0.485635	0.0385783
65	10:751639368	C/G	4A	751639368	0.199404	10.6558	8.82206	0.182273	1.55584	0.886103	3.1199	6.44584	0.485635	0.0385783
65	10:751639755	C/T	4A	751639755	0.199404	10.6558	8.82206	0.182273	1.55584	0.886103	3.1199	6.44584	0.485635	0.0385783
65	10:751639766	C/T	4A	751639766	0.199404	10.6558	8.82206	0.182273	1.55584	0.886103	3.1199	6.44584	0.485635	0.0385783
65	10:751644203	A/G	4A	751644203	0.231723	10.4799	9.10027	0.139225	1.56221	0.886103	3.27889	7.05976	0.4313	0.0243393
65	10:751644210	A/G	4A	751644210	0.231723	10.4799	9.10027	0.139225	1.56221	0.886103	3.27889	7.05976	0.4313	0.0243393
65	10:751644227	A/C	4A	751644227	0.231723	10.4799	9.10027	0.139225	1.56221	0.886103	3.27889	7.05976	0.4313	0.0243393
65	10:751644310	A/C	4A	751644310	0.199404	10.6558	8.82206	0.182273	1.55584	0.886103	3.1199	6.44584	0.485635	0.0385783
65	10:751644378	A/G	4A	751644378	0.199404	10.6558	8.82206	0.182273	1.55584	0.886103	3.1199	6.44584	0.485635	0.0385783
65	10:751644394	C/T	4A	751644394	0.231723	10.4799	9.10027	0.139225	1.56221	0.886103	3.27889	7.05976	0.4313	0.0243393
65	10:751646402	C/T	4A	751646402	0.231723	10.4799	9.10027	0.139225	1.56221	0.886103	3.27889	7.05976	0.4313	0.0243393
65	10:751646419	C/T	4A	751646419	0.231723	10.4799	9.10027	0.139225	1.56221	0.886103	3.27889	7.05976	0.4313	0.0243393
65	10:751646488	C/G	4A	751646488	0.231723	10.4799	9.10027	0.139225	1.56221	0.886103	3.27889	7.05976	0.4313	0.0243393
65	10:751646529	A/C	4A	751646529	0.231723	10.4799	9.10027	0.139225	1.56221	0.886103	3.27889	7.05976	0.4313	0.0243393
65	10:751647344	A/T	4A	751647344	0.216335	10.4799	9.11819	0.154492	1.56221	0.886103	3.31358	7.15175	0.43574	0.0243393
65	10:751647363	C/T	4A	751647363	0.216335	10.4799	9.11819	0.154492	1.56221	0.886103	3.31358	7.15175	0.43574	0.0243393
65	10:751647425	G/T	4A	751647425	0.216335	10.4799	9.11819	0.154492	1.56221	0.886103	3.31358	7.15175	0.43574	0.0243393
65	10:751647603	A/G	4A	751647603	0.216335	10.4799	9.11819	0.154492	1.56221	0.886103	3.31358	7.15175	0.43574	0.0243393
65	10:751647632	G/T	4A	751647632	0.216335	10.4799	9.11819	0.154492	1.56221	0.886103	3.31358	7.15175	0.43574	0.0243393
65	10:751647655	A/G	4A	751647655	0.216335	10.4799	9.11819	0.154492	1.56221	0.886103	3.31358	7.15175	0.43574	0.0243393
65	10:751721946	C/T	4A	751721946	0.216335	10.4799	9.11819	0.154492	1.56221	0.886103	3.31358	7.15175	0.43574	0.0243393
65	10:751721977	A/G	4A	751721977	0.216335	10.4799	9.11819	0.154492	1.56221	0.886103	3.31358	7.15175	0.43574	0.0243393
65	10:751722120	C/T	4A	751722120	0.216335	10.4799	9.11819	0.154492	1.56221	0.886103	3.31358	7.15175	0.43574	0.0243393
65	10:751722226	C/T	4A	751722226	0.216335	10.4799	9.11819	0.154492	1.56221	0.886103	3.31358	7.15175	0.43574	0.0243393
65	10:751722278	G/T	4A	751722278	0.216335	10.4799	9.11819	0.154492	1.56221	0.886103	3.31358	7.15175	0.43574	0.0243393
65	10:751723258	A/T	4A	751723258	0.216335	10.4799	9.11819	0.154492	1.56221	0.886103	3.31358	7.15175	0.43574	0.0243393
65	10:751723287	A/G	4A	751723287	0.216335	10.4799	9.11819	0.154492	1.56221	0.886103	3.31358	7.15175	0.43574	0.0243393
65	10:751723364	C/T	4A	751723364	0.216335	10.4799	9.11819	0.154492	1.56221	0.886103	3.31358	7.15175	0.43574	0.0243393
65	10:751723365	G/T	4A	751723365	0.216335	10.4799	9.11819	0.154492	1.56221	0.886103	3.31358	7.15175	0.43574	0.0243393
65	10:751723417	C/G	4A	751723417	0.216335	10.4799	9.11819	0.154492	1.56221	0.886103	3.31358	7.15175	0.43574	0.0243393
65	10:751723425	C/G	4A	751723425	0.216335	10.4799	9.11819	0.154492	1.56221	0.886103	3.31358	7.15175	0.43574	0.0243393
65	10:751723449	A/G	4A	751723449	0.216335	10.4799	9.11819	0.154492	1.56221	0.886103	3.31358	7.15175	0.43574	0.0243393
65	10:751723514	C/T	4A	751723514	0.216335	10.4799	9.11819	0.154492	1.56221	0.886103	3.31358	7.15175	0.43574	0.0243393
65	10:751723534	A/G	4A	751723534	0.216335	10.4799	9.11819	0.154492	1.56221	0.886103	3.31358	7.15175	0.43574	0.0243393
65	10:751723545	A/C	4A	751723545	0.216335	10.4799	9.11819	0.154492	1.56221	0.886103	3.31358	7.15175	0.43574	0.0243393
65	10:751723565	A/G	4A	751723565	0.216335	10.4799	9.11819	0.154492	1.56221	0.886103	3.31358	7.15175	0.43574	0.0243393
65	10:751724778	A/G	4A	751724778	0.216335	10.4799	9.11819	0.154492	1.56221	0.886103	3.31358	7.15175	0.43574	0.0243393
65	10:751724802	A/G	4A	751724802	0.216335	10.4799	9.11819	0.154492	1.56221	0.886103	3.31358	7.15175	0.43574	0.0243393
65	10:751724835	C/G	4A	751724835	0.216335	10.4799	9.11819	0.154492	1.56221	0.886103	3.31358	7.15175	0.43574	0.0243393
65	10:751724904	C/T	4A	751724904	0.216335	10.4799	9.11819	0.154492	1.56221	0.886103	3.31358	7.15175	0.43574	0.0243393
65	10:751725040	A/G	4A	751725040	0.216335	10.4799	9.11819	0.154492	1.56221	0.886103	3.31358	7.15175	0.43574	0.0243393
65	10:751725093	C/T	4A	751725093	0.216335	10.4799	9.11819	0.154492	1.56221	0.886103	3.31358	7.15175	0.43574	0.0243393
65	10:751811542	C/G	4A	751811542	0.216335	10.4799	9.11819	0.154492	1.56221	0.886103	3.31358	7.15175	0.43574	0.0243393
65	10:751811563	C/T	4A	751811563	0.216335	10.4799	9.11819	0.154492	1.56221	0.886103	3.31358	7.15175	0.43574	0.0243393
65	10:751811618	C/G	4A	751811618	0.216335	10.4799	9.11819	0.154492	1.56221	0.886103	3.31358	7.15175	0.43574	0.0243393
65	10:751812404	C/T	4A	751812404	0.216335	10.4799	9.11819	0.154492	1.56221	0.886103	3.31358	7.15175	0.43574	0.0243393
65	10:751812410	C/G	4A	751812410	0.216335	10.4799	9.11819	0.154492	1.56221	0.886103	3.31358	7.15175	0.43574	0.0243393
65	10:751812457	C/T	4A	751812457	0.216335	10.4799	9.11819	0.154492	1.56221	0.886103	3.31358	7.15175	0.43574	0.0243393
65	10:751813035	A/G	4A	751813035	0.216335	10.4799	9.11819	0.154492	1.56221	0.886103	3.31358	7.15175	0.43574	0.0243393
65	10:751813050	A/C	4A	751813050	0.216335	10.4799	9.11819	0.154492	1.56221	0.886103	3.31358	7.15175	0.43574	0.0243393
65	10:751813053	C/T	4A	751813053	0.216335	10.4799	9.11819	0.154492	1.56221	0.886103	3.31358	7.15175	0.43574	0.0243393
65	10:751813119	C/T	4A	751813119	0.216335	10.4799	9.11819	0.154492	1.56221	0.886103	3.31358	7.15175	0.43574	0.0243393
65	10:751813146	A/G	4A	751813146	0.216335	10.4799	9.11819	0.154492	1.56221	0.886103	3.31358	7.15175	0.43574	0.0243393
65	10:751813147	G/T	4A	751813147	0.216335	10.4799	9.11819	0.154492	1.56221	0.886103	3.31358	7.15175	0.43574	0.0243393
65	10:751813161	C/T	4A	751813161	0.216335	10.4799	9.11819	0.154492	1.56221	0.886103	3.31358	7.15175	0.43574	0.0243393
65	10:751813215	C/T	4A	751813215	0.216335	10.4799	9.11819	0.154492	1.56221	0.886103	3.31358	7.15175	0.43574	0.0243393
65	10:751813254	C/T	4A	751813254	0.216335	10.4799	9.11819	0.154492	1.56221	0.886103	3.31358	7.15175	0.43574	0.0243393
65	10:751813257	C/T	4A	751813257	0.216335	10.4799	9.11819	0.154492	1.56221	0.886103	3.31358	7.15175	0.43574	0.0243393
65	10:751813885	C/T	4A	751813885	0.216335	10.4799	9.11819	0.154492	1.56221	0.886103	3.31358	7.15175	0.43574	0.0243393
65	10:751813891	A/G	4A	751813891	0.216335	10.4799	9.11819	0.154492	1.56221	0.886103	3.31358	7.15175	0.43574	0.0243393
65	10:751813909	A/T	4A	751813909	0.216335	10.4799	9.11819	0.154492	1.56221	0.886103	3.31358	7.15175	0.43574	0.0243393
65	10:751813950	A/G	4A	751813950	0.216335	10.4799	9.11819	0.154492	1.56221	0.886103	3.31358	7.15175	0.43574	0.0243393
65	10:751813961	A/C	4A	751813961	0.216335	10.4799	9.11819	0.154492	1.56221	0.886103	3.31358	7.15175	0.43574	0.0243393
65	10:751813983	A/G	4A	751813983	0.216335	10.4799	9.11819	0.154492	1.56221	0.886103	3.31358	7.15175	0.43574	0.0243393
65	10:751814023	A/C	4A	751814023	0.216335	10.4799	9.11819	0.154492	1.56221	0.886103	3.31358	7.15175	0.43574	0.0243393
65	10:751814207	A/G	4A	751814207	0.216335	10.4799	9.11819	0.154492	1.56221	0.886103	3.31358	7.15175	0.43574	0.0243393
65	10:751814220	C/T	4A	751814220	0.216335	10.4799	9.11819	0.154492	1.56221	0.886103	3.31358	7.15175	0.43574	0.0243393
65	10:751814221	C/T	4A	751814221	0.216335	10.4799	9.11819	0.154492	1.56221	0.886103	3.31358	7.15175	0.43574	0.0243393
65	10:751814243	G/T	4A	751814243	0.216335	10.4799	9.11819	0.154492	1.56221	0.886103	3.31358	7.15175	0.43574	0.0243393
65	10:751814260	C/T	4A	751814260	0.216335	10.4799	9.11819	0.154492	1.56221	0.886103	3.31358	7.15175	0.43574	0.0243393
65	10:751814273	C/G	4A	751814273	0.216335	10.4799	9.11819	0.154492	1.56221	0.886103	3.31358	7.15175	0.43574	0.0243393
65	10:751814343	C/T	4A	751814343	0.216335	10.4799	9.11819	0.154492	1.56221	0.886103	3.31358	7.15175	0.43574	0.0243393
65	10:751814348	C/T	4A	751814348	0.216335	10.4799	9.11819	0.154492	1.56221	0.886103	3.31358	7.15175	0.43574	0.0243393
65	10:751814448	C/T	4A	751814448	0.216335	10.4799	9.11819	0.154492	1.56221	0.886103	3.31358	7.15175	0.43574	0.0243393
65	10:751814454	C/T	4A	751814454	0.216335	10.4799	9.11819	0.154492	1.56221	0.886103	3.31358	7.15175	0.43574	0.0243393
65	10:751814525	C/T	4A	751814525	0.216335	10.4799	9.11819	0.154492	1.56221	0.886103	3.31358	7.15175	0.43574	0.0243393
65	10:751814562	C/T	4A	751814562	0.216335	10.4799	9.11819	0.154492	1.56221	0.886103	3.31358	7.15175	0.43574	0.0243393
65	10:751814564	G/T	4A	751814564	0.216335	10.4799	9.11819	0.154492	1.56221	0.886103	3.31358	7.15175	0.43574	0.0243393
65	10:751814641	C/T	4A	751814641	0.216335	10.4799	9.11819	0.154492	1.56221	0.886103	3.31358	7.15175	0.43574	0.0243393
65	10:751814644	A/G	4A	751814644	0.216335	10.4799	9.11819	0.154492	1.56221	0.886103	3.31358	7.15175	0.43574	0.0243393
65	10:751814650	C/T	4A	751814650	0.216335	10.4799	9.11819	0.154492	1.56221	0.886103	3.31358	7.15175	0.43574	0.0243393
65	10:751814764	C/T	4A	751814764	0.216335	10.4799	9.11819	0.154492	1.56221	0.886103	3.31358	7.15175	0.43574	0.0243393
65	10:751814782	C/T	4A	751814782	0.216335	10.4799	9.11819	0.154492	1.56221	0.886103	3.31358	7.15175	0.43574	0.0243393
65	10:751814848	C/T	4A	751814848	0.216335	10.4799	9.11819	0.154492	1.56221	0.886103	3.31358	7.15175	0.43574	0.0243393
65	10:751815088	C/T	4A	751815088	0.216335	10.4799	9.11819	0.154492	1.56221	0.886103	3.31358	7.15175	0.43574	0.0243393
65	10:751815094	A/G	4A	751815094	0.216335	10.4799	9.11819	0.154492	1.56221	0.886103	3.31358	7.15175	0.43574	0.0243393
65	10:751815162	A/G	4A	751815162	0.216335	10.4799	9.11819	0.154492	1.56221	0.886103	3.31358	7.15175	0.43574	0.0243393
65	10:751815163	C/T	4A	751815163	0.216335	10.4799	9.11819	0.154492	1.56221	0.886103	3.31358	7.15175	0.43574	0.0243393
65	10:751815208	C/T	4A	751815208	0.216335	10.4799	9.11819	0.154492	1.56221	0.886103	3.31358	7.15175	0.43574	0.0243393
65	10:751815271	A/G	4A	751815271	0.216335	10.4799	9.11819	0.154492	1.56221	0.886103	3.31358	7.15175	0.43574	0.0243393
65	10:751815391	A/G	4A	751815391	0.216335	10.4799	9.11819	0.154492	1.56221	0.886103	3.31358	7.15175	0.43574	0.0243393
65	10:751815466	A/T	4A	751815466	0.216335	10.4799	9.11819	0.154492	1.56221	0.886103	3.31358	7.15175	0.43574	0.0243393
65	10:751815513	A/T	4A	751815513	0.216335	10.4799	9.11819	0.154492	1.56221	0.886103	3.31358	7.15175	0.43574	0.0243393
65	10:751815772	C/T	4A	751815772	0.216335	10.4799	9.11819	0.154492	1.56221	0.886103	3.31358	7.15175	0.43574	0.0243393
65	10:751815787	C/T	4A	751815787	0.216335	10.4799	9.11819	0.154492	1.56221	0.886103	3.31358	7.15175	0.43574	0.0243393
65	10:751815911	C/T	4A	751815911	0.216335	10.4799	9.11819	0.154492	1.56221	0.886103	3.31358	7.15175	0.43574	0.0243393
65	10:751816573	C/G	4A	751816573	0.216335	10.4799	9.11819	0.154492	1.56221	0.886103	3.31358	7.15175	0.43574	0.0243393
65	10:751816600	G/T	4A	751816600	0.216335	10.4799	9.11819	0.154492	1.56221	0.886103	3.31358	7.15175	0.43574	0.0243393
65	10:751819486	C/T	4A	751819486	1.32015	10.4799	10.0385	0.971331	1.90936	0.886103	4.98383	7.94839	2.40561	0.0267782
65	10:751819518	A/G	4A	751819518	0.216335	10.4799	9.11819	0.154492	1.56221	0.886103	3.31358	7.15175	0.43574	0.0243393
65	10:751819900	A/G	4A	751819900	1.32015	10.4799	10.0385	0.971331	1.90936	0.886103	4.98383	7.94839	2.40561	0.0267782
65	10:751820130	A/C	4A	751820130	0.216335	10.4799	9.11819	0.154492	1.56221	0.886103	3.31358	7.15175	0.43574	0.0243393
65	10:751820131	A/T	4A	751820131	0.216335	10.4799	9.11819	0.154492	1.56221	0.886103	3.31358	7.15175	0.43574	0.0243393
65	10:751820137	A/G	4A	751820137	1.09354	10.4799	9.80733	0.766688	2.00412	0.886103	4.57872	7.45965	2.05241	0.0358684
65	10:751820290	C/T	4A	751820290	1.09354	10.4799	9.80733	0.766688	2.00412	0.886103	4.57872	7.45965	2.05241	0.0358684
65	10:751820296	G/T	4A	751820296	1.09354	10.4799	9.80733	0.766688	2.00412	0.886103	4.57872	7.45965	2.05241	0.0358684
65	10:751820297	A/T	4A	751820297	1.09354	10.4799	9.80733	0.766688	2.00412	0.886103	4.57872	7.45965	2.05241	0.0358684
65	10:751820333	G/T	4A	751820333	1.32015	10.4799	10.0385	0.971331	1.90936	0.886103	4.98383	7.94839	2.40561	0.0267782
65	10:751820356	C/T	4A	751820356	1.32015	10.4799	10.0385	0.971331	1.90936	0.886103	4.98383	7.94839	2.40561	0.0267782
65	10:751820419	A/G	4A	751820419	1.32015	10.4799	10.0385	0.971331	1.90936	0.886103	4.98383	7.94839	2.40561	0.0267782
65	10:751820521	C/G	4A	751820521	1.32015	10.4799	10.0385	0.971331	1.90936	0.886103	4.98383	7.94839	2.40561	0.0267782
65	10:751821015	A/G	4A	751821015	1.32015	10.4799	10.0385	0.971331	1.90936	0.886103	4.98383	7.94839	2.40561	0.0267782
65	10:751821747	A/G	4A	751821747	1.32015	10.4799	10.0385	0.971331	1.90936	0.886103	4.98383	7.94839	2.40561	0.0267782
65	10:751822282	A/C	4A	751822282	1.32015	10.4799	10.0385	0.971331	1.90936	0.886103	4.98383	7.94839	2.40561	0.0267782
65	10:751822289	G/T	4A	751822289	1.32015	10.4799	10.0385	0.971331	1.90936	0.886103	4.98383	7.94839	2.40561	0.0267782
65	10:751826559	A/G	4A	751826559	1.32015	10.4799	10.0385	0.971331	1.90936	0.886103	4.98383	7.94839	2.40561	0.0267782
65	10:751826571	A/G	4A	751826571	1.32015	10.4799	10.0385	0.971331	1.90936	0.886103	4.98383	7.94839	2.40561	0.0267782
65	10:751826720	A/C	4A	751826720	1.32015	10.4799	10.0385	0.971331	1.90936	0.886103	4.98383	7.94839	2.40561	0.0267782
65	10:751826749	A/G	4A	751826749	1.32015	10.4799	10.0385	0.971331	1.90936	0.886103	4.98383	7.94839	2.40561	0.0267782
65	10:751829529	C/T	4A	751829529	1.32015	10.4799	10.0385	0.971331	1.90936	0.886103	4.98383	7.94839	2.40561	0.0267782
65	10:751829615	C/T	4A	751829615	1.32015	10.4799	10.0385	0.971331	1.90936	0.886103	4.98383	7.94839	2.40561	0.0267782
65	10:751829617	C/T	4A	751829617	1.32015	10.4799	10.0385	0.971331	1.90936	0.886103	4.98383	7.94839	2.40561	0.0267782
65	10:751829769	A/C	4A	751829769	1.32015	10.4799	10.0385	0.971331	1.90936	0.886103	4.98383	7.94839	2.40561	0.0267782
65	10:751829774	A/C	4A	751829774	1.32015	10.4799	10.0385	0.971331	1.90936	0.886103	4.98383	7.94839	2.40561	0.0267782
65	10:751829813	C/T	4A	751829813	1.32015	10.4799	10.0385	0.971331	1.90936	0.886103	4.98383	7.94839	2.40561	0.0267782
65	10:751830595	C/T	4A	751830595	1.32015	10.4799	10.0385	0.971331	1.90936	0.886103	4.98383	7.94839	2.40561	0.0267782
65	10:751835729	C/T	4A	751835729	1.32015	10.4799	10.0385	0.971331	1.90936	0.886103	4.98383	7.94839	2.40561	0.0267782
65	10:751836930	C/T	4A	751836930	1.32015	10.4799	10.0385	0.971331	1.90936	0.886103	4.98383	7.94839	2.40561	0.0267782
65	10:751836952	A/G	4A	751836952	1.32015	10.4799	10.0385	0.971331	1.90936	0.886103	4.98383	7.94839	2.40561	0.0267782
65	10:751836966	C/T	4A	751836966	1.32015	10.4799	10.0385	0.971331	1.90936	0.886103	4.98383	7.94839	2.40561	0.0267782
65	10:751837035	A/C	4A	751837035	1.32015	10.4799	10.0385	0.971331	1.90936	0.886103	4.98383	7.94839	2.40561	0.0267782
65	10:751837044	C/T	4A	751837044	1.32015	10.4799	10.0385	0.971331	1.90936	0.886103	4.98383	7.94839	2.40561	0.0267782
65	10:751837054	A/G	4A	751837054	1.32015	10.4799	10.0385	0.971331	1.90936	0.886103	4.98383	7.94839	2.40561	0.0267782
65	10:751837085	C/T	4A	751837085	1.09354	10.4799	9.80733	0.766688	2.00412	0.886103	4.57872	7.45965	2.05241	0.0358684
65	10:751837100	C/T	4A	751837100	1.09354	10.4799	9.80733	0.766688	2.00412	0.886103	4.57872	7.45965	2.05241	0.0358684
65	10:751837156	C/G	4A	751837156	0.216335	10.4799	9.11819	0.154492	1.56221	0.886103	3.31358	7.15175	0.43574	0.0243393
65	10:751837178	C/T	4A	751837178	0.216335	10.4799	9.11819	0.154492	1.56221	0.886103	3.31358	7.15175	0.43574	0.0243393
65	10:751837203	A/C	4A	751837203	0.216335	10.4799	9.11819	0.154492	1.56221	0.886103	3.31358	7.15175	0.43574	0.0243393
65	10:751837257	A/G	4A	751837257	0.216335	10.4799	9.11819	0.154492	1.56221	0.886103	3.31358	7.15175	0.43574	0.0243393
65	10:751837288	G/T	4A	751837288	0.216335	10.4799	9.11819	0.154492	1.56221	0.886103	3.31358	7.15175	0.43574	0.0243393
65	10:751837289	C/T	4A	751837289	0.216335	10.4799	9.11819	0.154492	1.56221	0.886103	3.31358	7.15175	0.43574	0.0243393
65	10:751837291	A/T	4A	751837291	0.216335	10.4799	9.11819	0.154492	1.56221	0.886103	3.31358	7.15175	0.43574	0.0243393
65	10:751837365	G/T	4A	751837365	0.216335	10.4799	9.11819	0.154492	1.56221	0.886103	3.31358	7.15175	0.43574	0.0243393
65	10:751838189	C/T	4A	751838189	0.216335	10.4799	9.11819	0.154492	1.56221	0.886103	3.31358	7.15175	0.43574	0.0243393
65	10:751838191	A/T	4A	751838191	0.216335	10.4799	9.11819	0.154492	1.56221	0.886103	3.31358	7.15175	0.43574	0.0243393
65	10:751839223	A/G	4A	751839223	0.216335	10.4799	9.11819	0.154492	1.56221	0.886103	3.31358	7.15175	0.43574	0.0243393
65	10:751839250	C/G	4A	751839250	0.216335	10.4799	9.11819	0.154492	1.56221	0.886103	3.31358	7.15175	0.43574	0.0243393
65	10:751839404	A/G	4A	751839404	0.216335	10.4799	9.11819	0.154492	1.56221	0.886103	3.31358	7.15175	0.43574	0.0243393
65	10:751839452	A/G	4A	751839452	0.216335	10.4799	9.11819	0.154492	1.56221	0.886103	3.31358	7.15175	0.43574	0.0243393
65	10:751839505	G/T	4A	751839505	0.216335	10.4799	9.11819	0.154492	1.56221	0.886103	3.31358	7.15175	0.43574	0.0243393
65	10:751839784	C/T	4A	751839784	0.216335	10.4799	9.11819	0.154492	1.56221	0.886103	3.31358	7.15175	0.43574	0.0243393
65	10:751839833	C/T	4A	751839833	0.216335	10.4799	9.11819	0.154492	1.56221	0.886103	3.31358	7.15175	0.43574	0.0243393
65	10:751839854	G/T	4A	751839854	0.216335	10.4799	9.11819	0.154492	1.56221	0.886103	3.31358	7.15175	0.43574	0.0243393
65	10:751839858	A/G	4A	751839858	0.216335	10.4799	9.11819	0.154492	1.56221	0.886103	3.31358	7.15175	0.43574	0.0243393
65	10:751839955	C/T	4A	751839955	0.216335	10.4799	9.11819	0.154492	1.56221	0.886103	3.31358	7.15175	0.43574	0.0243393
65	10:751840017	C/G	4A	751840017	0.216335	10.4799	9.11819	0.154492	1.56221	0.886103	3.31358	7.15175	0.43574	0.0243393
65	10:751840021	A/G	4A	751840021	0.216335	10.4799	9.11819	0.154492	1.56221	0.886103	3.31358	7.15175	0.43574	0.0243393
65	10:751840226	A/C	4A	751840226	0.540206	11.9072	11.978	0.0793486	1.05756	0.910257	3.17302	8.06474	0.820126	0.122176
65	10:751840227	A/G	4A	751840227	0.540206	11.9072	11.978	0.0793486	1.05756	0.910257	3.17302	8.06474	0.820126	0.122176
65	10:751840264	A/G	4A	751840264	0.540206	11.9072	11.978	0.0793486	1.05756	0.910257	3.17302	8.06474	0.820126	0.122176
65	10:751840281	A/T	4A	751840281	0.540206	11.9072	11.978	0.0793486	1.05756	0.910257	3.17302	8.06474	0.820126	0.122176
65	10:751840282	A/G	4A	751840282	0.540206	11.9072	11.978	0.0793486	1.05756	0.910257	3.17302	8.06474	0.820126	0.122176
65	10:751840384	A/G	4A	751840384	0.540206	11.9072	11.978	0.0793486	1.05756	0.910257	3.17302	8.06474	0.820126	0.122176
65	10:751840386	C/T	4A	751840386	0.540206	11.9072	11.978	0.0793486	1.05756	0.910257	3.17302	8.06474	0.820126	0.122176
65	10:751840426	A/T	4A	751840426	0.540206	11.9072	11.978	0.0793486	1.05756	0.910257	3.17302	8.06474	0.820126	0.122176
65	10:751840436	C/T	4A	751840436	0.540206	11.9072	11.978	0.0793486	1.05756	0.910257	3.17302	8.06474	0.820126	0.122176
65	10:751840450	C/T	4A	751840450	0.540206	11.9072	11.978	0.0793486	1.05756	0.910257	3.17302	8.06474	0.820126	0.122176
65	10:751840659	A/G	4A	751840659	0.540206	11.9072	11.978	0.0793486	1.05756	0.910257	3.17302	8.06474	0.820126	0.122176
65	10:751840762	A/T	4A	751840762	0.540206	11.9072	11.978	0.0793486	1.05756	0.910257	3.17302	8.06474	0.820126	0.122176
65	10:751869699	G/T	4A	751869699	0.540206	11.9072	11.978	0.0793486	1.05756	0.910257	3.17302	8.06474	0.820126	0.122176
65	10:751869722	G/T	4A	751869722	0.540206	11.9072	11.978	0.0793486	1.05756	0.910257	3.17302	8.06474	0.820126	0.122176
65	10:751869858	C/T	4A	751869858	0.540206	11.9072	11.978	0.0793486	1.05756	0.910257	3.17302	8.06474	0.820126	0.122176
65	10:751870486	A/G	4A	751870486	0.540206	11.9072	11.978	0.0793486	1.05756	0.910257	3.17302	8.06474	0.820126	0.122176
66	11:24048296	A/G	4B	24048296	1.06293	0.0332669	1.56217	0.759368	1.93669	1.83177	0.559301	0.885526	7.42319	1.41431
66	11:24048664	C/G	4B	24048664	1.06293	0.0332669	1.56217	0.759368	1.93669	1.83177	0.559301	0.885526	7.42319	1.41431
66	11:24098048	C/T	4B	24098048	1.06293	0.0332669	1.56217	0.759368	1.93669	1.83177	0.559301	0.885526	7.42319	1.41431
66	11:24098062	G/T	4B	24098062	1.06293	0.0332669	1.56217	0.759368	1.93669	1.83177	0.559301	0.885526	7.42319	1.41431
66	11:24098123	A/G	4B	24098123	1.06293	0.0332669	1.56217	0.759368	1.93669	1.83177	0.559301	0.885526	7.42319	1.41431
66	11:24098894	A/G	4B	24098894	1.06293	0.0332669	1.56217	0.759368	1.93669	1.83177	0.559301	0.885526	7.42319	1.41431
66	11:24100488	A/G	4B	24100488	1.02597	0.0332669	1.52149	0.783226	1.90151	1.83177	0.564418	0.883656	7.30173	1.4136
66	11:24106760	A/G	4B	24106760	1.06293	0.0332669	1.56217	0.759368	1.93669	1.83177	0.559301	0.885526	7.42319	1.41431
66	11:24107037	A/G	4B	24107037	1.02597	0.0332669	1.52149	0.783226	1.90151	1.83177	0.564418	0.883656	7.30173	1.4136
66	11:24107043	C/T	4B	24107043	1.02597	0.0332669	1.52149	0.783226	1.90151	1.83177	0.564418	0.883656	7.30173	1.4136
66	11:24107112	C/T	4B	24107112	1.01041	0.0332669	1.52399	0.764006	1.90151	1.83177	0.559968	0.861337	7.26932	1.4136
66	11:24107351	C/T	4B	24107351	1.02597	0.0332669	1.52149	0.783226	1.90151	1.83177	0.564418	0.883656	7.30173	1.4136
66	11:24107837	C/T	4B	24107837	1.00547	0.0293591	1.51644	0.631998	1.87888	1.83177	0.537672	0.895324	7.32415	1.4108
66	11:24107899	C/T	4B	24107899	1.24554	0.0463007	1.44566	1.12193	1.78434	1.83177	0.453913	0.885399	7.36913	1.36307
66	11:24108013	C/T	4B	24108013	1.24554	0.0463007	1.44566	1.12193	1.78434	1.83177	0.453913	0.885399	7.36913	1.36307
66	11:24108763	A/T	4B	24108763	1.24554	0.0463007	1.44566	1.12193	1.78434	1.83177	0.453913	0.885399	7.36913	1.36307
66	11:24108932	G/T	4B	24108932	1.63582	0.0463007	2.45318	0.471474	1.6348	1.83177	0.420385	0.883213	8.18659	1.39138
66	11:24109734	C/T	4B	24109734	1.63582	0.0463007	2.45318	0.471474	1.6348	1.83177	0.420385	0.883213	8.18659	1.39138
66	11:24109793	C/T	4B	24109793	1.61346	0.0463007	2.39317	0.46412	1.59428	1.83177	0.417589	0.882837	8.2419	1.36604
66	11:24109864	A/G	4B	24109864	1.61346	0.0463007	2.39317	0.46412	1.59428	1.83177	0.417589	0.882837	8.2419	1.36604
66	11:24110037	G/T	4B	24110037	1.63582	0.0463007	2.45318	0.471474	1.6348	1.83177	0.420385	0.883213	8.18659	1.39138
66	11:24110301	C/T	4B	24110301	1.63582	0.0463007	2.45318	0.471474	1.6348	1.83177	0.420385	0.883213	8.18659	1.39138
66	11:24110692	A/T	4B	24110692	1.67594	0.0463007	2.47791	0.464268	1.61348	1.83177	0.419735	0.884882	8.17691	1.38297
66	11:24206481	A/G	4B	24206481	1.47973	0.0463007	2.47689	0.55517	1.52853	1.83177	0.4306	0.882874	7.94017	1.37745
66	11:24209849	C/T	4B	24209849	1.81261	0.0463007	2.08508	0.853811	1.45663	1.83177	0.550626	0.899235	8.48237	1.39726
67	11:35229158	A/G	4B	35229158	0.000774856	0.776605	0.0186226	0.000588372	6.28398	0.157944	0.0341584	2.79999	0.000389546	0.0346994
67	11:35230319	G/T	4B	35230319	0.000774856	0.776605	0.0186226	0.000588372	6.28398	0.157944	0.0341584	2.79999	0.000389546	0.0346994
67	11:35555809	G/T	4B	35555809	0.000774856	0.776605	0.0186226	0.000588372	6.28398	0.157944	0.0341584	2.79999	0.000389546	0.0346994
67	11:35717335	C/T	4B	35717335	0.141578	0.776605	0.0227357	0.359331	6.63516	0.157944	0.310064	2.88932	0.501471	1.47949
67	11:35717375	A/G	4B	35717375	0.141578	0.776605	0.0227357	0.359331	6.63516	0.157944	0.310064	2.88932	0.501471	1.47949
67	11:35808608	A/C	4B	35808608	0.141578	0.776605	0.0227357	0.359331	6.63516	0.157944	0.310064	2.88932	0.501471	1.47949
67	11:36081558	A/G	4B	36081558	0.141578	0.776605	0.0227357	0.359331	6.63516	0.157944	0.310064	2.88932	0.501471	1.47949
67	11:36081795	A/G	4B	36081795	0.229155	0.776605	0.0299813	0.561422	6.28398	0.157944	0.0341584	2.79999	0.304768	0.0346994
67	11:36756467	C/T	4B	36756467	0.229155	0.776605	0.0299813	0.561422	6.28398	0.157944	0.0341584	2.79999	0.304768	0.0346994
68	11:99625976	A/G	4B	99625976	0.393444	0.682145	0.064783	0.668964	6.34252	0.148031	0.0483871	5.20875	0.802521	0.0639338
68	11:99626833	G/T	4B	99626833	0.393444	0.682145	0.064783	0.668964	6.34252	0.148031	0.0483871	5.20875	0.802521	0.0639338
69	11:366654358	A/G	4B	366654358	1.85728	0.572638	1.52432	1.6725	8.99279	0.225836	0.0137097	6.83282	1.03238	0.211541
70	11:415253584	C/T	4B	415253584	2.81986	0.524958	0.742902	1.78153	1.95377	0.519974	0.0908588	7.93955	0.530397	0.470998
70	11:415395000	A/C	4B	415395000	2.85123	0.524958	0.714605	1.75356	1.95321	0.406875	0.0729829	7.02193	0.438107	0.470998
70	11:415396339	C/T	4B	415396339	2.81986	0.524958	0.742902	1.78153	1.95377	0.519974	0.0908588	7.93955	0.530397	0.470998
70	11:415526502	C/T	4B	415526502	2.81986	0.524958	0.742902	1.78153	1.95377	0.519974	0.0908588	7.93955	0.530397	0.470998
70	11:415526669	A/T	4B	415526669	2.81986	0.524958	0.742902	1.78153	1.95377	0.519974	0.0908588	7.93955	0.530397	0.470998
70	11:415529197	A/T	4B	415529197	2.81986	0.524958	0.742902	1.78153	1.95377	0.519974	0.0908588	7.93955	0.530397	0.470998
70	11:415530220	C/T	4B	415530220	2.81986	0.524958	0.742902	1.78153	1.95377	0.519974	0.0908588	7.93955	0.530397	0.470998
70	11:415530244	C/T	4B	415530244	2.81986	0.524958	0.742902	1.78153	1.95377	0.519974	0.0908588	7.93955	0.530397	0.470998
70	11:415531118	A/T	4B	415531118	2.81986	0.524958	0.742902	1.78153	1.95377	0.519974	0.0908588	7.93955	0.530397	0.470998
70	11:415531308	A/T	4B	415531308	2.81986	0.524958	0.742902	1.78153	1.95377	0.519974	0.0908588	7.93955	0.530397	0.470998
70	11:415531373	A/G	4B	415531373	2.81986	0.524958	0.742902	1.78153	1.95377	0.519974	0.0908588	7.93955	0.530397	0.470998
70	11:415531953	A/C	4B	415531953	2.81986	0.524958	0.742902	1.78153	1.95377	0.519974	0.0908588	7.93955	0.530397	0.470998
70	11:415532090	C/G	4B	415532090	2.81986	0.524958	0.742902	1.78153	1.95377	0.519974	0.0908588	7.93955	0.530397	0.470998
70	11:415629993	C/T	4B	415629993	2.81986	0.524958	0.742902	1.78153	1.95377	0.519974	0.0908588	7.93955	0.530397	0.470998
70	11:415630293	C/G	4B	415630293	3.09386	0.668274	0.765741	1.60999	1.82646	0.455189	0.0886395	7.96962	0.676944	0.34993
70	11:415631827	A/C	4B	415631827	3.09386	0.668274	0.765741	1.60999	1.82646	0.455189	0.0886395	7.96962	0.676944	0.34993
70	11:415632212	A/G	4B	415632212	2.74535	0.524958	0.749404	1.90571	1.54294	0.519974	0.0939539	7.7149	0.475296	0.470998
70	11:416224085	C/T	4B	416224085	2.55028	0.648557	0.872978	1.80673	1.66058	0.486976	0.0776433	7.355	0.504138	0.389004
70	11:416225030	A/T	4B	416225030	2.82577	0.847153	0.933737	1.69376	1.5836	0.417308	0.0757617	7.32801	0.649912	0.279116
70	11:416225098	A/G	4B	416225098	2.55028	0.648557	0.872978	1.80673	1.66058	0.486976	0.0776433	7.355	0.504138	0.389004
70	11:416225529	A/G	4B	416225529	2.56683	0.648557	0.881785	1.66642	2.01657	0.486976	0.0747252	7.61926	0.545852	0.386122
71	11:531761654	C/T	4B	531761654	0.752567	0.249679	3.513	3.36064	0.182265	1.12654	3.36082	5.95533	4.30641	0.420055
71	11:531761735	C/T	4B	531761735	0.752567	0.249679	3.513	3.36064	0.182265	1.12654	3.36082	5.95533	4.30641	0.420055
71	11:531761818	G/T	4B	531761818	0.752567	0.249679	3.513	3.36064	0.182265	1.12654	3.36082	5.95533	4.30641	0.420055
71	11:531761859	C/T	4B	531761859	0.752567	0.249679	3.513	3.36064	0.182265	1.12654	3.36082	5.95533	4.30641	0.420055
71	11:531761877	A/C	4B	531761877	0.752567	0.249679	3.513	3.36064	0.182265	1.12654	3.36082	5.95533	4.30641	0.420055
71	11:531762256	C/T	4B	531762256	0.752567	0.249679	3.513	3.36064	0.182265	1.12654	3.36082	5.95533	4.30641	0.420055
71	11:531762842	A/T	4B	531762842	0.752567	0.249679	3.513	3.36064	0.182265	1.12654	3.36082	5.95533	4.30641	0.420055
71	11:531762844	A/T	4B	531762844	0.752567	0.249679	3.513	3.36064	0.182265	1.12654	3.36082	5.95533	4.30641	0.420055
71	11:531762940	A/G	4B	531762940	0.752567	0.249679	3.513	3.36064	0.182265	1.12654	3.36082	5.95533	4.30641	0.420055
71	11:531763006	A/T	4B	531763006	0.752567	0.249679	3.513	3.36064	0.182265	1.12654	3.36082	5.95533	4.30641	0.420055
71	11:531852649	C/T	4B	531852649	0.752567	0.249679	3.513	3.36064	0.182265	1.12654	3.36082	5.95533	4.30641	0.420055
71	11:531856660	A/C	4B	531856660	0.752567	0.249679	3.513	3.36064	0.182265	1.12654	3.36082	5.95533	4.30641	0.420055
72	11:649099942	A/G	4B	649099942	2.17959	6.40279	2.90206	3.85895	8.27684	0.393109	0.1893	0.86489	9.41116	0.661125
72	11:649300663	A/C	4B	649300663	7.12999	1.28026	1.56522	3.66828	2.88518	0.0793279	1.81449	1.63055	6.63373	0.568974
72	11:649300664	A/G	4B	649300664	7.15013	1.28026	1.66519	3.74884	2.69598	0.0793279	1.81398	1.63895	6.68056	0.558952
72	11:649301773	A/G	4B	649301773	7.12999	1.28026	1.56522	3.66828	2.88518	0.0793279	1.81449	1.63055	6.63373	0.568974
72	11:649472453	A/C	4B	649472453	2.32033	6.40279	2.87665	3.75475	8.51569	0.393109	0.1893	0.802025	9.64307	0.661125
72	11:649998558	C/G	4B	649998558	2.83853	4.93996	2.1307	4.58114	7.23175	0.21768	0.270038	0.710216	7.9833	0.717664
72	11:649999011	A/G	4B	649999011	2.83853	4.93996	2.1307	4.58114	7.23175	0.21768	0.270038	0.710216	7.9833	0.717664
72	11:650001559	C/T	4B	650001559	2.83853	4.93996	2.1307	4.58114	7.23175	0.21768	0.270038	0.710216	7.9833	0.717664
72	11:650002051	C/T	4B	650002051	2.83853	4.93996	2.1307	4.58114	7.23175	0.21768	0.270038	0.710216	7.9833	0.717664
72	11:650021873	A/G	4B	650021873	2.83853	4.93996	2.1307	4.58114	7.23175	0.21768	0.270038	0.710216	7.9833	0.717664
72	11:650023695	A/C	4B	650023695	2.83853	4.93996	2.1307	4.58114	7.23175	0.21768	0.270038	0.710216	7.9833	0.717664
72	11:650024832	A/T	4B	650024832	2.83853	4.93996	2.1307	4.58114	7.23175	0.21768	0.270038	0.710216	7.9833	0.717664
72	11:657093973	A/G	4B	657093973	12.0629	2.63457	2.79651	3.33354	1.78195	0.598815	3.0782	1.31877	6.04472	0.715777
73	12:454955062	A/G	4D	454955062	1.29863	0.241037	0.253642	1.81247	0.998052	0.619332	2.72755	1.85393	13.8952	1.35105
73	12:454998381	A/G	4D	454998381	0.614119	0.257579	0.293299	2.17566	1.2122	0.712771	2.31331	1.99381	13.66	1.43431
73	12:455005698	A/G	4D	455005698	1.18465	0.257579	0.300142	1.70553	1.22056	0.712771	2.30614	1.86004	13.6706	1.33459
73	12:455005713	C/T	4D	455005713	1.17596	0.257579	0.322387	1.57639	1.21825	0.712771	2.30281	1.84554	14.18	1.33796
73	12:455006536	C/T	4D	455006536	1.17596	0.257579	0.322387	1.57639	1.21825	0.712771	2.30281	1.84554	14.18	1.33796
73	12:455203171	C/G	4D	455203171	0.605046	0.257579	0.305882	2.06226	1.20965	0.712771	2.30854	1.96204	14.1525	1.43886
73	12:455433193	C/T	4D	455433193	0.605046	0.257579	0.305882	2.06226	1.20965	0.712771	2.30854	1.96204	14.1525	1.43886
73	12:455433840	C/T	4D	455433840	0.605046	0.257579	0.305882	2.06226	1.20965	0.712771	2.30854	1.96204	14.1525	1.43886
73	12:455434286	G/T	4D	455434286	0.606931	0.257579	0.305303	2.01447	1.24776	0.712771	2.30352	1.9349	14.1644	1.44072
73	12:455434310	C/T	4D	455434310	0.606931	0.257579	0.305303	2.01447	1.24776	0.712771	2.30352	1.9349	14.1644	1.44072
73	12:455503787	A/G	4D	455503787	0.655074	0.257579	0.300753	1.85953	1.20698	0.712771	2.30602	2.05642	14.7198	1.19041
73	12:455504219	A/C	4D	455504219	0.655074	0.257579	0.300753	1.85953	1.20698	0.712771	2.30602	2.05642	14.7198	1.19041
73	12:455504311	G/T	4D	455504311	0.655074	0.257579	0.300753	1.85953	1.20698	0.712771	2.30602	2.05642	14.7198	1.19041
73	12:455504412	G/T	4D	455504412	0.655074	0.257579	0.300753	1.85953	1.20698	0.712771	2.30602	2.05642	14.7198	1.19041
73	12:455504706	C/T	4D	455504706	0.655074	0.257579	0.300753	1.85953	1.20698	0.712771	2.30602	2.05642	14.7198	1.19041
73	12:455504798	A/G	4D	455504798	0.655074	0.257579	0.300753	1.85953	1.20698	0.712771	2.30602	2.05642	14.7198	1.19041
73	12:455504891	A/G	4D	455504891	0.655074	0.257579	0.300753	1.85953	1.20698	0.712771	2.30602	2.05642	14.7198	1.19041
73	12:455504898	C/T	4D	455504898	0.655074	0.257579	0.300753	1.85953	1.20698	0.712771	2.30602	2.05642	14.7198	1.19041
73	12:455505105	A/G	4D	455505105	0.655074	0.257579	0.300753	1.85953	1.20698	0.712771	2.30602	2.05642	14.7198	1.19041
73	12:455505112	A/T	4D	455505112	0.655074	0.257579	0.300753	1.85953	1.20698	0.712771	2.30602	2.05642	14.7198	1.19041
73	12:455505235	C/T	4D	455505235	0.655074	0.257579	0.300753	1.85953	1.20698	0.712771	2.30602	2.05642	14.7198	1.19041
73	12:455505821	A/G	4D	455505821	0.655074	0.257579	0.300753	1.85953	1.20698	0.712771	2.30602	2.05642	14.7198	1.19041
73	12:455509915	A/G	4D	455509915	0.655074	0.257579	0.300753	1.85953	1.20698	0.712771	2.30602	2.05642	14.7198	1.19041
73	12:455510021	A/G	4D	455510021	0.655074	0.257579	0.300753	1.85953	1.20698	0.712771	2.30602	2.05642	14.7198	1.19041
73	12:455520427	C/T	4D	455520427	0.655074	0.257579	0.300753	1.85953	1.20698	0.712771	2.30602	2.05642	14.7198	1.19041
73	12:455521203	C/T	4D	455521203	0.655074	0.257579	0.300753	1.85953	1.20698	0.712771	2.30602	2.05642	14.7198	1.19041
73	12:455523056	A/G	4D	455523056	0.655074	0.257579	0.300753	1.85953	1.20698	0.712771	2.30602	2.05642	14.7198	1.19041
73	12:455523082	C/T	4D	455523082	0.655074	0.257579	0.300753	1.85953	1.20698	0.712771	2.30602	2.05642	14.7198	1.19041
73	12:455523144	G/T	4D	455523144	0.655074	0.257579	0.300753	1.85953	1.20698	0.712771	2.30602	2.05642	14.7198	1.19041
73	12:455523247	C/T	4D	455523247	0.7118	0.253015	0.308846	1.89312	1.24086	0.712771	2.27254	2.06368	14.7724	1.16571
73	12:455524524	A/G	4D	455524524	0.655074	0.257579	0.300753	1.85953	1.20698	0.712771	2.30602	2.05642	14.7198	1.19041
73	12:455524599	A/T	4D	455524599	0.655074	0.257579	0.300753	1.85953	1.20698	0.712771	2.30602	2.05642	14.7198	1.19041
73	12:455524679	A/T	4D	455524679	0.655074	0.257579	0.300753	1.85953	1.20698	0.712771	2.30602	2.05642	14.7198	1.19041
73	12:455524729	A/G	4D	455524729	0.655074	0.257579	0.300753	1.85953	1.20698	0.712771	2.30602	2.05642	14.7198	1.19041
73	12:455524787	A/G	4D	455524787	0.655074	0.257579	0.300753	1.85953	1.20698	0.712771	2.30602	2.05642	14.7198	1.19041
73	12:455524827	C/T	4D	455524827	0.659672	0.257579	0.303454	1.94726	1.20907	0.712771	2.40888	1.85134	15.0516	1.19041
73	12:455524962	C/G	4D	455524962	0.659672	0.257579	0.303454	1.94726	1.20907	0.712771	2.40888	1.85134	15.0516	1.19041
73	12:455524964	G/T	4D	455524964	0.659672	0.257579	0.303454	1.94726	1.20907	0.712771	2.40888	1.85134	15.0516	1.19041
73	12:455524979	A/C	4D	455524979	0.659672	0.257579	0.303454	1.94726	1.20907	0.712771	2.40888	1.85134	15.0516	1.19041
73	12:455525240	C/T	4D	455525240	0.659672	0.257579	0.303454	1.94726	1.20907	0.712771	2.40888	1.85134	15.0516	1.19041
73	12:455525269	C/T	4D	455525269	0.659672	0.257579	0.303454	1.94726	1.20907	0.712771	2.40888	1.85134	15.0516	1.19041
73	12:455525442	C/T	4D	455525442	0.659672	0.257579	0.303454	1.94726	1.20907	0.712771	2.40888	1.85134	15.0516	1.19041
73	12:455525534	A/G	4D	455525534	0.659672	0.257579	0.303454	1.94726	1.20907	0.712771	2.40888	1.85134	15.0516	1.19041
73	12:455525597	A/G	4D	455525597	0.659672	0.257579	0.303454	1.94726	1.20907	0.712771	2.40888	1.85134	15.0516	1.19041
73	12:455525818	A/T	4D	455525818	0.659672	0.257579	0.303454	1.94726	1.20907	0.712771	2.40888	1.85134	15.0516	1.19041
73	12:455525848	C/T	4D	455525848	0.659672	0.257579	0.303454	1.94726	1.20907	0.712771	2.40888	1.85134	15.0516	1.19041
73	12:455525968	A/G	4D	455525968	0.659672	0.257579	0.303454	1.94726	1.20907	0.712771	2.40888	1.85134	15.0516	1.19041
73	12:455526384	A/G	4D	455526384	0.659672	0.257579	0.303454	1.94726	1.20907	0.712771	2.40888	1.85134	15.0516	1.19041
73	12:455526511	A/G	4D	455526511	0.659672	0.257579	0.303454	1.94726	1.20907	0.712771	2.40888	1.85134	15.0516	1.19041
73	12:455526619	C/G	4D	455526619	0.659672	0.257579	0.303454	1.94726	1.20907	0.712771	2.40888	1.85134	15.0516	1.19041
73	12:455526924	G/T	4D	455526924	0.659672	0.257579	0.303454	1.94726	1.20907	0.712771	2.40888	1.85134	15.0516	1.19041
73	12:455527034	A/G	4D	455527034	0.659672	0.257579	0.303454	1.94726	1.20907	0.712771	2.40888	1.85134	15.0516	1.19041
73	12:455527067	A/G	4D	455527067	0.659672	0.257579	0.303454	1.94726	1.20907	0.712771	2.40888	1.85134	15.0516	1.19041
73	12:455527080	G/T	4D	455527080	0.659672	0.257579	0.303454	1.94726	1.20907	0.712771	2.40888	1.85134	15.0516	1.19041
73	12:455527182	A/T	4D	455527182	0.659672	0.257579	0.303454	1.94726	1.20907	0.712771	2.40888	1.85134	15.0516	1.19041
73	12:455527319	A/G	4D	455527319	0.659672	0.257579	0.303454	1.94726	1.20907	0.712771	2.40888	1.85134	15.0516	1.19041
73	12:455527324	C/T	4D	455527324	0.659672	0.257579	0.303454	1.94726	1.20907	0.712771	2.40888	1.85134	15.0516	1.19041
73	12:455529340	A/G	4D	455529340	0.659672	0.257579	0.303454	1.94726	1.20907	0.712771	2.40888	1.85134	15.0516	1.19041
73	12:455529345	C/T	4D	455529345	0.659672	0.257579	0.303454	1.94726	1.20907	0.712771	2.40888	1.85134	15.0516	1.19041
73	12:455667089	C/T	4D	455667089	5.92759	0.601634	3.57273	9.31899	1.81654	0.844298	2.40261	3.96612	14.4786	1.4204
73	12:455667840	G/T	4D	455667840	5.92759	0.601634	3.57273	9.31899	1.81654	0.844298	2.40261	3.96612	14.4786	1.4204
73	12:455668224	A/C	4D	455668224	6.00244	0.601634	3.5844	9.38441	1.8227	0.844298	2.39826	3.94735	14.5235	1.53287
73	12:455672597	A/T	4D	455672597	1.95755	0.601634	2.27372	1.90351	1.75856	0.844298	2.63542	3.6047	8.59703	2.0197
73	12:455712963	A/C	4D	455712963	1.76657	0.601634	1.00912	2.00732	1.76097	0.844298	2.78263	3.12927	7.85545	4.20664
73	12:455712967	A/C	4D	455712967	1.83206	0.601634	0.880334	2.02235	1.77864	0.844298	3.14815	3.17407	6.74367	4.17598
73	12:455713390	A/G	4D	455713390	2.0102	0.601634	2.36774	1.82851	1.75874	0.844298	2.66535	3.57525	8.52298	2.08651
74	13:117428203	C/T	5A	117428203	1.86228	0.954949	1.52734	3.13839	2.09681	0.660253	1.27645	2.32318	6.74282	0.108524
74	13:117428229	A/G	5A	117428229	1.88131	0.954949	1.52734	3.25112	2.09681	0.660253	1.27645	2.32318	6.96025	0.108524
74	13:117428249	A/G	5A	117428249	1.88131	0.954949	1.52734	3.25112	2.09681	0.660253	1.27645	2.32318	6.96025	0.108524
74	13:117428336	A/G	5A	117428336	1.88131	0.954949	1.52734	3.25112	2.09681	0.660253	1.27645	2.32318	6.96025	0.108524
74	13:117428435	A/G	5A	117428435	1.88131	0.954949	1.52734	3.25112	2.09681	0.660253	1.27645	2.32318	6.96025	0.108524
74	13:117429990	A/T	5A	117429990	1.88131	0.954949	1.52734	3.25112	2.09681	0.660253	1.27645	2.32318	6.96025	0.108524
74	13:117430708	C/T	5A	117430708	1.88131	0.954949	1.52734	3.25112	2.09681	0.660253	1.27645	2.32318	6.96025	0.108524
74	13:117964238	G/T	5A	117964238	1.88131	0.954949	1.52734	3.25112	2.09681	0.660253	1.27645	2.32318	6.96025	0.108524
74	13:117964280	G/T	5A	117964280	1.88131	0.954949	1.52734	3.25112	2.09681	0.660253	1.27645	2.32318	6.96025	0.108524
74	13:117964456	C/G	5A	117964456	1.88131	0.954949	1.52734	3.25112	2.09681	0.660253	1.27645	2.32318	6.96025	0.108524
74	13:117965868	A/G	5A	117965868	1.88131	0.954949	1.52734	3.25112	2.09681	0.660253	1.27645	2.32318	6.96025	0.108524
74	13:117966782	A/G	5A	117966782	1.88131	0.954949	1.52734	3.25112	2.09681	0.660253	1.27645	2.32318	6.96025	0.108524
74	13:117967113	C/G	5A	117967113	1.88131	0.954949	1.52734	3.25112	2.09681	0.660253	1.27645	2.32318	6.96025	0.108524
74	13:117970178	A/G	5A	117970178	1.88131	0.954949	1.52734	3.25112	2.09681	0.660253	1.27645	2.32318	6.96025	0.108524
74	13:117971760	G/T	5A	117971760	1.88131	0.954949	1.52734	3.25112	2.09681	0.660253	1.27645	2.32318	6.96025	0.108524
74	13:118088416	C/G	5A	118088416	1.88131	0.954949	1.52734	3.25112	2.09681	0.660253	1.27645	2.32318	6.96025	0.108524
74	13:118284271	C/T	5A	118284271	1.88131	0.954949	1.52734	3.25112	2.09681	0.660253	1.27645	2.32318	6.96025	0.108524
74	13:118284674	G/T	5A	118284674	1.88131	0.954949	1.52734	3.25112	2.09681	0.660253	1.27645	2.32318	6.96025	0.108524
74	13:118512455	A/G	5A	118512455	1.88131	0.954949	1.52734	3.25112	2.09681	0.660253	1.27645	2.32318	6.96025	0.108524
74	13:118885683	A/G	5A	118885683	1.74817	0.954949	1.59304	3.19671	2.08887	0.660253	1.21364	2.33614	6.95798	0.108524
74	13:118886287	C/T	5A	118886287	1.7374	0.722129	1.62707	3.96837	2.1262	0.399744	0.583313	0.952119	7.16918	0.24084
75	13:414039329	A/G	5A	414039329	3.86034	1.21959	4.05693	2.77586	4.33674	0.0710608	1.71533	2.29369	6.5851	0.77262
75	13:414320554	C/T	5A	414320554	3.70282	1.06849	0.627641	3.51574	3.09534	0.0710608	1.80834	1.2671	6.67579	0.214499
75	13:414320906	A/G	5A	414320906	4.55127	1.06849	0.796827	2.55786	3.27086	0.0710608	1.67312	1.17098	6.01456	0.174279
75	13:414927438	C/T	5A	414927438	4.15987	1.06849	0.808405	2.27065	3.24403	0.0710608	1.72389	1.21914	6.27584	0.198267
75	13:414969503	A/T	5A	414969503	4.46666	1.06849	0.666009	3.05892	3.16432	0.0710608	1.99388	1.37484	6.29879	0.216072
76	13:421989618	C/T	5A	421989618	6.91765	1.27598	1.12189	2.19316	2.89458	1.31928	3.46812	2.40931	4.42561	0.109072
76	13:421993180	A/T	5A	421993180	6.74515	1.27598	1.10856	2.23577	2.8167	1.31928	3.63581	2.56654	4.41115	0.109072
76	13:421993402	A/G	5A	421993402	6.74515	1.27598	1.10856	2.23577	2.8167	1.31928	3.63581	2.56654	4.41115	0.109072
76	13:422178744	A/C	5A	422178744	7.28751	1.2685	1.17698	2.19629	2.7562	1.78589	3.02752	2.55482	4.6187	0.194236
76	13:422179079	A/G	5A	422179079	7.28751	1.2685	1.17698	2.19629	2.7562	1.78589	3.02752	2.55482	4.6187	0.194236
76	13:422179601	A/C	5A	422179601	7.28751	1.2685	1.17698	2.19629	2.7562	1.78589	3.02752	2.55482	4.6187	0.194236
76	13:422190910	A/G	5A	422190910	7.28751	1.2685	1.17698	2.19629	2.7562	1.78589	3.02752	2.55482	4.6187	0.194236
76	13:422220393	A/G	5A	422220393	7.28751	1.2685	1.17698	2.19629	2.7562	1.78589	3.02752	2.55482	4.6187	0.194236
76	13:422224885	C/T	5A	422224885	7.28751	1.2685	1.17698	2.19629	2.7562	1.78589	3.02752	2.55482	4.6187	0.194236
76	13:422232955	A/C	5A	422232955	7.28751	1.2685	1.17698	2.19629	2.7562	1.78589	3.02752	2.55482	4.6187	0.194236
76	13:422233142	C/G	5A	422233142	7.28751	1.2685	1.17698	2.19629	2.7562	1.78589	3.02752	2.55482	4.6187	0.194236
76	13:422233278	A/G	5A	422233278	7.28751	1.2685	1.17698	2.19629	2.7562	1.78589	3.02752	2.55482	4.6187	0.194236
76	13:422233917	A/G	5A	422233917	7.28751	1.2685	1.17698	2.19629	2.7562	1.78589	3.02752	2.55482	4.6187	0.194236
76	13:422234467	G/T	5A	422234467	7.28751	1.2685	1.17698	2.19629	2.7562	1.78589	3.02752	2.55482	4.6187	0.194236
76	13:423008716	C/G	5A	423008716	7.28751	1.2685	1.17698	2.19629	2.7562	1.78589	3.02752	2.55482	4.6187	0.194236
77	13:438395139	C/T	5A	438395139	2.01463	0.0964577	0.0892351	0.347386	0.739255	0.436949	0.383682	1.52622	6.94922	0.650279
77	13:438395233	A/G	5A	438395233	2.01463	0.0964577	0.0892351	0.347386	0.739255	0.436949	0.383682	1.52622	6.94922	0.650279
77	13:438481566	C/T	5A	438481566	2.01463	0.0964577	0.0892351	0.347386	0.739255	0.436949	0.383682	1.52622	6.94922	0.650279
77	13:438482141	A/G	5A	438482141	2.0478	0.0546949	0.106932	0.385046	0.717771	0.436949	0.544729	1.61205	7.25681	0.653529
77	13:438482600	C/T	5A	438482600	1.79289	0.0467238	0.15795	0.430861	0.697055	0.436949	0.587526	1.20451	6.62197	0.618418
77	13:438483292	A/T	5A	438483292	2.01463	0.0964577	0.0892351	0.347386	0.739255	0.436949	0.383682	1.52622	6.94922	0.650279
77	13:438533945	C/G	5A	438533945	2.01463	0.0964577	0.0892351	0.347386	0.739255	0.436949	0.383682	1.52622	6.94922	0.650279
77	13:438534498	A/G	5A	438534498	2.36608	0.0546949	0.055929	0.399095	0.708355	0.436949	0.544083	1.61822	6.68057	0.643527
77	13:438534860	A/T	5A	438534860	2.29503	0.0467238	0.13269	0.397319	0.697895	0.436949	0.600597	1.26692	6.02848	0.569607
77	13:438535177	A/G	5A	438535177	2.48928	0.0546949	0.0971625	0.360001	0.724731	0.436949	0.591693	1.62938	6.34084	0.586661
77	13:438594458	C/T	5A	438594458	2.29503	0.0467238	0.13269	0.397319	0.697895	0.436949	0.600597	1.26692	6.02848	0.569607
77	13:438595063	A/G	5A	438595063	2.44729	0.0546949	0.0997522	0.38725	0.74256	0.436949	0.57118	1.63885	6.42873	0.582404
77	13:438595085	C/T	5A	438595085	2.29503	0.0467238	0.13269	0.397319	0.697895	0.436949	0.600597	1.26692	6.02848	0.569607
77	13:438595137	C/T	5A	438595137	2.29503	0.0467238	0.13269	0.397319	0.697895	0.436949	0.600597	1.26692	6.02848	0.569607
77	13:438595174	A/G	5A	438595174	2.29503	0.0467238	0.13269	0.397319	0.697895	0.436949	0.600597	1.26692	6.02848	0.569607
77	13:438597996	C/T	5A	438597996	2.44729	0.0546949	0.0997522	0.38725	0.74256	0.436949	0.57118	1.63885	6.42873	0.582404
77	13:438606321	C/G	5A	438606321	2.17231	0.0964577	0.0596649	0.352953	0.734933	0.436949	0.390112	1.54574	5.99273	0.680643
77	13:438606370	A/G	5A	438606370	2.16348	0.0964577	0.0768539	0.39172	0.737487	0.436949	0.384478	1.55153	5.98656	0.648195
77	13:438716440	C/T	5A	438716440	2.20288	0.0546949	0.0868296	0.366579	0.718681	0.436949	0.548329	1.64351	6.84534	0.70358
77	13:438889650	A/G	5A	438889650	2.17037	0.0964577	0.070066	0.320302	0.739954	0.436949	0.386971	1.55784	6.57005	0.700848
77	13:438889744	A/G	5A	438889744	2.17037	0.0964577	0.070066	0.320302	0.739954	0.436949	0.386971	1.55784	6.57005	0.700848
77	13:438890131	C/T	5A	438890131	2.36608	0.0546949	0.055929	0.399095	0.708355	0.436949	0.544083	1.61822	6.68057	0.643527
77	13:438890238	A/T	5A	438890238	2.33159	0.0964577	0.0440164	0.350783	0.73259	0.436949	0.383265	1.5326	6.42233	0.640269
77	13:438907857	C/T	5A	438907857	2.17855	0.0214472	0.105676	0.327584	0.706617	0.436949	0.658215	1.21847	5.93528	0.564609
77	13:439043715	C/T	5A	439043715	2.17855	0.0214472	0.105676	0.327584	0.706617	0.436949	0.658215	1.21847	5.93528	0.564609
77	13:439044657	A/G	5A	439044657	2.17855	0.0214472	0.105676	0.327584	0.706617	0.436949	0.658215	1.21847	5.93528	0.564609
77	13:439286190	C/T	5A	439286190	3.27811	0.0355131	0.314261	2.88103	0.777502	0.436949	0.509445	1.11281	6.91608	0.703713
78	13:486283712	A/G	5A	486283712	6.82927	0.122227	1.25324	5.79981	0.331504	0.221102	1.1795	2.3086	12.2542	0.238051
78	13:486286150	C/T	5A	486286150	6.82927	0.122227	1.25324	5.79981	0.331504	0.221102	1.1795	2.3086	12.2542	0.238051
78	13:486286614	A/G	5A	486286614	6.82927	0.122227	1.25324	5.79981	0.331504	0.221102	1.1795	2.3086	12.2542	0.238051
78	13:489100981	C/T	5A	489100981	8.02467	0.0101363	1.74827	2.01867	0.644346	0.107607	0.390484	1.11379	2.96704	0.968475
78	13:489359226	A/C	5A	489359226	14.7922	0.223317	1.42458	0.879636	2.97022	12.6702	17.7492	4.04313	3.44677	1.25907
78	13:489395656	G/T	5A	489395656	3.9056	0.223317	1.64376	0.738238	2.99344	12.6702	17.7475	4.05154	2.98877	1.2955
78	13:489395980	G/T	5A	489395980	4.07464	0.223317	1.63691	0.728984	2.98402	12.6702	17.7758	4.0407	2.41523	1.27494
78	13:489396168	A/G	5A	489396168	0.688836	0.223317	0.827011	0.0202752	2.95938	12.6702	17.7306	4.00739	0.00787279	0.790037
78	13:489469335	A/G	5A	489469335	0.688836	0.223317	0.827011	0.0202752	2.95938	12.6702	17.7306	4.00739	0.0321664	0.790037
79	13:558367357	A/G	5A	558367357	0.16066	0.0468826	2.29547	1.94561	1.75325	0.295603	0.0682292	0.289203	6.41485	0.406323
79	13:565850024	A/G	5A	565850024	1.99499	0.587036	3.14409	2.52866	0.813903	0.11837	2.08876	2.38216	7.09461	0.0811822
79	13:572447443	C/T	5A	572447443	4.9483	1.60235	3.04847	4.22225	0.75047	3.05631	1.32244	1.01821	6.74188	0.488705
79	13:572447635	C/T	5A	572447635	4.15285	1.02283	3.70898	3.56729	0.253439	1.43617	1.45321	1.11572	5.94024	0.0933248
79	13:572448596	C/T	5A	572448596	4.15285	1.02283	3.70898	3.56729	0.253439	1.43617	1.45321	1.11572	5.94024	0.0933248
79	13:572456078	C/T	5A	572456078	4.5816	1.60235	3.15494	4.51717	0.747498	3.05631	1.31836	0.968833	6.67793	0.483734
79	13:572660370	C/T	5A	572660370	4.15285	1.02283	3.70898	3.56729	0.253439	1.43617	1.45321	1.11572	5.94024	0.0933248
79	13:572660708	C/G	5A	572660708	4.15285	1.02283	3.70898	3.56729	0.253439	1.43617	1.45321	1.11572	5.94024	0.0933248
79	13:572660977	C/T	5A	572660977	4.44986	1.60235	3.28163	4.49154	0.747408	3.05631	1.35106	0.941141	6.31102	0.462329
79	13:572662702	C/T	5A	572662702	4.15285	1.02283	3.70898	3.56729	0.253439	1.43617	1.45321	1.11572	5.94024	0.0933248
79	13:572663232	C/T	5A	572663232	4.12933	1.60235	3.58994	5.04642	0.74518	3.05631	1.33693	0.904639	6.4794	0.455703
79	13:572663282	A/G	5A	572663282	4.15285	1.02283	3.70898	3.56729	0.253439	1.43617	1.45321	1.11572	5.94024	0.0933248
79	13:572663351	A/G	5A	572663351	4.15285	1.02283	3.70898	3.56729	0.253439	1.43617	1.45321	1.11572	5.94024	0.0933248
79	13:572663390	C/G	5A	572663390	4.15285	1.02283	3.70898	3.56729	0.253439	1.43617	1.45321	1.11572	5.94024	0.0933248
79	13:572663446	C/G	5A	572663446	4.52353	1.60235	3.27078	4.52026	0.74762	3.05631	1.32389	0.948718	5.99817	0.461308
79	13:572663459	C/G	5A	572663459	4.52353	1.60235	3.27078	4.52026	0.74762	3.05631	1.32389	0.948718	5.99817	0.461308
79	13:572663567	C/T	5A	572663567	4.63424	1.60235	3.2517	4.64286	0.746652	3.05631	1.32885	0.960008	6.31755	0.462536
79	13:572663593	C/G	5A	572663593	3.82011	0.67883	3.38247	3.73779	0.444158	0.960021	1.05625	1.21036	6.94498	0.0505764
79	13:572663639	A/G	5A	572663639	4.5816	1.60235	3.15494	4.51717	0.747498	3.05631	1.31836	0.968833	6.67793	0.483734
79	13:572663693	A/G	5A	572663693	4.9483	1.60235	3.04847	4.22225	0.75047	3.05631	1.32244	1.01821	6.74188	0.488705
79	13:572663718	A/G	5A	572663718	5.11963	1.60235	3.15774	4.45504	0.749488	3.05631	1.32199	0.977239	6.80269	0.496545
79	13:572663742	C/T	5A	572663742	3.82011	0.67883	3.38247	3.73779	0.444158	0.960021	1.05625	1.21036	6.94498	0.0505764
79	13:572663763	A/G	5A	572663763	3.82011	0.67883	3.38247	3.73779	0.444158	0.960021	1.05625	1.21036	6.94498	0.0505764
79	13:572663850	C/T	5A	572663850	4.5816	1.60235	3.15494	4.51717	0.747498	3.05631	1.31836	0.968833	6.67793	0.483734
79	13:572663885	A/G	5A	572663885	4.5816	1.60235	3.15494	4.51717	0.747498	3.05631	1.31836	0.968833	6.67793	0.483734
79	13:572663928	A/T	5A	572663928	4.5816	1.60235	3.15494	4.51717	0.747498	3.05631	1.31836	0.968833	6.67793	0.483734
79	13:572663967	A/G	5A	572663967	4.5816	1.60235	3.15494	4.51717	0.747498	3.05631	1.31836	0.968833	6.67793	0.483734
79	13:572664025	A/G	5A	572664025	4.9483	1.60235	3.04847	4.22225	0.75047	3.05631	1.32244	1.01821	6.74188	0.488705
79	13:572664037	A/G	5A	572664037	4.9483	1.60235	3.04847	4.22225	0.75047	3.05631	1.32244	1.01821	6.74188	0.488705
79	13:572664073	A/G	5A	572664073	4.9483	1.60235	3.04847	4.22225	0.75047	3.05631	1.32244	1.01821	6.74188	0.488705
79	13:572664087	A/G	5A	572664087	4.9483	1.60235	3.04847	4.22225	0.75047	3.05631	1.32244	1.01821	6.74188	0.488705
79	13:572664122	C/T	5A	572664122	4.9483	1.60235	3.04847	4.22225	0.75047	3.05631	1.32244	1.01821	6.74188	0.488705
79	13:572664199	A/G	5A	572664199	4.15285	1.02283	3.70898	3.56729	0.253439	1.43617	1.45321	1.11572	5.94024	0.0933248
79	13:572664203	A/G	5A	572664203	4.9483	1.60235	3.04847	4.22225	0.75047	3.05631	1.32244	1.01821	6.74188	0.488705
79	13:572664252	C/T	5A	572664252	4.15285	1.02283	3.70898	3.56729	0.253439	1.43617	1.45321	1.11572	5.94024	0.0933248
79	13:572664263	C/T	5A	572664263	4.15285	1.02283	3.70898	3.56729	0.253439	1.43617	1.45321	1.11572	5.94024	0.0933248
79	13:572664380	C/T	5A	572664380	4.97052	1.60235	3.18887	4.72602	0.744599	3.05631	1.26754	1.0532	6.51417	0.546646
79	13:572664414	A/G	5A	572664414	4.15285	1.02283	3.70898	3.56729	0.253439	1.43617	1.45321	1.11572	5.94024	0.0933248
79	13:572664421	C/T	5A	572664421	4.97052	1.60235	3.18887	4.72602	0.744599	3.05631	1.26754	1.0532	6.51417	0.546646
79	13:572722221	A/G	5A	572722221	4.15285	1.02283	3.70898	3.56729	0.253439	1.43617	1.45321	1.11572	5.94024	0.0933248
79	13:572722773	A/G	5A	572722773	4.15285	1.02283	3.70898	3.56729	0.253439	1.43617	1.45321	1.11572	5.94024	0.0933248
79	13:572722833	A/G	5A	572722833	4.15285	1.02283	3.70898	3.56729	0.253439	1.43617	1.45321	1.11572	5.94024	0.0933248
79	13:574306991	C/T	5A	574306991	5.69177	1.25791	3.30968	7.53595	0.824717	1.37177	2.30829	5.3378	8.21319	0.0421366
79	13:574339351	C/G	5A	574339351	4.37075	1.28527	5.6279	8.59673	0.811455	1.07015	2.06597	3.92259	9.41208	0.171829
79	13:574340369	C/T	5A	574340369	4.45493	1.28527	5.73253	8.50855	0.811455	1.07015	1.78268	3.99666	9.41665	0.171829
79	13:574340809	C/T	5A	574340809	4.45493	1.28527	5.73253	8.50855	0.811455	1.07015	1.78268	3.99666	9.41665	0.171829
79	13:574745232	C/G	5A	574745232	4.45493	1.28527	5.73253	8.50855	0.811455	1.07015	1.78268	3.99666	9.41665	0.171829
79	13:574745337	A/T	5A	574745337	4.45493	1.28527	5.73253	8.50855	0.811455	1.07015	1.78268	3.99666	9.41665	0.171829
79	13:574748916	A/G	5A	574748916	4.45493	1.28527	5.73253	8.50855	0.811455	1.07015	1.78268	3.99666	9.41665	0.171829
79	13:574749111	A/C	5A	574749111	4.45493	1.28527	5.73253	8.50855	0.811455	1.07015	1.78268	3.99666	9.41665	0.171829
79	13:574751594	C/T	5A	574751594	4.45493	1.28527	5.73253	8.50855	0.811455	1.07015	1.78268	3.99666	9.41665	0.171829
79	13:574751639	C/T	5A	574751639	4.45493	1.28527	5.73253	8.50855	0.811455	1.07015	1.78268	3.99666	9.41665	0.171829
79	13:574759029	C/T	5A	574759029	4.45493	1.28527	5.73253	8.50855	0.811455	1.07015	1.78268	3.99666	9.41665	0.171829
79	13:574762491	A/C	5A	574762491	4.45493	1.28527	5.73253	8.50855	0.811455	1.07015	1.78268	3.99666	9.41665	0.171829
79	13:574774606	A/C	5A	574774606	4.45493	1.28527	5.73253	8.50855	0.811455	1.07015	1.78268	3.99666	9.41665	0.171829
79	13:574775578	A/C	5A	574775578	4.45493	1.28527	5.73253	8.50855	0.811455	1.07015	1.78268	3.99666	9.41665	0.171829
80	13:579973127	A/T	5A	579973127	16.9772	3.90199	8.29054	3.66228	2.47797	1.8744	8.27909	5.86609	6.43875	3.11661
80	13:580039139	A/G	5A	580039139	16.9772	3.90199	8.29054	3.66228	2.47797	1.8744	8.27909	5.86609	6.43875	3.11661
80	13:580039252	A/G	5A	580039252	16.9772	3.90199	8.29054	3.66228	2.47797	1.8744	8.27909	5.86609	6.43875	3.11661
80	13:580366786	C/T	5A	580366786	16.9772	3.90199	8.29054	3.66228	2.47797	1.8744	8.27909	5.86609	6.43875	3.11661
80	13:580367230	A/G	5A	580367230	16.9772	3.90199	8.29054	3.66228	2.47797	1.8744	8.27909	5.86609	6.43875	3.11661
80	13:580367682	A/G	5A	580367682	16.9772	3.90199	8.29054	3.66228	2.47797	1.8744	8.27909	5.86609	6.43875	3.11661
80	13:580367694	C/T	5A	580367694	16.9772	3.90199	8.29054	3.66228	2.47797	1.8744	8.27909	5.86609	6.43875	3.11661
80	13:580367696	A/G	5A	580367696	16.9772	3.90199	8.29054	3.66228	2.47797	1.8744	8.27909	5.86609	6.43875	3.11661
80	13:580367869	C/T	5A	580367869	16.9772	3.90199	8.29054	3.66228	2.47797	1.8744	8.27909	5.86609	6.43875	3.11661
80	13:580367884	G/T	5A	580367884	16.9772	3.90199	8.29054	3.66228	2.47797	1.8744	8.27909	5.86609	6.43875	3.11661
80	13:580367912	A/G	5A	580367912	16.9772	3.90199	8.29054	3.66228	2.47797	1.8744	8.27909	5.86609	6.43875	3.11661
80	13:580554398	C/T	5A	580554398	16.9772	3.90199	8.29054	3.66228	2.47797	1.8744	8.27909	5.86609	6.43875	3.11661
80	13:580822555	A/G	5A	580822555	16.9772	3.90199	8.29054	3.66228	2.47797	1.8744	8.27909	5.86609	6.43875	3.11661
80	13:580822557	C/T	5A	580822557	16.9772	3.90199	8.29054	3.66228	2.47797	1.8744	8.27909	5.86609	6.43875	3.11661
80	13:580823535	A/T	5A	580823535	16.9772	3.90199	8.29054	3.66228	2.47797	1.8744	8.27909	5.86609	6.43875	3.11661
80	13:580848733	A/G	5A	580848733	16.9772	3.90199	8.29054	3.66228	2.47797	1.8744	8.27909	5.86609	6.43875	3.11661
80	13:580848795	C/T	5A	580848795	16.9772	3.90199	8.29054	3.66228	2.47797	1.8744	8.27909	5.86609	6.43875	3.11661
80	13:580870608	G/T	5A	580870608	16.9772	3.90199	8.29054	3.66228	2.47797	1.8744	8.27909	5.86609	6.43875	3.11661
80	13:587595127	A/T	5A	587595127	13.1431	0.955613	5.79641	5.1208	3.43752	0.0495779	1.04719	0.821296	2.11359	0.428462
80	13:587858671	A/T	5A	587858671	13.1431	0.955613	5.79641	5.1208	3.43752	0.0495779	1.04719	0.821296	2.11359	0.428462
80	13:587859071	A/G	5A	587859071	16.6844	1.95224	2.1971	1.51709	4.16338	2.08267	7.69597	6.92824	3.04947	0.210211
80	13:587997209	A/G	5A	587997209	13.1431	0.955613	5.79641	5.1208	3.43752	0.0495779	1.04719	0.821296	2.11359	0.428462
80	13:588001498	A/G	5A	588001498	16.6844	1.95224	2.1971	1.51709	4.16338	2.08267	7.69597	6.92824	3.04947	0.210211
80	13:588002257	C/T	5A	588002257	16.6844	1.95224	2.1971	1.51709	4.16338	2.08267	7.69597	6.92824	3.04947	0.210211
80	13:588004597	A/T	5A	588004597	16.6844	1.95224	2.1971	1.51709	4.16338	2.08267	7.69597	6.92824	3.04947	0.210211
80	13:588029205	A/T	5A	588029205	17.476	1.93082	2.57523	1.46916	4.1037	2.08267	7.77196	6.82961	3.05981	0.20618
80	13:588163082	C/T	5A	588163082	13.1431	0.955613	5.79641	5.1208	3.43752	0.0495779	1.04719	0.821296	2.11359	0.428462
80	13:588450097	A/C	5A	588450097	13.1431	0.955613	5.79641	5.1208	3.43752	0.0495779	1.04719	0.821296	2.11359	0.428462
80	13:588452122	C/T	5A	588452122	18.4296	0.899952	3.17443	0.444338	3.87893	0.83652	6.00964	4.38677	3.40017	0.0634595
80	13:588452875	A/G	5A	588452875	13.1431	0.955613	5.79641	5.1208	3.43752	0.0495779	1.04719	0.821296	2.11359	0.428462
80	13:588454295	C/T	5A	588454295	13.1431	0.955613	5.79641	5.1208	3.43752	0.0495779	1.04719	0.821296	2.11359	0.428462
80	13:588454405	C/T	5A	588454405	13.1431	0.955613	5.79641	5.1208	3.43752	0.0495779	1.04719	0.821296	2.11359	0.428462
80	13:588454415	C/T	5A	588454415	13.1431	0.955613	5.79641	5.1208	3.43752	0.0495779	1.04719	0.821296	2.11359	0.428462
80	13:588454606	A/C	5A	588454606	13.1431	0.955613	5.79641	5.1208	3.43752	0.0495779	1.04719	0.821296	2.11359	0.428462
80	13:588454719	C/T	5A	588454719	18.4296	0.899952	3.17443	0.444338	3.87893	0.83652	6.00964	4.38677	3.40017	0.0634595
80	13:588455997	C/G	5A	588455997	13.1431	0.955613	5.79641	5.1208	3.43752	0.0495779	1.04719	0.821296	2.11359	0.428462
80	13:588459257	C/T	5A	588459257	18.4296	0.899952	3.17443	0.444338	3.87893	0.83652	6.00964	4.38677	3.40017	0.0634595
80	13:588460124	A/G	5A	588460124	13.1431	0.955613	5.79641	5.1208	3.43752	0.0495779	1.04719	0.821296	2.11359	0.428462
80	13:588460594	C/T	5A	588460594	61.0929	0.899952	39.5131	6.99727	4.54491	0.83652	5.95518	4.38636	12.3303	0.159739
80	13:588461347	C/T	5A	588461347	61.0929	0.899952	39.5131	6.99727	4.54491	0.83652	5.95518	4.38636	12.3303	0.159739
80	13:588524046	A/C	5A	588524046	61.0929	0.899952	39.5131	6.99727	4.54491	0.83652	5.95518	4.38636	12.3303	0.159739
80	13:588579216	A/G	5A	588579216	61.0929	0.899952	39.5131	6.99727	4.54491	0.83652	5.95518	4.38636	12.3303	0.159739
80	13:588580381	C/T	5A	588580381	61.0929	0.899952	39.5131	6.99727	4.54491	0.83652	5.95518	4.38636	12.3303	0.159739
80	13:588651296	C/T	5A	588651296	6.72114	0.955613	2.98678	5.04775	3.94794	0.0495779	0.996792	0.806204	3.87313	0.25437
80	13:588651406	C/T	5A	588651406	61.0929	0.899952	39.5131	6.99727	4.54491	0.83652	5.95518	4.38636	12.3303	0.159739
80	13:588651959	C/T	5A	588651959	6.72114	0.955613	2.98678	5.04775	3.94794	0.0495779	0.996792	0.806204	3.87313	0.25437
80	13:588652236	A/G	5A	588652236	6.72114	0.955613	2.98678	5.04775	3.94794	0.0495779	0.996792	0.806204	3.87313	0.25437
80	13:588996699	C/T	5A	588996699	61.0929	0.899952	39.5131	6.99727	4.54491	0.83652	5.95518	4.38636	12.3303	0.159739
80	13:588996728	C/T	5A	588996728	61.0929	0.899952	39.5131	6.99727	4.54491	0.83652	5.95518	4.38636	12.3303	0.159739
80	13:589265017	A/G	5A	589265017	6.72114	0.955613	2.98678	5.04775	3.94794	0.0495779	0.996792	0.806204	3.87313	0.25437
80	13:589265516	C/G	5A	589265516	61.0929	0.899952	39.5131	6.99727	4.54491	0.83652	5.95518	4.38636	12.3303	0.159739
80	13:589265950	A/C	5A	589265950	60.084	0.97661	39.41	6.74736	4.36041	1.10703	6.55047	6.3189	12.0753	0.156488
80	13:589266551	A/G	5A	589266551	61.0929	0.899952	39.5131	6.99727	4.54491	0.83652	5.95518	4.38636	12.3303	0.159739
80	13:589267016	C/T	5A	589267016	61.0929	0.899952	39.5131	6.99727	4.54491	0.83652	5.95518	4.38636	12.3303	0.159739
80	13:589267690	A/C	5A	589267690	6.72114	0.955613	2.98678	5.04775	3.94794	0.0495779	0.996792	0.806204	3.87313	0.25437
80	13:589269845	A/G	5A	589269845	6.72114	0.955613	2.98678	5.04775	3.94794	0.0495779	0.996792	0.806204	3.87313	0.25437
80	13:589270184	A/C	5A	589270184	61.0929	0.899952	39.5131	6.99727	4.54491	0.83652	5.95518	4.38636	12.3303	0.159739
80	13:589270592	A/T	5A	589270592	6.72114	0.955613	2.98678	5.04775	3.94794	0.0495779	0.996792	0.806204	3.87313	0.25437
80	13:589270623	C/T	5A	589270623	61.0929	0.899952	39.5131	6.99727	4.54491	0.83652	5.95518	4.38636	12.3303	0.159739
80	13:589270824	C/G	5A	589270824	6.72114	0.955613	2.98678	5.04775	3.94794	0.0495779	0.996792	0.806204	3.87313	0.25437
80	13:589271030	C/G	5A	589271030	61.0929	0.899952	39.5131	6.99727	4.54491	0.83652	5.95518	4.38636	12.3303	0.159739
80	13:589271482	A/C	5A	589271482	6.72114	0.955613	2.98678	5.04775	3.94794	0.0495779	0.996792	0.806204	3.87313	0.25437
80	13:593151184	C/T	5A	593151184	4.42228	0.192357	0.362071	6.45947	2.13738	0.874249	3.50413	1.36608	3.75317	0.566019
80	13:593271171	C/G	5A	593271171	6.4121	0.192357	1.79621	4.24797	1.83865	0.874249	3.44017	1.43285	2.03515	0.409075
80	13:593296519	A/G	5A	593296519	2.81256	0.0783678	0.715093	7.77666	1.41374	0.512404	1.33631	0.316604	2.77318	0.436261
80	13:593435539	A/G	5A	593435539	11.8654	0.0783678	8.01248	2.86315	1.31436	0.512404	1.18946	0.267694	8.55069	0.109442
80	13:595186431	C/T	5A	595186431	10.7515	0.485282	7.54474	1.36647	3.04195	0.229507	3.68641	0.224031	8.38732	0.113412
80	13:595186484	A/G	5A	595186484	10.7515	0.485282	7.54474	1.36647	3.04195	0.229507	3.68641	0.224031	8.38732	0.113412
80	13:595186500	A/G	5A	595186500	10.7515	0.485282	7.54474	1.36647	3.04195	0.229507	3.68641	0.224031	8.38732	0.113412
80	13:596974442	G/T	5A	596974442	3.02111	0.750012	0.586734	0.224064	1.72985	0.816141	6.2093	0.337436	5.81174	0.467332
80	13:597200435	A/G	5A	597200435	2.74139	0.750012	0.481467	0.250519	1.55854	0.820678	6.81505	0.449592	5.69769	0.467332
80	13:597201145	A/C	5A	597201145	3.16817	0.813019	0.374055	0.350856	1.4648	0.951657	6.09408	0.591422	5.03081	0.486658
80	13:597202739	A/G	5A	597202739	2.90072	0.768106	0.427411	0.217491	1.65027	0.951657	6.17195	0.343709	4.98219	0.451941
80	13:618580916	A/G	5A	618580916	6.59017	2.3632	0.861793	1.64453	1.51874	0.683553	0.167378	2.67916	0.446339	0.397673
80	13:683249561	A/C	5A	683249561	4.30218	0.936596	3.83563	0.61253	1.80776	0.653874	3.50739	1.26611	6.39639	0.544818
80	13:683252801	C/T	5A	683252801	4.30218	0.936596	3.83563	0.61253	1.80776	0.653874	3.50739	1.26611	6.39639	0.544818
80	13:683253335	G/T	5A	683253335	4.30218	0.936596	3.83563	0.61253	1.80776	0.653874	3.50739	1.26611	6.39639	0.544818
80	13:683253341	C/T	5A	683253341	4.30218	0.936596	3.83563	0.61253	1.80776	0.653874	3.50739	1.26611	6.39639	0.544818
80	13:683253397	C/T	5A	683253397	4.30218	0.936596	3.83563	0.61253	1.80776	0.653874	3.50739	1.26611	6.39639	0.544818
80	13:683253421	A/G	5A	683253421	4.30218	0.936596	3.83563	0.61253	1.80776	0.653874	3.50739	1.26611	6.39639	0.544818
80	13:683253535	C/T	5A	683253535	4.30218	0.936596	3.83563	0.61253	1.80776	0.653874	3.50739	1.26611	6.39639	0.544818
80	13:683266982	A/G	5A	683266982	4.30218	0.936596	3.83563	0.61253	1.80776	0.653874	3.50739	1.26611	6.39639	0.544818
80	13:683266997	C/T	5A	683266997	4.30218	0.936596	3.83563	0.61253	1.80776	0.653874	3.50739	1.26611	6.39639	0.544818
80	13:683270761	A/G	5A	683270761	4.30218	0.936596	3.83563	0.61253	1.80776	0.653874	3.50739	1.26611	6.39639	0.544818
80	13:683270783	C/T	5A	683270783	4.30218	0.936596	3.83563	0.61253	1.80776	0.653874	3.50739	1.26611	6.39639	0.544818
80	13:683270945	A/G	5A	683270945	4.30218	0.936596	3.83563	0.61253	1.80776	0.653874	3.50739	1.26611	6.39639	0.544818
80	13:683271156	C/T	5A	683271156	4.30218	0.936596	3.83563	0.61253	1.80776	0.653874	3.50739	1.26611	6.39639	0.544818
80	13:683327960	A/G	5A	683327960	4.30218	0.936596	3.83563	0.61253	1.80776	0.653874	3.50739	1.26611	6.39639	0.544818
80	13:683330355	C/G	5A	683330355	4.30218	0.936596	3.83563	0.61253	1.80776	0.653874	3.50739	1.26611	6.39639	0.544818
80	13:683330488	A/C	5A	683330488	4.30218	0.936596	3.83563	0.61253	1.80776	0.653874	3.50739	1.26611	6.39639	0.544818
80	13:683330798	C/T	5A	683330798	4.30218	0.936596	3.83563	0.61253	1.80776	0.653874	3.50739	1.26611	6.39639	0.544818
80	13:683331755	G/T	5A	683331755	4.30218	0.936596	3.83563	0.61253	1.80776	0.653874	3.50739	1.26611	6.39639	0.544818
80	13:683332256	C/T	5A	683332256	4.30218	0.936596	3.83563	0.61253	1.80776	0.653874	3.50739	1.26611	6.39639	0.544818
80	13:683332317	A/G	5A	683332317	4.30218	0.936596	3.83563	0.61253	1.80776	0.653874	3.50739	1.26611	6.39639	0.544818
80	13:683332345	A/G	5A	683332345	4.30218	0.936596	3.83563	0.61253	1.80776	0.653874	3.50739	1.26611	6.39639	0.544818
80	13:683332412	G/T	5A	683332412	4.30218	0.936596	3.83563	0.61253	1.80776	0.653874	3.50739	1.26611	6.39639	0.544818
80	13:683333060	C/T	5A	683333060	4.30218	0.936596	3.83563	0.61253	1.80776	0.653874	3.50739	1.26611	6.39639	0.544818
80	13:683333079	A/G	5A	683333079	4.30218	0.936596	3.83563	0.61253	1.80776	0.653874	3.50739	1.26611	6.39639	0.544818
80	13:693118311	A/G	5A	693118311	1.45683	0.561401	1.14106	5.04368	1.0745	1.11278	0.595589	0.812459	6.54419	0.573675
80	13:693119751	A/C	5A	693119751	2.37875	0.561401	2.77993	5.64099	0.881087	1.11278	0.649838	0.825637	6.87473	0.293629
80	13:693186005	A/G	5A	693186005	2.37875	0.561401	2.77993	5.64099	0.881087	1.11278	0.649838	0.825637	6.87473	0.293629
80	13:693191907	C/G	5A	693191907	2.37875	0.561401	2.77993	5.64099	0.881087	1.11278	0.649838	0.825637	6.87473	0.293629
80	13:693552500	C/T	5A	693552500	2.37875	0.561401	2.77993	5.64099	0.881087	1.11278	0.649838	0.825637	6.87473	0.293629
80	13:693552578	A/G	5A	693552578	2.37875	0.561401	2.77993	5.64099	0.881087	1.11278	0.649838	0.825637	6.87473	0.293629
80	13:693554953	G/T	5A	693554953	2.37875	0.561401	2.77993	5.64099	0.881087	1.11278	0.649838	0.825637	6.87473	0.293629
80	13:693554954	C/T	5A	693554954	2.37875	0.561401	2.77993	5.64099	0.881087	1.11278	0.649838	0.825637	6.87473	0.293629
80	13:693555739	G/T	5A	693555739	2.37875	0.561401	2.77993	5.64099	0.881087	1.11278	0.649838	0.825637	6.87473	0.293629
80	13:693556350	G/T	5A	693556350	2.37875	0.561401	2.77993	5.64099	0.881087	1.11278	0.649838	0.825637	6.87473	0.293629
80	13:693556744	C/T	5A	693556744	2.37875	0.561401	2.77993	5.64099	0.881087	1.11278	0.649838	0.825637	6.87473	0.293629
80	13:693588258	A/T	5A	693588258	2.37875	0.561401	2.77993	5.64099	0.881087	1.11278	0.649838	0.825637	6.87473	0.293629
81	14:6705204	C/T	5B	6705204	6.20648	1.14765	5.24156	12.4437	2.44547	0.117218	2.38755	1.55655	7.09052	1.89133
82	14:79964591	C/T	5B	79964591	2.1854	0.825752	0.121814	4.40859	0.381418	0.274799	1.02019	0.904799	5.88153	0.0774049
82	14:79964716	C/T	5B	79964716	1.89294	0.825752	0.0610089	4.31508	0.434172	0.274799	1.02262	1.11216	6.67538	0.0740492
82	14:79965283	C/T	5B	79965283	1.98824	0.825752	0.0674439	4.29323	0.434172	0.274799	1.02262	1.11216	6.45474	0.0740492
82	14:79966181	A/C	5B	79966181	2.06294	0.825752	0.0667471	4.32807	0.440834	0.274799	1.02766	1.06621	6.38066	0.0649751
82	14:80196739	A/T	5B	80196739	2.06294	0.825752	0.0667471	4.32807	0.440834	0.274799	1.02766	1.06621	6.38066	0.0649751
82	14:80575437	A/G	5B	80575437	1.71599	1.46557	0.181815	4.1626	0.240517	0.294654	1.02903	0.316586	6.24327	0.0564114
82	14:80575920	A/C	5B	80575920	1.71599	1.46557	0.181815	4.1626	0.240517	0.294654	1.02903	0.316586	6.24327	0.0564114
82	14:80782519	A/G	5B	80782519	1.84735	1.46557	0.163257	4.19075	0.245139	0.294654	1.0389	0.326877	6.05503	0.033744
83	14:246992818	A/C	5B	246992818	0.609406	0.0430259	0.29901	3.70966	0.718008	0.019469	0.304315	1.64834	6.49152	0.257146
83	14:246993969	A/G	5B	246993969	0.609406	0.0430259	0.29901	3.70966	0.718008	0.019469	0.304315	1.64834	6.49152	0.257146
84	14:478997707	C/G	5B	478997707	1.38831	0.955721	6.23633	0.554416	1.01686	0.208918	0.151943	0.357346	15.7468	0.0632286
84	14:479017632	G/T	5B	479017632	1.67196	0.955721	9.18121	1.8237	0.978802	0.208918	1.27377	0.243595	4.42016	0.123241
85	14:500735353	C/G	5B	500735353	0.607834	2.04882	1.17848	2.03064	1.78269	0.235836	1.27274	2.73392	7.76237	0.120654
86	14:551691849	G/T	5B	551691849	4.30195	0.529931	4.38861	10.6828	0.920237	0.665906	1.2572	2.20522	6.76103	0.757901
86	14:551694681	A/C	5B	551694681	3.54105	0.701449	4.13993	9.63593	0.594488	0.28042	1.57674	2.28756	6.84062	1.08982
87	14:612942260	A/G	5B	612942260	6.22673	0.313924	4.96401	4.74275	4.7989	0.999648	0.293947	2.28483	4.41301	0.694446
87	14:612942354	C/T	5B	612942354	6.22673	0.313924	4.96401	4.74275	4.7989	0.999648	0.293947	2.28483	4.41301	0.694446
87	14:612943714	A/G	5B	612943714	6.22673	0.313924	4.96401	4.74275	4.7989	0.999648	0.293947	2.28483	4.41301	0.694446
87	14:612944203	C/T	5B	612944203	6.22673	0.313924	4.96401	4.74275	4.7989	0.999648	0.293947	2.28483	4.41301	0.694446
87	14:612944528	C/T	5B	612944528	6.22673	0.313924	4.96401	4.74275	4.7989	0.999648	0.293947	2.28483	4.41301	0.694446
87	14:612944549	G/T	5B	612944549	6.22673	0.313924	4.96401	4.74275	4.7989	0.999648	0.293947	2.28483	4.41301	0.694446
87	14:612944580	A/T	5B	612944580	6.22673	0.313924	4.96401	4.74275	4.7989	0.999648	0.293947	2.28483	4.41301	0.694446
87	14:612944846	C/T	5B	612944846	6.22673	0.313924	4.96401	4.74275	4.7989	0.999648	0.293947	2.28483	4.41301	0.694446
87	14:612944963	A/G	5B	612944963	6.22673	0.313924	4.96401	4.74275	4.7989	0.999648	0.293947	2.28483	4.41301	0.694446
87	14:612944966	G/T	5B	612944966	6.22673	0.313924	4.96401	4.74275	4.7989	0.999648	0.293947	2.28483	4.41301	0.694446
87	14:612945015	C/G	5B	612945015	6.22673	0.313924	4.96401	4.74275	4.7989	0.999648	0.293947	2.28483	4.41301	0.694446
87	14:612945099	A/G	5B	612945099	6.22673	0.313924	4.96401	4.74275	4.7989	0.999648	0.293947	2.28483	4.41301	0.694446
87	14:612945231	A/G	5B	612945231	6.22673	0.313924	4.96401	4.74275	4.7989	0.999648	0.293947	2.28483	4.41301	0.694446
87	14:612945296	C/T	5B	612945296	6.22673	0.313924	4.96401	4.74275	4.7989	0.999648	0.293947	2.28483	4.41301	0.694446
87	14:612945570	A/G	5B	612945570	6.22673	0.313924	4.96401	4.74275	4.7989	0.999648	0.293947	2.28483	4.41301	0.694446
87	14:612995456	C/G	5B	612995456	6.22673	0.313924	4.96401	4.74275	4.7989	0.999648	0.293947	2.28483	4.41301	0.694446
87	14:612995525	C/G	5B	612995525	6.22673	0.313924	4.96401	4.74275	4.7989	0.999648	0.293947	2.28483	4.41301	0.694446
87	14:612995558	C/T	5B	612995558	6.22673	0.313924	4.96401	4.74275	4.7989	0.999648	0.293947	2.28483	4.41301	0.694446
87	14:612995594	C/T	5B	612995594	6.22673	0.313924	4.96401	4.74275	4.7989	0.999648	0.293947	2.28483	4.41301	0.694446
87	14:612995654	C/G	5B	612995654	6.22673	0.313924	4.96401	4.74275	4.7989	0.999648	0.293947	2.28483	4.41301	0.694446
87	14:612996116	C/T	5B	612996116	6.22673	0.313924	4.96401	4.74275	4.7989	0.999648	0.293947	2.28483	4.41301	0.694446
87	14:612996140	A/C	5B	612996140	6.22673	0.313924	4.96401	4.74275	4.7989	0.999648	0.293947	2.28483	4.41301	0.694446
87	14:612996173	C/G	5B	612996173	6.22673	0.313924	4.96401	4.74275	4.7989	0.999648	0.293947	2.28483	4.41301	0.694446
87	14:612996198	G/T	5B	612996198	6.22673	0.313924	4.96401	4.74275	4.7989	0.999648	0.293947	2.28483	4.41301	0.694446
87	14:612996295	C/T	5B	612996295	6.22673	0.313924	4.96401	4.74275	4.7989	0.999648	0.293947	2.28483	4.41301	0.694446
87	14:612996345	G/T	5B	612996345	6.22673	0.313924	4.96401	4.74275	4.7989	0.999648	0.293947	2.28483	4.41301	0.694446
87	14:612996464	G/T	5B	612996464	6.22673	0.313924	4.96401	4.74275	4.7989	0.999648	0.293947	2.28483	4.41301	0.694446
87	14:612996487	C/T	5B	612996487	6.22673	0.313924	4.96401	4.74275	4.7989	0.999648	0.293947	2.28483	4.41301	0.694446
87	14:612996489	A/G	5B	612996489	6.22673	0.313924	4.96401	4.74275	4.7989	0.999648	0.293947	2.28483	4.41301	0.694446
87	14:613038144	A/T	5B	613038144	6.22673	0.313924	4.96401	4.74275	4.7989	0.999648	0.293947	2.28483	4.41301	0.694446
87	14:613038589	C/T	5B	613038589	6.22673	0.313924	4.96401	4.74275	4.7989	0.999648	0.293947	2.28483	4.41301	0.694446
87	14:613194726	C/T	5B	613194726	6.22673	0.313924	4.96401	4.74275	4.7989	0.999648	0.293947	2.28483	4.41301	0.694446
87	14:613202306	C/T	5B	613202306	6.22673	0.313924	4.96401	4.74275	4.7989	0.999648	0.293947	2.28483	4.41301	0.694446
87	14:613221337	A/T	5B	613221337	6.22673	0.313924	4.96401	4.74275	4.7989	0.999648	0.293947	2.28483	4.41301	0.694446
87	14:613221351	G/T	5B	613221351	6.22673	0.313924	4.96401	4.74275	4.7989	0.999648	0.293947	2.28483	4.41301	0.694446
87	14:613224436	C/T	5B	613224436	6.46894	0.255778	4.92181	5.41358	5.81274	1.52922	0.37422	2.566	4.83129	0.906835
87	14:613229315	C/T	5B	613229315	7.08347	0.155976	5.38684	4.90368	4.86952	1.35928	0.297983	2.41811	4.77563	0.732507
87	14:613229461	C/T	5B	613229461	7.08347	0.155976	5.38684	4.90368	4.86952	1.35928	0.297983	2.41811	4.77563	0.732507
87	14:613229623	C/T	5B	613229623	6.22673	0.313924	4.96401	4.74275	4.7989	0.999648	0.293947	2.28483	4.41301	0.694446
88	14:616762429	C/T	5B	616762429	2.9542	0.00925608	0.538813	2.31271	2.33281	0.178111	1.49289	2.25162	9.98793	0.106869
89	14:680174926	C/T	5B	680174926	1.86797	0.34718	1.35365	3.60126	0.406889	0.338923	0.194787	1.39184	7.86598	0.837145
89	14:680179722	C/G	5B	680179722	1.9064	0.34718	1.3675	3.58385	0.41452	0.338923	0.202593	1.38989	7.76867	0.853136
89	14:680180322	C/T	5B	680180322	1.42334	0.34718	0.520741	3.90493	0.0395522	0.338923	0.154229	1.42229	11.6821	0.634231
89	14:680181724	C/T	5B	680181724	1.58879	0.36072	2.21093	2.89222	0.411846	0.338923	0.166255	1.62388	7.70981	0.864676
89	14:680183944	A/G	5B	680183944	1.11563	0.36072	2.0159	2.36186	0.319353	0.338923	0.149134	1.70561	8.05388	0.628741
89	14:680188181	A/C	5B	680188181	0.951144	0.36072	2.97797	5.83838	0.0284002	0.338923	0.135431	1.62694	8.55881	0.0504342
89	14:680209248	A/G	5B	680209248	0.904903	0.36072	2.99399	5.57008	0.0310918	0.338923	0.132312	1.62938	8.9873	0.0512853
89	14:680209326	A/G	5B	680209326	0.904903	0.36072	2.99399	5.57008	0.0310918	0.338923	0.132312	1.62938	8.9873	0.0512853
89	14:680215810	C/T	5B	680215810	0.904903	0.36072	2.99399	5.57008	0.0310918	0.338923	0.132312	1.62938	8.9873	0.0512853
89	14:680216024	C/G	5B	680216024	0.904903	0.36072	2.99399	5.57008	0.0310918	0.338923	0.132312	1.62938	8.9873	0.0512853
89	14:680216441	C/G	5B	680216441	0.904903	0.36072	2.99399	5.57008	0.0310918	0.338923	0.132312	1.62938	8.9873	0.0512853
89	14:680216541	C/T	5B	680216541	0.904903	0.36072	2.99399	5.57008	0.0310918	0.338923	0.132312	1.62938	8.9873	0.0512853
89	14:680216926	C/G	5B	680216926	0.904903	0.36072	2.99399	5.57008	0.0310918	0.338923	0.132312	1.62938	8.9873	0.0512853
89	14:680216950	C/G	5B	680216950	0.904903	0.36072	2.99399	5.57008	0.0310918	0.338923	0.132312	1.62938	8.9873	0.0512853
89	14:680217065	A/G	5B	680217065	0.904903	0.36072	2.99399	5.57008	0.0310918	0.338923	0.132312	1.62938	8.9873	0.0512853
89	14:680217512	A/G	5B	680217512	0.904903	0.36072	2.99399	5.57008	0.0310918	0.338923	0.132312	1.62938	8.9873	0.0512853
89	14:680217977	A/G	5B	680217977	0.904903	0.36072	2.99399	5.57008	0.0310918	0.338923	0.132312	1.62938	8.9873	0.0512853
90	16:12069639	C/T	6A	12069639	2.90459	0.109802	4.27604	7.34194	4.53781	0.876869	2.05433	0.404608	10.1286	1.38692
90	16:12069659	A/C	6A	12069659	2.90459	0.109802	4.27604	7.34194	4.53781	0.876869	2.05433	0.404608	10.1286	1.38692
90	16:12069722	C/T	6A	12069722	2.90459	0.109802	4.27604	7.34194	4.53781	0.876869	2.05433	0.404608	10.1286	1.38692
90	16:12069920	C/T	6A	12069920	2.90459	0.109802	4.27604	7.34194	4.53781	0.876869	2.05433	0.404608	10.1286	1.38692
90	16:12070196	G/T	6A	12070196	2.90459	0.109802	4.27604	7.34194	4.53781	0.876869	2.05433	0.404608	10.1286	1.38692
90	16:12070703	A/G	6A	12070703	0.798968	0.082762	0.531636	1.87294	4.13101	0.876869	0.986841	0.332638	8.23925	0.751312
90	16:12070728	A/G	6A	12070728	0.798968	0.082762	0.531636	1.87294	4.13101	0.876869	0.986841	0.332638	8.23925	0.751312
90	16:12070859	C/T	6A	12070859	0.920363	0.109802	0.600002	1.92101	4.23685	0.876869	1.135	0.399494	8.15274	0.894669
90	16:12071118	A/G	6A	12071118	0.920363	0.109802	0.600002	1.92101	4.23685	0.876869	1.135	0.399494	8.15274	0.894669
90	16:12071316	A/G	6A	12071316	0.798968	0.082762	0.531636	1.87294	4.13101	0.876869	0.986841	0.332638	8.23925	0.751312
90	16:12071436	A/G	6A	12071436	0.920363	0.109802	0.600002	1.92101	4.23685	0.876869	1.135	0.399494	8.15274	0.894669
90	16:12071638	A/G	6A	12071638	0.920363	0.109802	0.600002	1.92101	4.23685	0.876869	1.135	0.399494	8.15274	0.894669
90	16:12071716	A/G	6A	12071716	0.920363	0.109802	0.600002	1.92101	4.23685	0.876869	1.135	0.399494	8.15274	0.894669
90	16:12071741	C/T	6A	12071741	0.920363	0.109802	0.600002	1.92101	4.23685	0.876869	1.135	0.399494	8.15274	0.894669
90	16:12086956	A/G	6A	12086956	0.920363	0.109802	0.600002	1.92101	4.23685	0.876869	1.135	0.399494	8.15274	0.894669
90	16:18578370	A/G	6A	18578370	2.16127	0.481855	0.192858	4.34705	2.15728	0.796871	1.12616	2.25168	6.03037	1.42379
91	16:32280814	C/T	6A	32280814	8.04324	1.52724	2.26582	4.86276	1.12532	0.147596	0.372563	2.11092	4.42117	2.02945
91	16:52078142	A/G	6A	52078142	10.6443	1.33796	2.55719	6.21473	2.84208	0.273664	1.30253	1.29053	3.52034	1.7254
91	16:52079085	A/C	6A	52079085	11.6096	1.33796	2.19621	6.22409	2.90231	0.273664	1.21632	1.29158	4.11786	1.68634
91	16:52079119	A/G	6A	52079119	10.6443	1.33796	2.55719	6.21473	2.84208	0.273664	1.30253	1.29053	3.52034	1.7254
91	16:52762506	C/T	6A	52762506	10.6443	1.33796	2.55719	6.21473	2.84208	0.273664	1.30253	1.29053	3.52034	1.7254
92	16:59970563	A/T	6A	59970563	5.30067	1.49873	5.41739	0.101698	11.9435	1.19322	4.53743	1.1815	2.78281	0.860381
92	16:59970911	A/G	6A	59970911	9.66784	1.95381	5.63179	0.502752	9.73381	0.88299	3.36597	1.15509	3.72063	1.3992
92	16:60294024	C/T	6A	60294024	5.30067	1.49873	5.41739	0.101698	11.9435	1.19322	4.53743	1.1815	2.78281	0.860381
92	16:60294234	C/T	6A	60294234	13.2582	2.053	7.49332	2.61886	9.5888	0.88299	4.14801	1.50856	7.35815	1.86186
92	16:60294243	A/T	6A	60294243	13.2582	2.053	7.49332	2.61886	9.5888	0.88299	4.14801	1.50856	7.35815	1.86186
92	16:60294372	C/T	6A	60294372	12.0737	2.19582	7.90667	2.37641	9.47704	0.722948	3.54651	1.99724	6.56821	1.12019
92	16:60294783	C/T	6A	60294783	12.0737	2.19582	7.90667	2.37641	9.47704	0.722948	3.54651	1.99724	6.56821	1.12019
92	16:60294830	C/T	6A	60294830	12.0737	2.19582	7.90667	2.37641	9.47704	0.722948	3.54651	1.99724	6.56821	1.12019
92	16:60295061	A/G	6A	60295061	12.0737	2.19582	7.90667	2.37641	9.47704	0.722948	3.54651	1.99724	6.56821	1.12019
92	16:60295142	C/T	6A	60295142	12.0737	2.19582	7.90667	2.37641	9.47704	0.722948	3.54651	1.99724	6.56821	1.12019
92	16:60519108	A/G	6A	60519108	12.0737	2.19582	7.90667	2.37641	9.47704	0.722948	3.54651	1.99724	6.56821	1.12019
92	16:60519135	C/T	6A	60519135	12.0737	2.19582	7.90667	2.37641	9.47704	0.722948	3.54651	1.99724	6.56821	1.12019
92	16:60520355	C/T	6A	60520355	12.0737	2.19582	7.90667	2.37641	9.47704	0.722948	3.54651	1.99724	6.56821	1.12019
92	16:60520534	C/G	6A	60520534	12.0737	2.19582	7.90667	2.37641	9.47704	0.722948	3.54651	1.99724	6.56821	1.12019
92	16:60520551	C/T	6A	60520551	12.0737	2.19582	7.90667	2.37641	9.47704	0.722948	3.54651	1.99724	6.56821	1.12019
92	16:60520622	C/T	6A	60520622	12.0737	2.19582	7.90667	2.37641	9.47704	0.722948	3.54651	1.99724	6.56821	1.12019
92	16:60520666	A/G	6A	60520666	12.0737	2.19582	7.90667	2.37641	9.47704	0.722948	3.54651	1.99724	6.56821	1.12019
92	16:60521095	C/T	6A	60521095	12.0737	2.19582	7.90667	2.37641	9.47704	0.722948	3.54651	1.99724	6.56821	1.12019
92	16:60521131	A/G	6A	60521131	12.0737	2.19582	7.90667	2.37641	9.47704	0.722948	3.54651	1.99724	6.56821	1.12019
92	16:60521287	C/T	6A	60521287	12.0737	2.19582	7.90667	2.37641	9.47704	0.722948	3.54651	1.99724	6.56821	1.12019
92	16:60521432	C/T	6A	60521432	12.3162	2.19582	7.92881	2.41687	9.63248	0.722948	3.2812	2.06532	6.53615	1.12019
92	16:60521446	C/T	6A	60521446	12.3162	2.19582	7.92881	2.41687	9.63248	0.722948	3.2812	2.06532	6.53615	1.12019
92	16:60522573	C/T	6A	60522573	12.3162	2.19582	7.92881	2.41687	9.63248	0.722948	3.2812	2.06532	6.53615	1.12019
92	16:60522674	C/T	6A	60522674	12.3162	2.19582	7.92881	2.41687	9.63248	0.722948	3.2812	2.06532	6.53615	1.12019
92	16:60522678	C/T	6A	60522678	12.3162	2.19582	7.92881	2.41687	9.63248	0.722948	3.2812	2.06532	6.53615	1.12019
92	16:60522910	C/T	6A	60522910	12.3162	2.19582	7.92881	2.41687	9.63248	0.722948	3.2812	2.06532	6.53615	1.12019
92	16:60523284	A/G	6A	60523284	12.3162	2.19582	7.92881	2.41687	9.63248	0.722948	3.2812	2.06532	6.53615	1.12019
92	16:60524265	A/G	6A	60524265	12.3162	2.19582	7.92881	2.41687	9.63248	0.722948	3.2812	2.06532	6.53615	1.12019
92	16:60524432	C/T	6A	60524432	12.3162	2.19582	7.92881	2.41687	9.63248	0.722948	3.2812	2.06532	6.53615	1.12019
92	16:60530690	A/C	6A	60530690	12.3162	2.19582	7.92881	2.41687	9.63248	0.722948	3.2812	2.06532	6.53615	1.12019
92	16:60531667	C/G	6A	60531667	12.3162	2.19582	7.92881	2.41687	9.63248	0.722948	3.2812	2.06532	6.53615	1.12019
92	16:60532190	A/T	6A	60532190	12.3162	2.19582	7.92881	2.41687	9.63248	0.722948	3.2812	2.06532	6.53615	1.12019
92	16:60533844	C/T	6A	60533844	12.3162	2.19582	7.92881	2.41687	9.63248	0.722948	3.2812	2.06532	6.53615	1.12019
92	16:60547775	A/G	6A	60547775	12.3162	2.19582	7.92881	2.41687	9.63248	0.722948	3.2812	2.06532	6.53615	1.12019
92	16:60548226	G/T	6A	60548226	12.3162	2.19582	7.92881	2.41687	9.63248	0.722948	3.2812	2.06532	6.53615	1.12019
92	16:60548850	A/G	6A	60548850	12.3162	2.19582	7.92881	2.41687	9.63248	0.722948	3.2812	2.06532	6.53615	1.12019
92	16:60549088	A/G	6A	60549088	12.3162	2.19582	7.92881	2.41687	9.63248	0.722948	3.2812	2.06532	6.53615	1.12019
92	16:60549441	C/T	6A	60549441	12.3162	2.19582	7.92881	2.41687	9.63248	0.722948	3.2812	2.06532	6.53615	1.12019
92	16:60550487	A/C	6A	60550487	12.3162	2.19582	7.92881	2.41687	9.63248	0.722948	3.2812	2.06532	6.53615	1.12019
92	16:60557740	C/T	6A	60557740	12.3162	2.19582	7.92881	2.41687	9.63248	0.722948	3.2812	2.06532	6.53615	1.12019
92	16:60558156	C/T	6A	60558156	12.3162	2.19582	7.92881	2.41687	9.63248	0.722948	3.2812	2.06532	6.53615	1.12019
92	16:60560113	A/G	6A	60560113	12.3162	2.19582	7.92881	2.41687	9.63248	0.722948	3.2812	2.06532	6.53615	1.12019
92	16:60560138	C/T	6A	60560138	6.15019	2.19582	4.62954	0.0875035	9.6113	0.722948	2.67025	1.69657	0.994223	0.739729
92	16:60588142	C/T	6A	60588142	12.3162	2.19582	7.92881	2.41687	9.63248	0.722948	3.2812	2.06532	6.53615	1.12019
92	16:60588317	C/T	6A	60588317	12.3162	2.19582	7.92881	2.41687	9.63248	0.722948	3.2812	2.06532	6.53615	1.12019
92	16:60588502	A/G	6A	60588502	6.15019	2.19582	4.62954	0.0875035	9.6113	0.722948	2.67025	1.69657	0.994223	0.739729
92	16:60588655	C/T	6A	60588655	6.15019	2.19582	4.62954	0.0875035	9.6113	0.722948	2.67025	1.69657	0.994223	0.739729
92	16:60588685	A/G	6A	60588685	6.15019	2.19582	4.62954	0.0875035	9.6113	0.722948	2.67025	1.69657	0.994223	0.739729
92	16:60596550	C/T	6A	60596550	6.15019	2.19582	4.62954	0.0875035	9.6113	0.722948	2.67025	1.69657	0.994223	0.739729
92	16:60618798	C/T	6A	60618798	6.15019	2.19582	4.62954	0.0875035	9.6113	0.722948	2.67025	1.69657	0.994223	0.739729
92	16:60619287	C/G	6A	60619287	6.15019	2.19582	4.62954	0.0875035	9.6113	0.722948	2.67025	1.69657	0.994223	0.739729
92	16:60619483	A/G	6A	60619483	6.15019	2.19582	4.62954	0.0875035	9.6113	0.722948	2.67025	1.69657	0.994223	0.739729
92	16:60619666	A/G	6A	60619666	6.15019	2.19582	4.62954	0.0875035	9.6113	0.722948	2.67025	1.69657	0.994223	0.739729
92	16:60620916	A/T	6A	60620916	6.15019	2.19582	4.62954	0.0875035	9.6113	0.722948	2.67025	1.69657	0.994223	0.739729
92	16:60621699	A/G	6A	60621699	6.15019	2.19582	4.62954	0.0875035	9.6113	0.722948	2.67025	1.69657	0.994223	0.739729
92	16:60625562	C/T	6A	60625562	6.15019	2.19582	4.62954	0.0875035	9.6113	0.722948	2.67025	1.69657	0.994223	0.739729
92	16:60625608	A/T	6A	60625608	6.15019	2.19582	4.62954	0.0875035	9.6113	0.722948	2.67025	1.69657	0.994223	0.739729
92	16:60625740	C/T	6A	60625740	6.15019	2.19582	4.62954	0.0875035	9.6113	0.722948	2.67025	1.69657	0.994223	0.739729
92	16:60626345	C/T	6A	60626345	6.01285	2.19582	4.72847	0.0759544	9.6113	0.722948	2.81876	1.6986	0.999858	0.739729
92	16:60626379	C/T	6A	60626379	6.15019	2.19582	4.62954	0.0875035	9.6113	0.722948	2.67025	1.69657	0.994223	0.739729
92	16:60626388	A/G	6A	60626388	6.01285	2.19582	4.72847	0.0759544	9.6113	0.722948	2.81876	1.6986	0.999858	0.739729
92	16:60770271	A/G	6A	60770271	6.01285	2.19582	4.72847	0.0759544	9.6113	0.722948	2.81876	1.6986	0.999858	0.739729
92	16:60770274	A/G	6A	60770274	6.01285	2.19582	4.72847	0.0759544	9.6113	0.722948	2.81876	1.6986	0.999858	0.739729
92	16:60883136	C/G	6A	60883136	6.15019	2.19582	4.62954	0.0875035	9.6113	0.722948	2.67025	1.69657	0.994223	0.739729
92	16:60883250	A/G	6A	60883250	6.01285	2.19582	4.72847	0.0759544	9.6113	0.722948	2.81876	1.6986	0.999858	0.739729
92	16:60883678	A/G	6A	60883678	6.01285	2.19582	4.72847	0.0759544	9.6113	0.722948	2.81876	1.6986	0.999858	0.739729
92	16:60914763	C/T	6A	60914763	6.01285	2.19582	4.72847	0.0759544	9.6113	0.722948	2.81876	1.6986	0.999858	0.739729
93	16:587376893	C/T	6A	587376893	4.49462	1.37255	0.176137	3.8052	0.546522	0.642731	4.16475	0.415419	7.70377	2.99876
93	16:587552386	C/T	6A	587552386	4.67148	1.37255	0.151154	3.35362	0.575665	0.642731	4.34048	0.456018	6.96485	2.80947
94	16:616307163	C/T	6A	616307163	0.0411178	0.735552	0.126909	0.0406315	9.05411	1.69352	2.70047	1.20091	0.414893	0.818234
94	16:616311302	A/G	6A	616311302	0.0411178	0.735552	0.126909	0.0406315	9.05411	1.69352	2.70047	1.20091	0.414893	0.818234
94	16:616436983	G/T	6A	616436983	0.0411178	0.735552	0.126909	0.0406315	9.05411	1.69352	2.70047	1.20091	0.414893	0.818234
94	16:616436992	A/T	6A	616436992	0.0411178	0.735552	0.126909	0.0406315	9.05411	1.69352	2.70047	1.20091	0.414893	0.818234
94	16:616437716	C/T	6A	616437716	0.0914576	0.624309	0.0184418	1.02074	8.26608	1.69352	2.6674	1.19722	0.419054	0.750642
94	16:616437749	A/G	6A	616437749	0.0914576	0.624309	0.0184418	1.02074	8.26608	1.69352	2.6674	1.19722	0.419054	0.750642
94	16:616437826	A/G	6A	616437826	0.0914576	0.624309	0.0184418	1.02074	8.26608	1.69352	2.6674	1.19722	0.419054	0.750642
94	16:616437868	A/G	6A	616437868	0.0914576	0.624309	0.0184418	1.02074	8.26608	1.69352	2.6674	1.19722	0.419054	0.750642
94	16:616438580	C/T	6A	616438580	0.0411178	0.735552	0.126909	0.0406315	9.05411	1.69352	2.70047	1.20091	0.414893	0.818234
94	16:616438582	A/G	6A	616438582	0.0411178	0.735552	0.126909	0.0406315	9.05411	1.69352	2.70047	1.20091	0.414893	0.818234
94	16:616438645	A/T	6A	616438645	0.0411178	0.735552	0.126909	0.0406315	9.05411	1.69352	2.70047	1.20091	0.414893	0.818234
94	16:616438684	C/T	6A	616438684	0.0411178	0.735552	0.126909	0.0406315	9.05411	1.69352	2.70047	1.20091	0.414893	0.818234
94	16:616439400	C/T	6A	616439400	0.0336744	0.726678	0.181148	0.0516124	8.82483	1.52015	2.46097	1.14995	0.553509	0.826561
94	16:616746121	C/G	6A	616746121	10.5083	0.0654918	2.7804	5.35658	7.04336	2.46759	2.42406	0.845793	4.08821	0.713934
94	16:616785768	G/T	6A	616785768	10.3251	0.072603	2.8087	5.45482	7.0143	2.46759	2.79682	0.839168	4.1017	0.65911
94	16:619587940	A/G	6A	619587940	8.24839	0.232364	0.891564	8.89681	8.78531	2.26795	3.47485	1.51348	2.91208	1.20645
95	17:13063073	C/T	6B	13063073	8.88393	0.0542983	1.79098	1.5536	3.42658	2.84652	1.26831	1.21714	14.1532	3.2693
95	17:13064824	G/T	6B	13064824	8.88393	0.0542983	1.79098	1.5536	3.42658	2.84652	1.26831	1.21714	14.1532	3.2693
96	17:24575379	C/G	6B	24575379	2.74116	3.33274	5.71901	3.03617	2.79754	0.456719	4.5371	4.07876	8.68721	0.960149
96	17:24584748	C/T	6B	24584748	3.21953	3.27925	5.14443	2.91341	2.42129	0.203639	4.27207	2.57043	7.8256	0.795928
97	17:52088628	A/G	6B	52088628	4.94629	1.17205	4.93735	6.35547	0.193973	0.112908	5.54318	1.52869	3.44211	1.84323
98	17:224312764	A/C	6B	224312764	5.57639	0.0722919	0.991707	1.6661	0.935068	0.492204	3.01378	2.14158	10.5737	0.159221
98	17:224750595	A/G	6B	224750595	5.99259	0.0722919	1.23624	1.60573	0.951683	0.492204	3.01133	2.03104	10.3081	0.158697
98	17:225063692	A/G	6B	225063692	8.68992	0.0722919	4.03488	2.60857	1.21502	0.492204	3.19708	1.20784	8.47032	0.238335
98	17:225064490	A/G	6B	225064490	8.68992	0.0722919	4.03488	2.60857	1.21502	0.492204	3.19708	1.20784	8.47032	0.238335
98	17:225106944	C/T	6B	225106944	8.90461	0.0722919	3.99427	2.61314	1.17432	0.492204	3.17153	1.20683	8.91261	0.228715
98	17:225109559	C/T	6B	225109559	9.20407	0.0722919	4.10619	2.77096	1.15665	0.492204	3.14424	1.21739	7.54823	0.267125
98	17:225190319	A/G	6B	225190319	8.90461	0.0722919	3.99427	2.61314	1.17432	0.492204	3.17153	1.20683	8.91261	0.228715
98	17:225192356	A/T	6B	225192356	9.12972	0.0722919	4.04322	2.74199	1.12004	0.492204	3.12254	1.21635	7.82117	0.255836
98	17:225193162	A/C	6B	225193162	9.11015	0.0722919	4.10619	2.74993	1.15665	0.492204	3.14424	1.21739	7.43526	0.267125
98	17:225310441	A/C	6B	225310441	8.80773	0.0722919	3.94504	2.59479	1.13382	0.492204	3.14617	1.20407	9.21058	0.21944
99	17:467447776	A/G	6B	467447776	2.67411	0.0587048	1.68022	1.46192	1.11763	0.74511	2.23165	1.61168	7.81171	0.746145
99	17:478298528	C/T	6B	478298528	7.06732	0.917851	0.939792	5.80553	3.04661	1.02281	3.44708	2.83086	7.65889	2.97458
100	17:578241385	C/T	6B	578241385	1.93952	2.28055	2.92751	1.66745	0.831533	2.32236	6.12335	3.82185	4.93514	0.430884
100	17:578241709	G/T	6B	578241709	1.93952	2.28055	2.92751	1.66745	0.831533	2.32236	6.12335	3.82185	4.93514	0.430884
100	17:578258230	C/T	6B	578258230	1.93952	2.28055	2.92751	1.66745	0.831533	2.32236	6.12335	3.82185	4.93514	0.430884
101	17:658963671	C/T	6B	658963671	1.85216	0.372168	1.07407	0.0625463	0.57404	6.90695	7.01505	0.209697	0.123213	0.899089
101	17:658964684	C/T	6B	658964684	1.90181	0.306195	0.843451	0.0705045	0.464056	6.90695	7.03258	0.227779	0.150505	0.855644
101	17:658964689	A/C	6B	658964689	1.90181	0.306195	0.843451	0.0705045	0.464056	6.90695	7.03258	0.227779	0.150505	0.855644
101	17:658965100	C/T	6B	658965100	1.90181	0.306195	0.843451	0.0705045	0.464056	6.90695	7.03258	0.227779	0.150505	0.855644
101	17:658968326	A/G	6B	658968326	1.90181	0.306195	0.843451	0.0705045	0.464056	6.90695	7.03258	0.227779	0.150505	0.855644
101	17:658968725	G/T	6B	658968725	1.90181	0.306195	0.843451	0.0705045	0.464056	6.90695	7.03258	0.227779	0.150505	0.855644
101	17:658969422	A/G	6B	658969422	1.91528	0.306195	1.37555	0.093065	0.454271	6.90695	7.0174	0.225246	0.156847	0.888176
101	17:658987837	C/T	6B	658987837	3.46654	0.306195	0.888301	1.33688	1.02664	6.90695	7.01619	0.236856	0.921462	0.941075
101	17:658987927	C/T	6B	658987927	1.90181	0.306195	0.843451	0.0705045	0.464056	6.90695	7.03258	0.227779	0.150505	0.855644
101	17:658988076	A/G	6B	658988076	3.81375	0.306195	0.849706	1.24402	1.09739	6.90695	7.01833	0.232547	0.895456	0.918275
101	17:658988109	A/G	6B	658988109	3.59585	0.306195	0.964376	1.65549	0.990248	6.90695	7.01645	0.232585	1.01277	0.960884
101	17:658988195	C/T	6B	658988195	3.59585	0.306195	0.964376	1.65549	0.990248	6.90695	7.01645	0.232585	1.01277	0.960884
101	17:658988743	A/C	6B	658988743	3.95281	0.306195	0.923811	1.55705	1.05829	6.90695	7.01748	0.229269	0.996193	0.937096
101	17:658988852	C/G	6B	658988852	3.59585	0.306195	0.964376	1.65549	0.990248	6.90695	7.01645	0.232585	1.01277	0.960884
101	17:658988866	C/T	6B	658988866	3.59585	0.306195	0.964376	1.65549	0.990248	6.90695	7.01645	0.232585	1.01277	0.960884
101	17:658990828	G/T	6B	658990828	4.04509	0.306195	0.845682	1.56088	0.974331	6.90695	7.01733	0.230086	0.980264	0.937699
101	17:658990842	A/T	6B	658990842	4.43587	0.306195	0.791611	0.984505	0.674811	6.90695	7.09908	0.300326	0.161462	1.09534
101	17:658991102	A/G	6B	658991102	4.52049	0.306195	0.722514	0.903244	0.637155	6.90695	7.21629	0.301058	0.200383	1.12956
101	17:658991139	C/T	6B	658991139	4.52049	0.306195	0.722514	0.903244	0.637155	6.90695	7.21629	0.301058	0.200383	1.12956
101	17:659032779	A/G	6B	659032779	4.97628	0.306195	0.743388	1.08531	0.584827	6.90695	7.19611	0.306462	0.16508	1.01229
101	17:659075300	C/T	6B	659075300	4.44082	0.306195	0.733304	0.905263	0.654126	6.90695	7.20965	0.301104	0.195981	1.13441
101	17:659075337	A/C	6B	659075337	4.50923	0.306195	0.754827	0.871316	0.688324	6.90695	7.25292	0.28939	0.187894	1.11399
101	17:659075511	C/T	6B	659075511	4.49955	0.306195	0.712432	0.882809	0.662793	6.90695	7.1537	0.310449	0.190408	1.07976
101	17:659075817	C/T	6B	659075817	0.666181	0.306195	2.87151	0.301954	0.452861	6.90695	7.01772	0.227859	0.0233498	0.791906
101	17:659076177	A/C	6B	659076177	4.44082	0.306195	0.733304	0.905263	0.654126	6.90695	7.20965	0.301104	0.195981	1.13441
101	17:659076359	C/T	6B	659076359	4.49209	0.306195	0.712432	0.90534	0.662793	6.90695	7.1537	0.310449	0.193198	1.07976
101	17:659076594	A/C	6B	659076594	4.44082	0.306195	0.733304	0.905263	0.654126	6.90695	7.20965	0.301104	0.195981	1.13441
101	17:659076601	A/G	6B	659076601	4.44082	0.306195	0.733304	0.905263	0.654126	6.90695	7.20965	0.301104	0.195981	1.13441
101	17:659081195	A/G	6B	659081195	4.44082	0.306195	0.733304	0.905263	0.654126	6.90695	7.20965	0.301104	0.195981	1.13441
101	17:659113615	C/T	6B	659113615	4.97628	0.306195	0.743388	1.08531	0.584827	6.90695	7.19611	0.306462	0.161545	1.01229
101	17:659117145	C/T	6B	659117145	4.67772	0.306195	0.785871	0.799271	0.671543	6.90695	7.11448	0.261317	0.238035	1.1211
101	17:712496086	A/G	6B	712496086	0.873142	0.092537	1.71522	1.61634	3.5572	0.245972	2.11477	0.551025	5.86799	0.252982
101	17:712496116	C/G	6B	712496116	0.873142	0.092537	1.71522	1.61634	3.5572	0.245972	2.11477	0.551025	5.86799	0.252982
101	17:712496174	A/T	6B	712496174	0.85399	0.0642034	1.60771	1.1372	3.74256	0.245824	2.36848	0.759943	6.42133	0.224254
101	17:712496993	A/G	6B	712496993	5.16543	1.42615	3.10059	2.30601	2.47922	2.40173	1.82098	4.33109	8.81174	0.503685
101	17:712497011	C/T	6B	712497011	0.797386	0.0610994	1.62131	1.43957	3.53626	0.245824	2.16791	0.78481	6.44712	0.383842
101	17:712508692	A/G	6B	712508692	3.00245	0.502235	1.73041	1.66825	3.27995	0.603078	3.00765	2.5173	7.78684	0.428493
101	17:712516239	C/T	6B	712516239	2.8889	0.394046	1.67939	2.41311	2.11388	1.05128	1.8554	4.16174	6.03429	1.69775
101	17:712516324	A/G	6B	712516324	2.85074	0.394046	1.65521	2.25216	2.11388	1.05128	1.8554	4.16174	5.82673	1.69775
101	17:712557016	C/T	6B	712557016	2.58582	0.394046	1.50087	2.44949	2.14709	1.05128	1.91958	4.17393	6.19547	1.56757
101	17:713666331	C/T	6B	713666331	1.47899	0.394046	1.15678	3.31081	2.0137	1.05128	1.98111	4.22244	5.9747	1.05818
102	18:482777007	A/G	6D	482777007	1.20519	0.252365	1.58051	3.56928	0.938423	0.811966	0.632002	0.140974	6.40367	0.273409
102	18:484298580	A/G	6D	484298580	2.76781	1.19859	7.47659	4.18493	0.0779592	1.00019	0.711786	6.2533	7.82146	0.262706
102	18:484299874	A/C	6D	484299874	2.76781	1.19859	7.47659	4.18493	0.0779592	1.00019	0.711786	6.2533	7.82146	0.262706
102	18:486199361	C/G	6D	486199361	4.00548	1.5677	0.19227	2.697	1.07398	0.845841	0.641603	0.814758	9.81502	0.143733
102	18:486199895	A/G	6D	486199895	3.82968	1.76839	0.180407	2.59443	1.22472	0.845841	0.619636	0.729698	10.0979	0.222108
102	18:486199927	A/G	6D	486199927	4.00548	1.5677	0.19227	2.697	1.07398	0.845841	0.641603	0.814758	9.81502	0.143733
102	18:486199950	C/T	6D	486199950	3.01855	1.22216	0.17229	3.58806	0.25242	2.71229	0.371729	0.727062	8.05046	1.05579
103	19:4028883	A/G	7A	4028883	6.92701	0.132188	1.81464	1.22724	0.675503	0.345865	0.777553	0.831164	2.65937	0.161339
103	19:4371973	A/G	7A	4371973	5.8926	0.10143	1.30163	1.07277	0.06709	0.286756	0.747979	1.40752	2.35286	0.130542
103	19:4372825	A/T	7A	4372825	5.89857	0.233671	1.44758	1.08555	0.183385	0.286756	0.854256	1.81032	2.48101	0.217868
103	19:4378258	C/T	7A	4378258	3.48741	0.0731881	1.22179	0.611495	0.390629	0.360451	1.38182	2.22213	6.52714	0.206994
104	19:23758012	C/T	7A	23758012	1.11088	1.24552	1.57552	0.619466	0.381203	0.302614	1.82484	1.13486	5.88045	0.472066
104	19:23758014	A/G	7A	23758014	1.11088	1.24552	1.57552	0.619466	0.381203	0.302614	1.82484	1.13486	5.88045	0.472066
104	19:23758139	C/T	7A	23758139	1.35187	1.24552	3.40385	1.13458	0.298264	0.302614	1.9811	1.12835	6.40149	0.60359
104	19:23758285	A/G	7A	23758285	1.35187	1.24552	3.40385	1.13458	0.298264	0.302614	1.9811	1.12835	6.40149	0.60359
104	19:23758419	A/G	7A	23758419	1.11088	1.24552	1.57552	0.619466	0.381203	0.302614	1.82484	1.13486	5.88045	0.472066
104	19:23758709	A/C	7A	23758709	1.11088	1.24552	1.57552	0.619466	0.381203	0.302614	1.82484	1.13486	5.88045	0.472066
104	19:23758735	A/T	7A	23758735	1.11088	1.24552	1.57552	0.619466	0.381203	0.302614	1.82484	1.13486	5.88045	0.472066
104	19:23759098	C/G	7A	23759098	1.33948	1.24552	1.14959	0.268953	0.332721	0.302614	1.57994	1.19893	6.44168	0.489966
104	19:23759361	C/T	7A	23759361	1.11088	1.24552	1.57552	0.619466	0.381203	0.302614	1.82484	1.13486	5.88045	0.472066
104	19:23759398	A/G	7A	23759398	1.11088	1.24552	1.57552	0.619466	0.381203	0.302614	1.82484	1.13486	5.88045	0.472066
104	19:23759493	G/T	7A	23759493	1.11088	1.24552	1.57552	0.619466	0.381203	0.302614	1.82484	1.13486	5.88045	0.472066
104	19:23759647	C/T	7A	23759647	1.11088	1.24552	1.57552	0.619466	0.381203	0.302614	1.82484	1.13486	5.88045	0.472066
104	19:23788186	A/G	7A	23788186	1.11088	1.24552	1.57552	0.619466	0.381203	0.302614	1.82484	1.13486	5.88045	0.472066
104	19:23788499	C/T	7A	23788499	1.11088	1.24552	1.57552	0.619466	0.381203	0.302614	1.82484	1.13486	5.88045	0.472066
104	19:23788940	A/T	7A	23788940	1.11088	1.24552	1.57552	0.619466	0.381203	0.302614	1.82484	1.13486	5.88045	0.472066
104	19:23789151	C/T	7A	23789151	1.11088	1.24552	1.57552	0.619466	0.381203	0.302614	1.82484	1.13486	5.88045	0.472066
104	19:23789550	A/C	7A	23789550	1.11088	1.24552	1.57552	0.619466	0.381203	0.302614	1.82484	1.13486	5.88045	0.472066
104	19:23789598	C/T	7A	23789598	1.11088	1.24552	1.57552	0.619466	0.381203	0.302614	1.82484	1.13486	5.88045	0.472066
104	19:23789657	C/T	7A	23789657	1.11088	1.24552	1.57552	0.619466	0.381203	0.302614	1.82484	1.13486	5.88045	0.472066
105	19:57906339	C/G	7A	57906339	7.10109	0.792889	5.03484	8.11011	0.424694	0.412117	0.592054	3.35378	3.90424	0.347439
105	19:57953528	A/C	7A	57953528	3.94099	0.864671	2.19325	4.52837	0.972044	0.508294	6.50706	2.43482	2.62219	0.572341
106	19:71546724	C/T	7A	71546724	1.75414	1.29433	3.93123	2.9502	2.82231	1.33192	0.190438	1.33793	6.86052	0.199468
106	19:74405070	A/C	7A	74405070	1.03537	1.79951	2.6823	2.29726	2.80959	0.823076	0.154441	0.705148	6.25719	0.14522
106	19:74405222	C/G	7A	74405222	1.03537	1.79951	2.6823	2.29726	2.80959	0.823076	0.154441	0.705148	6.25719	0.14522
106	19:74424515	A/G	7A	74424515	1.03537	1.79951	2.6823	2.29726	2.80959	0.823076	0.154441	0.705148	6.25719	0.14522
106	19:74426714	G/T	7A	74426714	1.03537	1.79951	2.6823	2.29726	2.80959	0.823076	0.154441	0.705148	6.25719	0.14522
106	19:74428074	C/T	7A	74428074	1.03537	1.79951	2.6823	2.29726	2.80959	0.823076	0.154441	0.705148	6.25719	0.14522
106	19:74428918	C/T	7A	74428918	1.03537	1.79951	2.6823	2.29726	2.80959	0.823076	0.154441	0.705148	6.25719	0.14522
106	19:74429436	C/G	7A	74429436	1.03537	1.79951	2.6823	2.29726	2.80959	0.823076	0.154441	0.705148	6.25719	0.14522
106	19:74431284	C/T	7A	74431284	1.03537	1.79951	2.6823	2.29726	2.80959	0.823076	0.154441	0.705148	6.25719	0.14522
106	19:74431811	C/T	7A	74431811	1.03537	1.79951	2.6823	2.29726	2.80959	0.823076	0.154441	0.705148	6.25719	0.14522
106	19:74431875	C/T	7A	74431875	1.03537	1.79951	2.6823	2.29726	2.80959	0.823076	0.154441	0.705148	6.25719	0.14522
106	19:74432484	A/T	7A	74432484	1.03537	1.79951	2.6823	2.29726	2.80959	0.823076	0.154441	0.705148	6.25719	0.14522
106	19:74435664	A/G	7A	74435664	1.03537	1.79951	2.6823	2.29726	2.80959	0.823076	0.154441	0.705148	6.25719	0.14522
106	19:74511979	A/G	7A	74511979	1.03537	1.79951	2.6823	2.29726	2.80959	0.823076	0.154441	0.705148	6.25719	0.14522
106	19:74512026	G/T	7A	74512026	1.03537	1.79951	2.6823	2.29726	2.80959	0.823076	0.154441	0.705148	6.25719	0.14522
106	19:74512070	C/T	7A	74512070	1.03537	1.79951	2.6823	2.29726	2.80959	0.823076	0.154441	0.705148	6.25719	0.14522
106	19:74512758	A/T	7A	74512758	1.03537	1.79951	2.6823	2.29726	2.80959	0.823076	0.154441	0.705148	6.25719	0.14522
106	19:74520933	C/T	7A	74520933	1.03537	1.79951	2.6823	2.29726	2.80959	0.823076	0.154441	0.705148	6.25719	0.14522
106	19:74521072	C/T	7A	74521072	1.03537	1.79951	2.6823	2.29726	2.80959	0.823076	0.154441	0.705148	6.25719	0.14522
106	19:74523768	A/G	7A	74523768	1.03537	1.79951	2.6823	2.29726	2.80959	0.823076	0.154441	0.705148	6.25719	0.14522
106	19:74523976	C/T	7A	74523976	1.03537	1.79951	2.6823	2.29726	2.80959	0.823076	0.154441	0.705148	6.25719	0.14522
106	19:74524105	C/G	7A	74524105	1.03537	1.79951	2.6823	2.29726	2.80959	0.823076	0.154441	0.705148	6.25719	0.14522
106	19:74524548	A/G	7A	74524548	1.03537	1.79951	2.6823	2.29726	2.80959	0.823076	0.154441	0.705148	6.25719	0.14522
106	19:74524885	C/G	7A	74524885	1.03537	1.79951	2.6823	2.29726	2.80959	0.823076	0.154441	0.705148	6.25719	0.14522
106	19:74524896	A/C	7A	74524896	1.03537	1.79951	2.6823	2.29726	2.80959	0.823076	0.154441	0.705148	6.25719	0.14522
106	19:74524903	C/T	7A	74524903	1.03537	1.79951	2.6823	2.29726	2.80959	0.823076	0.154441	0.705148	6.25719	0.14522
106	19:74525359	A/C	7A	74525359	1.03537	1.79951	2.6823	2.29726	2.80959	0.823076	0.154441	0.705148	6.25719	0.14522
106	19:74676709	A/G	7A	74676709	1.03537	1.79951	2.6823	2.29726	2.80959	0.823076	0.154441	0.705148	6.25719	0.14522
106	19:74676759	C/G	7A	74676759	1.03537	1.79951	2.6823	2.29726	2.80959	0.823076	0.154441	0.705148	6.25719	0.14522
106	19:74676938	A/G	7A	74676938	1.03537	1.79951	2.6823	2.29726	2.80959	0.823076	0.154441	0.705148	6.25719	0.14522
106	19:74676952	C/G	7A	74676952	1.03537	1.79951	2.6823	2.29726	2.80959	0.823076	0.154441	0.705148	6.25719	0.14522
106	19:74677235	A/G	7A	74677235	1.03537	1.79951	2.6823	2.29726	2.80959	0.823076	0.154441	0.705148	6.25719	0.14522
106	19:74677456	C/G	7A	74677456	1.03537	1.79951	2.6823	2.29726	2.80959	0.823076	0.154441	0.705148	6.25719	0.14522
106	19:74677465	G/T	7A	74677465	1.03537	1.79951	2.6823	2.29726	2.80959	0.823076	0.154441	0.705148	6.25719	0.14522
106	19:74677477	C/T	7A	74677477	1.03537	1.79951	2.6823	2.29726	2.80959	0.823076	0.154441	0.705148	6.25719	0.14522
106	19:75413023	A/C	7A	75413023	1.03537	1.79951	2.6823	2.29726	2.80959	0.823076	0.154441	0.705148	6.25719	0.14522
106	19:75419013	G/T	7A	75419013	1.03537	1.79951	2.6823	2.29726	2.80959	0.823076	0.154441	0.705148	6.25719	0.14522
106	19:75419127	C/T	7A	75419127	2.41387	1.79951	2.68628	1.87208	1.8817	0.823076	0.227015	1.01808	6.70243	0.339022
106	19:75419130	C/G	7A	75419130	2.41387	1.79951	2.68628	1.87208	1.8817	0.823076	0.227015	1.01808	6.70243	0.339022
106	19:75419323	A/C	7A	75419323	3.72725	1.79951	2.48274	1.67647	1.85278	0.823076	0.17255	0.686832	5.96724	0.0659766
107	19:132036630	A/G	7A	132036630	1.11692	0.758638	1.14131	3.11878	2.25989	0.624706	0.4269	0.505444	6.0026	0.784479
107	19:132108402	C/T	7A	132108402	1.11692	0.758638	1.14131	3.11878	2.25989	0.624706	0.4269	0.505444	6.0026	0.784479
107	19:132140885	A/G	7A	132140885	1.11692	0.758638	1.14131	3.11878	2.25989	0.624706	0.4269	0.505444	6.0026	0.784479
107	19:132141443	A/T	7A	132141443	1.11388	0.758638	1.14131	2.97777	2.25989	0.624706	0.4269	0.505444	5.96361	0.784479
107	19:132145835	A/G	7A	132145835	3.10154	0.717089	1.71614	6.02497	2.75782	0.697061	0.381055	0.47008	3.93141	0.604216
107	19:132145984	A/G	7A	132145984	3.10154	0.717089	1.71614	6.02497	2.75782	0.697061	0.381055	0.47008	3.93141	0.604216
107	19:132456713	C/G	7A	132456713	0.750867	0.333074	1.53306	0.482213	2.34452	1.08752	0.372654	0.407804	5.92213	0.573394
107	19:132461566	A/G	7A	132461566	0.638171	0.333074	1.27931	1.61699	2.29356	1.08752	0.321419	0.408822	7.40117	0.527093
107	19:132524874	C/T	7A	132524874	0.755539	0.333074	1.38669	1.44419	2.28701	1.08752	0.326103	0.411651	7.78032	0.529731
107	19:132527956	A/G	7A	132527956	0.755539	0.333074	1.38669	1.44419	2.28701	1.08752	0.326103	0.411651	7.78032	0.529731
108	19:133996790	C/T	7A	133996790	6.20907	0.337215	1.04612	1.65412	2.0604	0.163781	0.0520852	3.95873e-06	3.70456	1.24981
109	19:523239349	C/T	7A	523239349	0.0292997	0.0427397	0.208098	7.01806	1.08285	0.33888	0.0323212	0.419897	2.03536	0.168101
109	19:523239474	A/G	7A	523239474	0.0292997	0.0427397	0.208098	7.01806	1.08285	0.33888	0.0323212	0.419897	2.03536	0.168101
109	19:523239607	C/T	7A	523239607	0.0292997	0.0427397	0.208098	7.01806	1.08285	0.33888	0.0323212	0.419897	2.03536	0.168101
109	19:523241339	C/T	7A	523241339	0.0284528	0.0427397	0.209915	7.05051	0.869994	0.33888	0.0348807	0.48401	1.99223	0.168101
110	19:693390910	A/G	7A	693390910	4.23089	0.229858	5.05348	0.661849	1.36962	2.97035	0.23898	1.73661	8.07279	1.69113
110	19:693390911	A/G	7A	693390911	4.23089	0.229858	5.05348	0.661849	1.36962	2.97035	0.23898	1.73661	8.07279	1.69113
110	19:693391840	A/G	7A	693391840	4.23089	0.229858	5.05348	0.661849	1.36962	2.97035	0.23898	1.73661	8.07279	1.69113
111	20:43794391	A/T	7B	43794391	5.9176	0.116018	1.32344	1.04645	0.0589185	1.34697	1.07573	2.89556	3.08615	1.38169
111	20:43795414	G/T	7B	43795414	6.24987	0.116018	1.42091	1.04598	0.0589185	1.34697	1.21332	3.02491	3.14606	1.38169
111	20:43795427	A/G	7B	43795427	6.24987	0.116018	1.42091	1.04598	0.0589185	1.34697	1.21332	3.02491	3.14606	1.38169
111	20:43795523	C/T	7B	43795523	6.24987	0.116018	1.42091	1.04598	0.0589185	1.34697	1.21332	3.02491	3.14606	1.38169
111	20:43959154	A/G	7B	43959154	6.24987	0.116018	1.42091	1.04598	0.0589185	1.34697	1.21332	3.02491	3.14606	1.38169
111	20:43959239	C/T	7B	43959239	4.10776	0.594599	1.93278	1.36837	0.515164	0.633874	0.45647	2.79269	7.88685	1.26358
111	20:43995889	A/G	7B	43995889	6.24987	0.116018	1.42091	1.04598	0.0589185	1.34697	1.21332	3.02491	3.14606	1.38169
111	20:43996087	C/G	7B	43996087	4.10776	0.594599	1.93278	1.36837	0.515164	0.633874	0.45647	2.79269	7.88685	1.26358
111	20:43996572	A/G	7B	43996572	3.8757	0.631114	1.89408	1.42227	0.555873	0.633874	0.672843	2.82091	7.85883	1.40646
111	20:44004057	C/T	7B	44004057	6.09744	0.0770951	1.28025	1.26595	0.0470169	1.34697	1.23613	2.78556	3.28741	1.54943
111	20:44004255	G/T	7B	44004255	3.8757	0.631114	1.89408	1.42227	0.555873	0.633874	0.672843	2.82091	7.85883	1.40646
111	20:44011506	C/T	7B	44011506	6.09744	0.0770951	1.28025	1.26595	0.0470169	1.34697	1.23613	2.78556	3.28741	1.54943
111	20:44011708	G/T	7B	44011708	3.8757	0.631114	1.89408	1.42227	0.555873	0.633874	0.672843	2.82091	7.85883	1.40646
111	20:44013487	A/G	7B	44013487	6.99943	0.785666	1.33582	0.660682	0.71091	0.914949	0.721793	3.44869	4.15851	1.20547
111	20:44014166	C/T	7B	44014166	6.99943	0.785666	1.33582	0.660682	0.71091	0.914949	0.721793	3.44869	4.15851	1.20547
111	20:56908334	G/T	7B	56908334	5.26711	2.09547	3.66997	1.27464	3.00881	0.136905	0.433225	0.219519	6.09988	0.485195
112	20:137488191	C/T	7B	137488191	2.20666	1.61468	0.0647442	1.20258	0.736077	1.19372	1.22702	1.27104	5.88591	0.25411
112	20:137489364	C/G	7B	137489364	2.20666	1.61468	0.0647442	1.20258	0.736077	1.19372	1.22702	1.27104	5.88591	0.25411
112	20:137558357	A/G	7B	137558357	2.20666	1.61468	0.0647442	1.20258	0.736077	1.19372	1.22702	1.27104	5.88591	0.25411
112	20:137558567	C/T	7B	137558567	2.20666	1.61468	0.0647442	1.20258	0.736077	1.19372	1.22702	1.27104	5.88591	0.25411
112	20:137566054	A/G	7B	137566054	2.20666	1.61468	0.0647442	1.20258	0.736077	1.19372	1.22702	1.27104	5.88591	0.25411
112	20:137566169	C/T	7B	137566169	2.20666	1.61468	0.0647442	1.20258	0.736077	1.19372	1.22702	1.27104	5.88591	0.25411
112	20:137566203	C/T	7B	137566203	2.20666	1.61468	0.0647442	1.20258	0.736077	1.19372	1.22702	1.27104	5.88591	0.25411
112	20:137566226	C/T	7B	137566226	2.20666	1.61468	0.0647442	1.20258	0.736077	1.19372	1.22702	1.27104	5.88591	0.25411
112	20:137566283	C/T	7B	137566283	2.20666	1.61468	0.0647442	1.20258	0.736077	1.19372	1.22702	1.27104	5.88591	0.25411
112	20:137566658	C/T	7B	137566658	2.20666	1.61468	0.0647442	1.20258	0.736077	1.19372	1.22702	1.27104	5.88591	0.25411
112	20:137567009	C/T	7B	137567009	2.20666	1.61468	0.0647442	1.20258	0.736077	1.19372	1.22702	1.27104	5.88591	0.25411
112	20:137692235	A/G	7B	137692235	2.20666	1.61468	0.0647442	1.20258	0.736077	1.19372	1.22702	1.27104	5.88591	0.25411
112	20:137962694	C/G	7B	137962694	2.17053	1.61468	0.0682859	1.21772	0.736077	1.19372	1.22702	1.27104	5.85827	0.25411
112	20:137968009	C/G	7B	137968009	2.37585	1.61468	0.0865742	1.03736	0.678931	1.19372	1.26324	1.24694	6.04361	0.243269
112	20:137968911	A/C	7B	137968911	2.34463	1.61468	0.0912463	1.03357	0.68252	1.19372	1.26757	1.25457	5.98424	0.24516
112	20:137969721	A/G	7B	137969721	2.34463	1.61468	0.0912463	1.03357	0.68252	1.19372	1.26757	1.25457	5.98424	0.24516
112	20:137970169	C/T	7B	137970169	3.38282	1.61468	0.0978692	0.920055	0.65176	1.19372	1.22254	1.22944	6.17927	0.224614
112	20:138417497	C/T	7B	138417497	2.91381	1.61468	0.187131	1.16465	0.669719	1.19372	1.29057	1.2364	6.02042	0.20454
112	20:138417587	C/T	7B	138417587	2.91381	1.61468	0.187131	1.16465	0.669719	1.19372	1.29057	1.2364	6.02042	0.20454
112	20:138417622	C/G	7B	138417622	2.91381	1.61468	0.187131	1.16465	0.669719	1.19372	1.29057	1.2364	6.02042	0.20454
112	20:138417694	C/T	7B	138417694	2.47519	1.94822	0.0679528	1.122	0.878168	1.8717	2.42617	1.496	6.92752	0.377846
112	20:138418214	A/G	7B	138418214	2.7608	1.61468	0.150952	1.14805	0.765909	1.19372	1.11841	1.29241	6.3247	0.20454
112	20:138418640	A/G	7B	138418640	2.7608	1.61468	0.150952	1.14805	0.765909	1.19372	1.11841	1.29241	6.3247	0.20454
112	20:138419083	A/G	7B	138419083	2.7608	1.61468	0.150952	1.14805	0.765909	1.19372	1.11841	1.29241	6.3247	0.20454
112	20:138420788	C/G	7B	138420788	2.7608	1.61468	0.150952	1.14805	0.765909	1.19372	1.11841	1.29241	6.3247	0.20454
112	20:138452192	C/T	7B	138452192	2.7608	1.61468	0.150952	1.14805	0.765909	1.19372	1.11841	1.29241	6.3247	0.20454
112	20:138452520	G/T	7B	138452520	2.7608	1.61468	0.150952	1.14805	0.765909	1.19372	1.11841	1.29241	6.3247	0.20454
113	20:149917424	C/T	7B	149917424	6.83802	0.111878	0.750841	2.53045	0.190423	0.331354	0.0661554	1.36182	3.92133	0.0192304
113	20:149917435	C/T	7B	149917435	6.39244	0.111878	0.803806	2.99399	0.188244	0.331354	0.0664627	1.36263	4.45642	0.0201517
113	20:149917441	A/C	7B	149917441	6.5995	0.111878	0.77751	2.88152	0.188244	0.331354	0.0664627	1.36263	4.18915	0.0201517
113	20:149917704	C/T	7B	149917704	6.25237	0.111878	0.763421	2.64719	0.187782	0.331354	0.0667545	1.36471	3.85549	0.0185303
113	20:149917727	A/C	7B	149917727	6.25237	0.111878	0.763421	2.64719	0.187782	0.331354	0.0667545	1.36471	3.85549	0.0185303
113	20:149917732	C/T	7B	149917732	6.25237	0.111878	0.763421	2.64719	0.187782	0.331354	0.0667545	1.36471	3.85549	0.0185303
113	20:149917776	A/T	7B	149917776	6.25237	0.111878	0.763421	2.64719	0.187782	0.331354	0.0667545	1.36471	3.85549	0.0185303
113	20:149917866	A/T	7B	149917866	6.99164	0.111878	0.810314	2.52819	0.187662	0.331354	0.0665641	1.37083	3.42122	0.0178647
113	20:149917928	A/G	7B	149917928	6.47846	0.111878	0.761245	2.6323	0.189134	0.331354	0.0665091	1.36453	3.63267	0.0204871
113	20:149917933	C/T	7B	149917933	7.00553	0.111878	0.76036	2.5185	0.189414	0.331354	0.0663183	1.365	3.36252	0.0204723
113	20:149918114	C/T	7B	149918114	5.87939	0.111878	0.625943	2.10102	0.255044	0.331354	0.577664	1.64949	4.56005	0.0202251
114	20:172511191	C/T	7B	172511191	7.63466	0.92381	1.65339	1.59721	1.00619	2.05214	1.38223	1.59203	3.71767	0.0521277
114	20:172567958	C/T	7B	172567958	6.00608	0.0240356	2.05633	2.82424	2.01673	1.87966	3.4454	2.79065	4.55558	1.13002
114	20:172567959	C/T	7B	172567959	6.00608	0.0240356	2.05633	2.82424	2.01673	1.87966	3.4454	2.79065	4.55558	1.13002
115	20:577314801	C/T	7B	577314801	3.93602	0.133494	3.2243	7.20834	0.120318	0.446769	0.643184	2.27055	4.77283	1.09182
115	20:577315590	A/G	7B	577315590	3.19617	0.508363	2.40099	6.58434	0.192644	0.407486	0.718609	1.60388	4.37902	0.947069
115	20:577315852	C/T	7B	577315852	3.89582	0.743676	3.42121	6.94061	0.246932	0.446769	0.689827	1.84975	4.75368	1.12899
115	20:577315925	C/T	7B	577315925	3.93602	0.133494	3.2243	7.20834	0.120318	0.446769	0.643184	2.27055	4.77283	1.09182
115	20:577399027	C/T	7B	577399027	3.89582	0.743676	3.42121	6.94061	0.246932	0.446769	0.689827	1.84975	4.75368	1.12899
115	20:577399285	C/G	7B	577399285	3.93602	0.133494	3.2243	7.20834	0.120318	0.446769	0.643184	2.27055	4.77283	1.09182
116	20:694953465	C/T	7B	694953465	0.742626	0.546255	0.408933	2.04633	1.9704	0.103808	1.94108	5.87599	3.37828	0.478866
116	20:694953697	A/T	7B	694953697	0.750201	0.546255	0.39881	1.75285	1.96337	0.103808	1.95332	5.87599	3.21548	0.663835
116	20:694953782	C/G	7B	694953782	0.779257	0.546255	0.32628	1.88987	1.90599	0.103808	1.9447	5.88554	3.12774	1.06396
116	20:694954474	A/G	7B	694954474	0.779257	0.546255	0.32628	1.88987	1.90599	0.103808	1.9447	5.88554	3.12774	1.06396
116	20:694973093	A/G	7B	694973093	0.779257	0.546255	0.32628	1.88987	1.90599	0.103808	1.9447	5.88554	3.12774	1.06396
116	20:694975021	G/T	7B	694975021	0.779257	0.546255	0.32628	1.88987	1.90599	0.103808	1.9447	5.88554	3.12774	1.06396
116	20:694975190	A/G	7B	694975190	0.779257	0.546255	0.32628	1.88987	1.90599	0.103808	1.9447	5.88554	3.12774	1.06396
116	20:694975622	G/T	7B	694975622	0.779257	0.546255	0.32628	1.88987	1.90599	0.103808	1.9447	5.88554	3.12774	1.06396
116	20:695067606	C/T	7B	695067606	0.779257	0.546255	0.32628	1.88987	1.90599	0.103808	1.9447	5.88554	3.12774	1.06396
116	20:695071116	A/T	7B	695071116	0.779257	0.546255	0.32628	1.88987	1.90599	0.103808	1.9447	5.88554	3.12774	1.06396
116	20:695071183	A/C	7B	695071183	0.779257	0.546255	0.32628	1.88987	1.90599	0.103808	1.9447	5.88554	3.12774	1.06396
117	20:741768830	C/G	7B	741768830	4.09289	1.90587	0.452146	4.16784	3.86696	1.22741	3.03352	2.50298	8.89216	1.21511
117	20:741768962	A/T	7B	741768962	4.09289	1.90587	0.452146	4.16784	3.86696	1.22741	3.03352	2.50298	8.89216	1.21511
117	20:741769636	C/G	7B	741769636	4.09289	1.90587	0.452146	4.16784	3.86696	1.22741	3.03352	2.50298	8.89216	1.21511
117	20:741770416	C/G	7B	741770416	4.09289	1.90587	0.452146	4.16784	3.86696	1.22741	3.03352	2.50298	8.89216	1.21511
117	20:741770839	C/T	7B	741770839	3.43478	0.0120178	4.05442	7.02455	1.93529	0.59406	2.44011	3.2324	8.20572	0.834703
117	20:741770903	C/G	7B	741770903	3.47908	0.233134	1.52469	5.70348	2.39431	1.21998	2.51769	2.03238	8.27685	0.811821
117	20:741772419	C/T	7B	741772419	3.67462	1.57877	0.391115	4.21091	4.00372	1.1676	2.85576	2.2331	8.68861	1.19603
117	20:741772460	C/T	7B	741772460	3.67462	1.57877	0.391115	4.21091	4.00372	1.1676	2.85576	2.2331	8.68861	1.19603
117	20:741773202	C/G	7B	741773202	3.74669	1.88342	0.431174	4.08045	3.92967	1.1676	2.76727	2.26365	8.69925	1.23839
117	20:741773619	G/T	7B	741773619	3.74669	1.88342	0.431174	4.08045	3.92967	1.1676	2.76727	2.26365	8.69925	1.23839
117	20:741774972	G/T	7B	741774972	3.67462	1.57877	0.391115	4.21091	4.00372	1.1676	2.85576	2.2331	8.68861	1.19603
117	20:741775278	A/G	7B	741775278	7.05151	1.92498	1.18668	6.01402	2.85981	0.584285	1.41212	2.14445	7.38457	0.935842
117	20:741775608	A/T	7B	741775608	3.67462	1.57877	0.391115	4.21091	4.00372	1.1676	2.85576	2.2331	8.68861	1.19603
117	20:751610962	A/G	7B	751610962	3.26168	1.95121	0.28859	4.43328	0.861851	0.635279	3.00383	2.13889	8.75611	1.39023
117	20:751611024	C/G	7B	751611024	3.00108	1.95121	0.295345	4.97171	0.817969	0.635279	2.95286	2.08365	9.21118	1.39023
117	20:752198716	C/T	7B	752198716	2.31751	0.796418	0.368611	4.90108	1.78883	0.774862	1.11631	2.25629	8.03263	1.56184
118	21:59821868	A/G	7D	59821868	0.456222	0.560007	6.04906	1.58975	2.73509	0.882608	0.393346	0.495362	0.56525	0.132209
118	21:59822255	C/T	7D	59822255	0.441272	0.560007	6.33124	1.41375	2.72989	0.882608	0.432993	0.483035	0.449194	0.152131
118	21:59822319	A/G	7D	59822319	0.385016	0.560007	6.19917	1.42384	2.72703	0.882608	0.43081	0.486872	0.433333	0.150161
118	21:59822618	C/T	7D	59822618	0.278335	0.560007	5.83438	1.23027	2.73815	0.882608	0.395488	0.489203	0.554412	0.134171
118	21:59822801	G/T	7D	59822801	0.295881	0.560007	5.83438	1.26585	2.73815	0.882608	0.395488	0.489203	0.538354	0.134171
118	21:59822851	G/T	7D	59822851	0.379538	0.560007	6.15442	1.3817	2.71816	0.882608	0.503805	0.489811	0.432182	0.137444
118	21:59822887	A/G	7D	59822887	0.336148	0.560007	5.98365	1.14482	2.71816	0.882608	0.503805	0.489811	0.412732	0.137444
118	21:59822959	A/G	7D	59822959	0.312302	0.560007	6.38675	0.899005	2.73559	0.882608	0.372019	0.505258	0.352252	0.154138
118	21:59822990	C/G	7D	59822990	0.413612	0.560007	6.57742	0.933925	2.82068	0.882608	0.395107	0.485553	0.332986	0.171082
118	21:59823006	A/G	7D	59823006	0.392806	0.560007	6.60721	0.973741	2.84124	0.882608	0.379068	0.484463	0.347736	0.172553
118	21:59823183	C/T	7D	59823183	0.432398	0.560007	6.71552	0.956266	2.74177	0.882608	0.380497	0.494026	0.424563	0.161962
118	21:59823202	C/T	7D	59823202	0.314836	0.560007	6.45834	0.923067	2.76078	0.882608	0.368566	0.500324	0.4345	0.158017
118	21:59823379	A/G	7D	59823379	0.432398	0.560007	6.71552	0.956266	2.74177	0.882608	0.380497	0.494026	0.424563	0.161962
118	21:59825408	C/G	7D	59825408	0.432398	0.560007	6.71552	0.956266	2.74177	0.882608	0.380497	0.494026	0.424563	0.161962
118	21:59825627	C/T	7D	59825627	0.432398	0.560007	6.71552	0.956266	2.74177	0.882608	0.380497	0.494026	0.424563	0.161962
118	21:59825922	C/T	7D	59825922	0.485823	0.560007	6.59632	0.95224	2.75176	0.882608	0.385472	0.486736	0.383254	0.158931
118	21:59826067	A/C	7D	59826067	0.485823	0.560007	6.59632	0.95224	2.75176	0.882608	0.385472	0.486736	0.383254	0.158931
118	21:59826459	A/C	7D	59826459	0.387148	0.560007	5.91252	0.79443	2.72183	0.882608	0.390039	0.488994	0.340184	0.204808
118	21:59826600	A/G	7D	59826600	0.418201	0.560007	5.83456	0.810843	2.72339	0.882608	0.401153	0.495192	0.359265	0.197862
118	21:59827282	C/T	7D	59827282	0.406573	0.560007	5.83456	0.819961	2.72339	0.882608	0.401153	0.495192	0.37199	0.197862
118	21:59827520	C/T	7D	59827520	0.406573	0.560007	5.83456	0.819961	2.72339	0.882608	0.401153	0.495192	0.37199	0.197862
118	21:60220551	A/G	7D	60220551	0.522121	0.560007	6.07477	0.398794	2.86579	0.882608	0.372857	0.482769	0.258378	0.13246
118	21:60220641	C/T	7D	60220641	0.532673	0.560007	5.98127	0.425601	2.86579	0.882608	0.372857	0.482769	0.260601	0.13246
118	21:60222463	A/G	7D	60222463	0.550698	0.560007	5.86177	0.445693	3.27199	0.882608	0.372176	0.535106	0.530801	0.185508
118	21:60222467	A/G	7D	60222467	0.550698	0.560007	5.86177	0.445693	3.27199	0.882608	0.372176	0.535106	0.530801	0.185508
118	21:60222676	C/T	7D	60222676	0.550698	0.560007	5.86177	0.445693	3.27199	0.882608	0.372176	0.535106	0.530801	0.185508
118	21:60222683	C/G	7D	60222683	0.545205	0.560007	5.88589	0.476711	3.29624	0.882608	0.386869	0.531429	0.510976	0.183436
118	21:60222806	C/T	7D	60222806	0.550698	0.560007	5.86177	0.445693	3.27199	0.882608	0.372176	0.535106	0.530801	0.185508
118	21:60222869	C/T	7D	60222869	0.550698	0.560007	5.86177	0.445693	3.27199	0.882608	0.372176	0.535106	0.530801	0.185508
118	21:60223052	C/G	7D	60223052	0.547206	0.560007	5.92398	0.44552	3.27199	0.882608	0.372176	0.535106	0.517239	0.185508
118	21:60223129	G/T	7D	60223129	0.55662	0.560007	5.88589	0.470089	3.29624	0.882608	0.386869	0.531429	0.52977	0.183436
118	21:60229546	C/T	7D	60229546	0.530207	0.560007	5.86789	0.407968	3.2001	0.882608	0.372586	0.545605	0.492622	0.184487
118	21:60229678	A/G	7D	60229678	0.530207	0.560007	5.86789	0.407968	3.2001	0.882608	0.372586	0.545605	0.492622	0.184487
118	21:60229700	A/G	7D	60229700	0.530207	0.560007	5.86789	0.407968	3.2001	0.882608	0.372586	0.545605	0.492622	0.184487
118	21:60231303	A/T	7D	60231303	0.530207	0.560007	5.86789	0.407968	3.2001	0.882608	0.372586	0.545605	0.492622	0.184487
118	21:60231494	C/T	7D	60231494	0.530207	0.560007	5.86789	0.407968	3.2001	0.882608	0.372586	0.545605	0.492622	0.184487
118	21:60231884	A/G	7D	60231884	0.536896	0.560007	5.88972	0.429714	3.22259	0.882608	0.387749	0.541548	0.492297	0.182414
118	21:60231894	A/G	7D	60231894	0.530207	0.560007	5.86789	0.407968	3.2001	0.882608	0.372586	0.545605	0.492622	0.184487
118	21:60231925	C/T	7D	60231925	0.536896	0.560007	5.88972	0.429714	3.22259	0.882608	0.387749	0.541548	0.492297	0.182414
118	21:60232968	A/G	7D	60232968	0.536896	0.560007	5.88972	0.429714	3.22259	0.882608	0.387749	0.541548	0.492297	0.182414
118	21:60233091	A/G	7D	60233091	0.526366	0.560007	5.88972	0.435969	3.22259	0.882608	0.387749	0.541548	0.474353	0.182414
118	21:60233095	A/G	7D	60233095	0.526366	0.560007	5.88972	0.435969	3.22259	0.882608	0.387749	0.541548	0.474353	0.182414
118	21:60233182	A/G	7D	60233182	0.526366	0.560007	5.88972	0.435969	3.22259	0.882608	0.387749	0.541548	0.474353	0.182414
118	21:60233189	C/G	7D	60233189	0.526366	0.560007	5.88972	0.435969	3.22259	0.882608	0.387749	0.541548	0.474353	0.182414
118	21:60233192	G/T	7D	60233192	0.526366	0.560007	5.88972	0.435969	3.22259	0.882608	0.387749	0.541548	0.474353	0.182414
118	21:60237305	A/G	7D	60237305	0.530207	0.560007	5.86789	0.407968	3.2001	0.882608	0.372586	0.545605	0.492622	0.184487
118	21:60238502	C/T	7D	60238502	0.490966	0.560007	5.98239	0.343874	3.02921	0.882608	0.375831	0.49471	0.290957	0.134836
118	21:60239321	C/T	7D	60239321	0.530207	0.560007	5.86789	0.407968	3.2001	0.882608	0.372586	0.545605	0.492622	0.184487
118	21:60239568	A/C	7D	60239568	0.335549	0.560007	6.11762	0.597653	2.73099	0.882608	0.368497	0.524808	0.447931	0.153726
118	21:60239570	C/T	7D	60239570	0.347802	0.560007	6.18242	0.641763	2.73532	0.882608	0.375715	0.521484	0.474284	0.155153
118	21:60240210	A/T	7D	60240210	0.266318	0.560007	6.08659	0.611183	2.72903	0.882608	0.372425	0.542517	0.400703	0.166539
118	21:60240214	G/T	7D	60240214	0.266318	0.560007	6.08659	0.611183	2.72903	0.882608	0.372425	0.542517	0.400703	0.166539
118	21:60240353	A/G	7D	60240353	0.266318	0.560007	6.08659	0.611183	2.72903	0.882608	0.372425	0.542517	0.400703	0.166539
118	21:60244128	A/G	7D	60244128	0.32374	0.560007	6.13338	0.964982	2.78641	0.882608	0.391946	0.510099	0.737415	0.226357
118	21:60355490	A/G	7D	60355490	0.574444	0.560007	6.14628	0.680207	2.76643	0.882608	0.416787	0.515579	0.596503	0.239142
118	21:60355698	A/G	7D	60355698	0.574444	0.560007	6.14628	0.680207	2.76643	0.882608	0.416787	0.515579	0.596503	0.239142
118	21:60356146	C/T	7D	60356146	0.382457	0.560007	6.08467	1.318	2.75752	0.882608	0.425437	0.512769	1.22711	0.150732
118	21:60356295	A/G	7D	60356295	0.382457	0.560007	6.08467	1.318	2.75752	0.882608	0.425437	0.512769	1.22711	0.150732
118	21:60356313	C/T	7D	60356313	0.382457	0.560007	6.08467	1.318	2.75752	0.882608	0.425437	0.512769	1.22711	0.150732
118	21:60356432	G/T	7D	60356432	0.574444	0.560007	6.14628	0.680207	2.76643	0.882608	0.416787	0.515579	0.596503	0.239142
118	21:60356468	G/T	7D	60356468	0.629819	0.560007	6.15669	0.701017	2.78831	0.882608	0.415505	0.508671	0.586391	0.241646
118	21:60356619	C/T	7D	60356619	0.382457	0.560007	6.08467	1.318	2.75752	0.882608	0.425437	0.512769	1.22711	0.150732
118	21:60356785	A/G	7D	60356785	0.357287	0.560007	6.14916	1.35516	2.8106	0.882608	0.422773	0.503505	1.22021	0.155213
[truncated: 12 more rows]

## Sheet: supplementary data 2
Table S5. Significant marker trait associations detected with metaGWAS analysis that considers data from each pre-breeding programs independently
QTLID	SNP	alleles	chrom	pos	CIMMYT								University of Sydney
					HD	MD	PH	Prot	SR	TKW	YLD	YR	HD	LR	MD	PH	SR	Prot	Screen	TKW	YLD	YR
1	1:50359067	C/T	1A	50359067	1.32377	0.798655	1.15372	1.35072	0.58997	0.0770014	2.98947	0.12656	0.264181	0.523786	0.299169	2.91002	0.456192	0.491535	0.976772	1.48714	6.78944	0.918605
1	1:50359428	A/G	1A	50359428	1.32377	0.798655	1.15372	1.35072	0.58997	0.0770014	2.98947	0.12656	0.264181	0.523786	0.299169	2.91002	0.456192	0.491535	0.976772	1.48714	6.78944	0.918605
1	1:50359833	C/G	1A	50359833	1.32377	0.798655	1.15372	1.35072	0.58997	0.0770014	2.98947	0.12656	0.264181	0.523786	0.299169	2.91002	0.456192	0.491535	0.976772	1.48714	6.78944	0.918605
1	1:50362797	A/G	1A	50362797	1.32377	0.798655	1.15372	1.35072	0.58997	0.0770014	2.98947	0.12656	0.264181	0.523786	0.299169	2.91002	0.456192	0.491535	0.976772	1.48714	6.78944	0.918605
1	1:50363470	A/G	1A	50363470	1.32377	0.798655	1.15372	1.35072	0.58997	0.0770014	2.98947	0.12656	0.264181	0.523786	0.299169	2.91002	0.456192	0.491535	0.976772	1.48714	6.78944	0.918605
1	1:50363550	A/G	1A	50363550	1.32377	0.798655	1.15372	1.35072	0.58997	0.0770014	2.98947	0.12656	0.264181	0.523786	0.299169	2.91002	0.456192	0.491535	0.976772	1.48714	6.78944	0.918605
1	1:50363652	C/T	1A	50363652	1.32377	0.798655	1.15372	1.35072	0.58997	0.0770014	2.98947	0.12656	0.264181	0.523786	0.299169	2.91002	0.456192	0.491535	0.976772	1.48714	6.78944	0.918605
2	1:502314520	A/G	1A	502314520	2.21796	2.70903	0.766398	0.737725	0.354719	0.0702523	1.82727	0.0568126	4.54397	0.191202	7.27294	2.33798	0.844751	4.78926	1.8229	3.87465	5.33725	3.70335
2	1:502316300	C/G	1A	502316300	2.21796	2.70903	0.766398	0.737725	0.354719	0.0702523	1.82727	0.0568126	4.54397	0.191202	7.27294	2.33798	0.844751	4.78926	1.8229	3.87465	5.33725	3.70335
2	1:502431813	C/T	1A	502431813	2.2798	1.48411	0.751583	0.514591	1.61211	0.328947	1.34575	0.0568126	1.58326	1.01347	1.32825	7.22715	0.0638872	2.197	0.736812	1.045	2.87689	0.622192
3	1:535580749	A/C	1A	535580749	0.746593	0.619071	0.386073	1.44459	0.404513	0.511132	6.87404	0.300738	0.572422	0.346711	0.0403658	3.23863	2.90094	1.18118	0.214146	1.06134	3.49336	0.486625
4	1:549656641	C/T	1A	549656641	2.19169	1.00055	1.61082	0.404185	0.447635	0.0980471	0.206403	0.155416	2.33527	1.49875	0.131269	1.0913	1.24952	0.273035	7.28405	2.37711	0.958411	0.954733
4	1:560070193	C/T	1A	560070193	2.08295e-14	0.0092311	0	0.299069	1.57113	0.476444	3.39429e-07	0	0.135377	1.48012	0.00570027	0.130043	0.0198154	0.329254	7.43727	1.62399	0.0394561	0.0478913
4	1:584717309	G/T	1A	584717309	2.45485	0.580455	9.40364	0.482691	0.299199	0.882287	2.60909	0.720792	2.27372	1.92115	1.69967	1.42612	1.51224	4.01509	3.58439	2.14984	2.70738	0.182949
4	1:584717330	A/C	1A	584717330	2.45485	0.580455	9.40364	0.482691	0.299199	0.882287	2.60909	0.720792	2.27372	1.92115	1.69967	1.42612	1.51224	4.01509	3.58439	2.14984	2.70738	0.182949
4	1:584726557	A/G	1A	584726557	3.4956	1.04773	9.34653	0.809249	0.33422	1.56816	2.64853	0.221734	1.82955	2.54817	1.12264	1.67486	1.65956	3.92364	0.49835	1.12551	2.19841	1.10177
4	1:584727274	A/G	1A	584727274	3.4956	1.04773	9.34653	0.809249	0.33422	1.56816	2.64853	0.221734	1.82955	2.54817	1.12264	1.67486	1.65956	3.92364	0.49835	1.12551	2.19841	1.10177
4	1:584727382	A/G	1A	584727382	3.4956	1.04773	9.34653	0.809249	0.33422	1.56816	2.64853	0.221734	1.82955	2.54817	1.12264	1.67486	1.65956	3.92364	0.49835	1.12551	2.19841	1.10177
4	1:585295816	A/G	1A	585295816	2.76378	0.414293	7.09279	0.272949	0.185958	0.151715	0.357611	0.111154	0.218541	0.59028	2.90994	1.34729	0.364677	0.607755	0.985221	3.63641	0.993962	0.492355
4	1:585298246	C/G	1A	585298246	2.76378	0.414293	7.09279	0.272949	0.185958	0.151715	0.357611	0.111154	0.218541	0.59028	2.90994	1.34729	0.364677	0.607755	0.985221	3.63641	0.993962	0.492355
4	1:585298393	C/T	1A	585298393	3.44592	0.974397	7.23597	0.637672	1.19501	0.0949505	0.333704	0.111154	0.418818	0.702003	3.76165	1.37298	0.146814	0.3927	1.19744	4.29374	0.780174	0.567819
4	1:585298457	A/G	1A	585298457	3.44592	0.974397	7.23597	0.637672	1.19501	0.0949505	0.333704	0.111154	0.497284	1.1227	3.8746	1.16946	0.146814	0.439997	1.44741	4.23966	0.875454	0.951189
4	1:585300791	C/T	1A	585300791	2.76378	0.414293	7.09279	0.272949	0.185958	0.151715	0.357611	0.111154	0.315549	0.729651	2.91736	1.0489	0.364677	0.634218	1.16398	3.5085	1.06595	1.03805
4	1:585632684	C/T	1A	585632684	0.957316	0.461813	8.05606	0.00782605	0.779827	0.00451495	0.855312	0.192887	2.09983	0.299676	3.33784	0.391059	0.264707	2.12214	3.18949	9.18403	1.21032	0.393942
4	1:585632968	C/T	1A	585632968	0.957316	0.461813	8.05606	0.00782605	0.779827	0.00451495	0.855312	0.192887	2.09983	0.299676	3.33784	0.391059	0.264707	2.12214	3.18949	9.18403	1.21032	0.393942
5	2:57929994	C/T	1B	57929994	1.66699	0.292809	1.83033	2.47048	0.64627	0.00654166	9.55901	0.477772	1.62811	4.49705	3.3987	1.07172	0.565104	2.61237	4.39782	2.41893	4.36876	0.731531
5	2:61803910	A/C	1B	61803910	1.35775	0.0451832	0.813285	1.29694	0.339806	0.70085	8.06885	0.020196	1.79841	0.312341	2.59705	1.49111	0.646511	1.08231	5.25132	2.02526	3.83948	0.295331
5	2:61806079	C/T	1B	61806079	1.35775	0.0451832	0.813285	1.29694	0.339806	0.70085	8.06885	0.020196	2.06587	0.247225	2.8377	1.29864	0.646511	0.877588	5.50661	2.10444	3.9445	0.399906
8	2:633766819	C/T	1B	633766819	0.849521	1.35423	1.02495	1.45282	0.267467	1.07805	0.765649	0.7789	2.19629	0.855643	1.68521	1.01708	3.67854	6.23557	2.93726	2.27	0.957435	0.364776
8	2:633766825	G/T	1B	633766825	0.849521	1.35423	1.02495	1.45282	0.267467	1.07805	0.765649	0.7789	2.19629	0.855643	1.68521	1.01708	3.67854	6.23557	2.93726	2.27	0.957435	0.364776
8	2:633766834	G/T	1B	633766834	0.763368	1.31413	1.02495	1.45282	0.267467	1.07805	0.800705	0.7789	2.20537	0.720644	1.7957	1.27682	4.09881	6.5931	3.56071	2.76634	1.09204	0.577336
8	2:633766900	G/T	1B	633766900	0.763368	1.31413	1.02495	1.45282	0.267467	1.07805	0.800705	0.7789	2.20537	0.720644	1.7957	1.27682	4.09881	6.5931	3.56071	2.76634	1.09204	0.577336
8	2:633766934	G/T	1B	633766934	4.24948e-10	0.031053	2.08295e-14	1.45282	0.267467	1.07805	1.1057e-12	0	0.467722	0.720644	0.824228	1.23407	4.09881	6.15733	3.5159	2.22418	0.15484	0.577336
8	2:633766965	C/T	1B	633766965	4.24948e-10	0.031053	2.08295e-14	1.45282	0.267467	1.07805	1.1057e-12	0	0.467722	0.720644	0.824228	1.23407	4.09881	6.15733	3.5159	2.22418	0.15484	0.577336
8	2:633767054	C/T	1B	633767054	4.93999e-09	0.0375695	2.08295e-14	1.45282	0.267467	1.07805	1.62441e-13	0	0.426356	0.855643	0.724313	0.933147	3.67854	5.82823	2.86199	1.55297	0.149261	0.364776
8	2:633767068	A/G	1B	633767068	4.93999e-09	0.0375695	2.08295e-14	1.45282	0.267467	1.07805	1.62441e-13	0	0.426356	0.855643	0.724313	0.933147	3.67854	5.82823	2.86199	1.55297	0.149261	0.364776
8	2:633767089	C/T	1B	633767089	4.93999e-09	0.0375695	2.08295e-14	1.45282	0.267467	1.07805	1.62441e-13	0	0.401742	0.855643	0.683654	0.892412	3.67854	5.90704	2.85475	1.68731	0.121515	0.364776
8	2:633767151	C/T	1B	633767151	1.59195e-11	0.0237565	2.29992e-14	1.50871	0.319576	1.25284	1.75381e-11	0	0.307455	0.901958	0.430845	1.19195	4.10679	6.14021	2.8488	1.35621	0.127193	0.260216
8	2:633767166	C/T	1B	633767166	1.59195e-11	0.0237565	2.29992e-14	1.50871	0.319576	1.25284	1.75381e-11	0	0.307455	0.901958	0.430845	1.19195	4.10679	6.14021	2.8488	1.35621	0.127193	0.260216
8	2:633767225	G/T	1B	633767225	4.93999e-09	0.0375695	2.08295e-14	1.45282	0.267467	1.07805	1.62441e-13	0	0.432628	0.855643	0.750191	0.94254	3.67854	5.90704	2.85261	1.67199	0.11076	0.364776
8	2:633767238	C/G	1B	633767238	4.93999e-09	0.0375695	2.08295e-14	1.45282	0.267467	1.07805	1.62441e-13	0	0.432628	0.855643	0.750191	0.94254	3.67854	5.90704	2.85261	1.67199	0.11076	0.364776
8	2:633767251	G/T	1B	633767251	4.93999e-09	0.0375695	2.08295e-14	1.45282	0.267467	1.07805	1.62441e-13	0	0.432628	0.855643	0.750191	0.94254	3.67854	5.90704	2.85261	1.67199	0.11076	0.364776
8	2:633767252	A/G	1B	633767252	4.93999e-09	0.0375695	2.08295e-14	1.45282	0.267467	1.07805	1.62441e-13	0	0.432628	0.855643	0.750191	0.94254	3.67854	5.90704	2.85261	1.67199	0.11076	0.364776
8	2:633767256	A/G	1B	633767256	4.93999e-09	0.0375695	2.08295e-14	1.45282	0.267467	1.07805	1.62441e-13	0	0.432628	0.855643	0.750191	0.94254	3.67854	5.90704	2.85261	1.67199	0.11076	0.364776
8	2:633767844	G/T	1B	633767844	1.59195e-11	0.0237565	2.29992e-14	1.50871	0.319576	1.25284	1.75381e-11	0	0.307455	0.901958	0.430845	1.19195	4.10679	6.14021	2.8488	1.35621	0.127193	0.260216
8	2:633767845	A/T	1B	633767845	1.59195e-11	0.0237565	2.29992e-14	1.50871	0.319576	1.25284	1.75381e-11	0	0.307455	0.901958	0.430845	1.19195	4.10679	6.14021	2.8488	1.35621	0.127193	0.260216
8	2:633768186	A/G	1B	633768186	1.59195e-11	0.0237565	2.29992e-14	1.50871	0.319576	1.25284	1.75381e-11	0	0.307455	0.901958	0.430845	1.19195	4.10679	6.14021	2.8488	1.35621	0.127193	0.260216
8	2:633768247	C/T	1B	633768247	4.24948e-10	0.031053	2.08295e-14	1.45282	0.267467	1.07805	1.1057e-12	0	0.39188	0.720644	0.822374	1.18598	4.09881	6.22143	3.51807	2.22465	0.131488	0.577336
8	2:633768845	C/G	1B	633768845	4.24948e-10	0.031053	2.08295e-14	1.45282	0.267467	1.07805	1.1057e-12	0	0.406423	0.720644	0.829908	1.18638	4.09881	6.15733	3.56007	2.07207	0.168184	0.577336
8	2:633769294	A/G	1B	633769294	4.24948e-10	0.031053	2.08295e-14	1.45282	0.267467	1.07805	1.1057e-12	0	0.467722	0.720644	0.824228	1.23407	4.09881	6.15733	3.5159	2.22418	0.15484	0.577336
8	2:633770584	G/T	1B	633770584	1.59195e-11	0.0237565	2.29992e-14	1.50871	0.319576	1.25284	1.75381e-11	0	0.307455	0.901958	0.430845	1.19195	4.10679	6.14021	2.8488	1.35621	0.127193	0.260216
8	2:633771236	C/T	1B	633771236	1.59195e-11	0.0237565	2.29992e-14	1.50871	0.319576	1.25284	1.75381e-11	0	0.307455	0.901958	0.430845	1.19195	4.10679	6.14021	2.8488	1.35621	0.127193	0.260216
8	2:633771245	A/G	1B	633771245	4.93999e-09	0.0375695	2.08295e-14	1.45282	0.267467	1.07805	1.62441e-13	0	0.432628	0.855643	0.750191	0.94254	3.67854	5.90704	2.85261	1.67199	0.11076	0.364776
8	2:633771263	A/G	1B	633771263	1.59195e-11	0.0237565	2.29992e-14	1.50871	0.319576	1.25284	1.75381e-11	0	0.307455	0.901958	0.430845	1.19195	4.10679	6.14021	2.8488	1.35621	0.127193	0.260216
8	2:633772424	C/T	1B	633772424	1.34786	0.0237565	1.3258	1.50871	0.319576	1.25284	0.249101	3.1775	0.862699	0.901958	1.18058	1.19195	4.10679	6.10978	2.84912	1.57084	1.6133	0.260216
8	2:633772625	C/T	1B	633772625	1.34786	0.0237565	1.3258	1.50871	0.319576	1.25284	0.249101	3.1775	0.862699	0.901958	1.18058	1.19195	4.10679	6.10978	2.84912	1.57084	1.6133	0.260216
8	2:633772694	C/T	1B	633772694	1.59195e-11	0.0237565	2.29992e-14	1.50871	0.319576	1.25284	1.75381e-11	0	0.307455	0.901958	0.430845	1.19195	4.10679	6.14021	2.8488	1.35621	0.127193	0.260216
8	2:633773256	C/T	1B	633773256	1.59195e-11	0.0237565	2.29992e-14	1.50871	0.319576	1.25284	1.75381e-11	0	0.307455	0.901958	0.430845	1.19195	4.10679	6.14021	2.8488	1.35621	0.127193	0.260216
8	2:633773268	C/G	1B	633773268	1.59195e-11	0.0237565	2.29992e-14	1.50871	0.319576	1.25284	1.75381e-11	0	0.307455	0.901958	0.430845	1.19195	4.10679	6.14021	2.8488	1.35621	0.127193	0.260216
8	2:633773281	C/T	1B	633773281	1.59195e-11	0.0237565	2.29992e-14	1.50871	0.319576	1.25284	1.75381e-11	0	0.307455	0.901958	0.430845	1.19195	4.10679	6.14021	2.8488	1.35621	0.127193	0.260216
8	2:633773331	A/C	1B	633773331	1.34786	0.0237565	1.3258	1.50871	0.319576	1.25284	0.249101	3.1775	0.862699	0.901958	1.18058	1.19195	4.10679	6.10978	2.84912	1.57084	1.6133	0.260216
8	2:633773442	C/T	1B	633773442	1.34786	0.0237565	1.3258	1.50871	0.319576	1.25284	0.249101	3.1775	0.862699	0.901958	1.18058	1.19195	4.10679	6.10978	2.84912	1.57084	1.6133	0.260216
8	2:633773443	C/G	1B	633773443	1.34786	0.0237565	1.3258	1.50871	0.319576	1.25284	0.249101	3.1775	0.862699	0.901958	1.18058	1.19195	4.10679	6.10978	2.84912	1.57084	1.6133	0.260216
8	2:633774578	A/G	1B	633774578	1.53279	0.0375695	1.32712	1.45282	0.267467	1.07805	0.195452	3.1775	1.03264	0.855643	1.55416	0.94254	3.67854	5.89099	2.85297	1.90846	1.57642	0.364776
8	2:633774583	A/G	1B	633774583	1.34786	0.0237565	1.3258	1.50871	0.319576	1.25284	0.249101	3.1775	0.862699	0.901958	1.18058	1.19195	4.10679	6.10978	2.84912	1.57084	1.6133	0.260216
8	2:633774601	C/T	1B	633774601	1.34786	0.0237565	1.3258	1.50871	0.319576	1.25284	0.249101	3.1775	0.862699	0.901958	1.18058	1.19195	4.10679	6.10978	2.84912	1.57084	1.6133	0.260216
8	2:633774874	C/T	1B	633774874	1.34786	0.0237565	1.3258	1.50871	0.319576	1.25284	0.249101	3.1775	0.862699	0.901958	1.18058	1.19195	4.10679	6.10978	2.84912	1.57084	1.6133	0.260216
8	2:633774886	A/T	1B	633774886	1.34786	0.0237565	1.3258	1.50871	0.319576	1.25284	0.249101	3.1775	0.862699	0.901958	1.18058	1.19195	4.10679	6.10978	2.84912	1.57084	1.6133	0.260216
8	2:633774890	C/T	1B	633774890	1.34786	0.0237565	1.3258	1.50871	0.319576	1.25284	0.249101	3.1775	0.862699	0.901958	1.18058	1.19195	4.10679	6.10978	2.84912	1.57084	1.6133	0.260216
8	2:633774921	C/T	1B	633774921	4.93999e-09	0.0375695	2.08295e-14	1.45282	0.267467	1.07805	1.62441e-13	0	0.432628	0.855643	0.750191	0.94254	3.67854	5.90704	2.85261	1.67199	0.11076	0.364776
8	2:633774938	C/T	1B	633774938	1.53279	0.0375695	1.32712	1.45282	0.267467	1.07805	0.195452	3.1775	1.03264	0.855643	1.55416	0.94254	3.67854	5.89099	2.85297	1.90846	1.57642	0.364776
8	2:633774953	C/T	1B	633774953	1.53279	0.0375695	1.32712	1.45282	0.267467	1.07805	0.195452	3.1775	1.03264	0.855643	1.55416	0.94254	3.67854	5.89099	2.85297	1.90846	1.57642	0.364776
8	2:633775342	C/T	1B	633775342	1.34786	0.0237565	1.3258	1.50871	0.319576	1.25284	0.249101	3.1775	0.862699	0.901958	1.18058	1.19195	4.10679	6.10978	2.84912	1.57084	1.6133	0.260216
9	2:644859177	A/T	1B	644859177	3.70222	0.634691	1.50749	1.43156	0.273463	1.04045	8.20422	0.675202	1.68099	0.721784	0.877087	2.59653	1.87629	1.9656	2.84031	0.65994	1.00261	0.262215
9	2:645066884	A/G	1B	645066884	3.70222	0.634691	1.50749	1.43156	0.273463	1.04045	8.20422	0.675202	1.68099	0.721784	0.877087	2.59653	1.87629	1.9656	2.84031	0.65994	1.00261	0.262215
10	2:672868547	C/T	1B	672868547	3.39369e-05	0.896117	3.2592e-07	0.390698	5.73099	0.252888	0.0331194	0	3.89347	1.17658	5.97839	4.13673	0.000777154	0.879544	0.726727	3.08957	0.0384405	0.0667544
10	2:672868939	A/G	1B	672868939	3.39369e-05	0.896117	3.2592e-07	0.390698	5.73099	0.252888	0.0331194	0	3.96466	1.02877	5.89272	4.9637	0.000777154	0.51865	0.190414	2.88801	0.0226068	0.283281
10	2:672868946	A/G	1B	672868946	3.39369e-05	0.896117	3.2592e-07	0.390698	5.73099	0.252888	0.0331194	0	3.96466	1.02877	5.89272	4.9637	0.000777154	0.51865	0.190414	2.88801	0.0226068	0.283281
10	2:672868974	A/G	1B	672868974	3.39369e-05	0.896117	3.2592e-07	0.390698	5.73099	0.252888	0.0331194	0	3.96466	1.02877	5.89272	4.9637	0.000777154	0.51865	0.190414	2.88801	0.0226068	0.283281
10	2:672869102	C/T	1B	672869102	3.39369e-05	0.896117	3.2592e-07	0.390698	5.73099	0.252888	0.0331194	0	3.96466	1.02877	5.89272	4.9637	0.000777154	0.51865	0.190414	2.88801	0.0226068	0.283281
10	2:672879467	A/G	1B	672879467	3.39369e-05	0.896117	3.2592e-07	0.390698	5.73099	0.252888	0.0331194	0	3.96466	1.02877	5.89272	4.9637	0.000777154	0.51865	0.190414	2.88801	0.0226068	0.283281
10	2:673016788	A/G	1B	673016788	3.39369e-05	0.896117	3.2592e-07	0.390698	5.73099	0.252888	0.0331194	0	3.96466	1.02877	5.89272	4.9637	0.000777154	0.51865	0.190414	2.88801	0.0226068	0.283281
10	2:673017135	G/T	1B	673017135	3.39369e-05	0.896117	3.2592e-07	0.390698	5.73099	0.252888	0.0331194	0	3.96466	1.02877	5.89272	4.9637	0.000777154	0.51865	0.190414	2.88801	0.0226068	0.283281
10	2:673017465	A/G	1B	673017465	3.39369e-05	0.896117	3.2592e-07	0.390698	5.73099	0.252888	0.0331194	0	3.96466	1.02877	5.89272	4.9637	0.000777154	0.51865	0.190414	2.88801	0.0226068	0.283281
10	2:673017609	C/T	1B	673017609	3.39369e-05	0.896117	3.2592e-07	0.390698	5.73099	0.252888	0.0331194	0	3.96466	1.02877	5.89272	4.9637	0.000777154	0.51865	0.190414	2.88801	0.0226068	0.283281
10	2:673017757	C/T	1B	673017757	3.39369e-05	0.896117	3.2592e-07	0.390698	5.73099	0.252888	0.0331194	0	3.96466	1.02877	5.89272	4.9637	0.000777154	0.51865	0.190414	2.88801	0.0226068	0.283281
10	2:673017858	C/T	1B	673017858	3.39369e-05	0.896117	3.2592e-07	0.390698	5.73099	0.252888	0.0331194	0	3.96466	1.02877	5.89272	4.9637	0.000777154	0.51865	0.190414	2.88801	0.0226068	0.283281
10	2:673018048	A/G	1B	673018048	3.39369e-05	0.896117	3.2592e-07	0.390698	5.73099	0.252888	0.0331194	0	3.96466	1.02877	5.89272	4.9637	0.000777154	0.51865	0.190414	2.88801	0.0226068	0.283281
10	2:673018138	C/T	1B	673018138	3.39369e-05	0.896117	3.2592e-07	0.390698	5.73099	0.252888	0.0331194	0	3.96466	1.02877	5.89272	4.9637	0.000777154	0.51865	0.190414	2.88801	0.0226068	0.283281
10	2:673018392	A/G	1B	673018392	3.39369e-05	0.896117	3.2592e-07	0.390698	5.73099	0.252888	0.0331194	0	3.96466	1.02877	5.89272	4.9637	0.000777154	0.51865	0.190414	2.88801	0.0226068	0.283281
10	2:673019165	A/G	1B	673019165	3.39369e-05	0.896117	3.2592e-07	0.390698	5.73099	0.252888	0.0331194	0	3.96466	1.02877	5.89272	4.9637	0.000777154	0.51865	0.190414	2.88801	0.0226068	0.283281
10	2:673019223	C/T	1B	673019223	3.39369e-05	0.896117	3.2592e-07	0.390698	5.73099	0.252888	0.0331194	0	3.96466	1.02877	5.89272	4.9637	0.000777154	0.51865	0.190414	2.88801	0.0226068	0.283281
10	2:673158947	C/T	1B	673158947	3.96914e-06	0.896117	8.22234e-06	0.390698	5.73099	0.252888	0.000418547	0	3.96466	1.02877	5.89272	4.9637	0.000777154	0.51865	0.190414	2.88801	0.0226068	0.283281
10	2:673159376	C/G	1B	673159376	3.39369e-05	0.896117	3.2592e-07	0.390698	5.73099	0.252888	0.0331194	0	3.96466	1.02877	5.89272	4.9637	0.000777154	0.51865	0.190414	2.88801	0.0226068	0.283281
10	2:673160088	C/T	1B	673160088	3.39369e-05	0.896117	3.2592e-07	0.390698	5.73099	0.252888	0.0331194	0	3.96466	1.02877	5.89272	4.9637	0.000777154	0.51865	0.190414	2.88801	0.0226068	0.283281
10	2:673160276	A/G	1B	673160276	3.39369e-05	0.896117	3.2592e-07	0.390698	5.73099	0.252888	0.0331194	0	3.96466	1.02877	5.89272	4.9637	0.000777154	0.51865	0.190414	2.88801	0.0226068	0.283281
10	2:673161266	C/T	1B	673161266	3.39369e-05	0.896117	3.2592e-07	0.390698	5.73099	0.252888	0.0331194	0	3.96466	1.02877	5.89272	4.9637	0.000777154	0.51865	0.190414	2.88801	0.0226068	0.283281
10	2:673209886	A/T	1B	673209886	3.39369e-05	0.896117	3.2592e-07	0.390698	5.73099	0.252888	0.0331194	0	3.96466	1.02877	5.89272	4.9637	0.000777154	0.51865	0.190414	2.88801	0.0226068	0.283281
10	2:673333182	C/G	1B	673333182	3.39369e-05	0.896117	3.2592e-07	0.390698	5.73099	0.252888	0.0331194	0	3.96466	1.02877	5.89272	4.9637	0.000777154	0.51865	0.190414	2.88801	0.0226068	0.283281
10	2:673333608	A/C	1B	673333608	3.39369e-05	0.896117	3.2592e-07	0.390698	5.73099	0.252888	0.0331194	0	3.96466	1.02877	5.89272	4.9637	0.000777154	0.51865	0.190414	2.88801	0.0226068	0.283281
10	2:673333675	A/G	1B	673333675	3.39369e-05	0.896117	3.2592e-07	0.390698	5.73099	0.252888	0.0331194	0	3.96466	1.02877	5.89272	4.9637	0.000777154	0.51865	0.190414	2.88801	0.0226068	0.283281
10	2:673333891	A/T	1B	673333891	0.730923	1.33699	3.82023	0.390698	5.73099	0.252888	0.945182	0.230944	4.76355	1.02877	6.45642	5.31459	0.000777154	1.13362	0.191337	3.20385	1.51793	0.283281
10	2:673333892	A/T	1B	673333892	0.730923	1.33699	3.82023	0.390698	5.73099	0.252888	0.945182	0.230944	4.76355	1.02877	6.45642	5.31459	0.000777154	1.13362	0.191337	3.20385	1.51793	0.283281
11	2:685254893	C/T	1B	685254893	1.31764	2.55583	4.37513	0.00587773	0.0536275	1.68462	5.6597	0.144104	2.46746	1.95184	3.28055	1.79235	0.426815	1.70359	0.879172	2.11349	7.94901	2.77771
11	2:685348909	A/G	1B	685348909	1.9985	2.35633	4.73463	1.27864	0.0982506	0.0752421	5.46768	0.144104	2.66269	2.18249	2.2565	0.707363	0.579246	1.7348	1.28628	1.58559	7.49268	2.41639
12	3:11946155	G/T	1D	11946155	1.44284	1.35166	1.44502	0.429567	1.79355	0.0445955	1.23517	1.27242	6.65592	0.226053	4.01603	0.958639	0.421492	3.39095	1.03835	4.73456	2.46261	0.0586947
12	3:11947436	A/G	1D	11947436	1.44284	1.35166	1.44502	0.429567	1.79355	0.0445955	1.23517	1.27242	6.65592	0.226053	4.01603	0.958639	0.421492	3.39095	1.03835	4.73456	2.46261	0.0586947
12	3:12023375	C/T	1D	12023375	1.44284	1.35166	1.44502	0.429567	1.79355	0.0445955	1.23517	1.27242	6.65592	0.226053	4.01603	0.958639	0.421492	3.39095	1.03835	4.73456	2.46261	0.0586947
12	3:12023852	A/G	1D	12023852	1.44284	1.35166	1.44502	0.429567	1.79355	0.0445955	1.23517	1.27242	6.65592	0.226053	4.01603	0.958639	0.421492	3.39095	1.03835	4.73456	2.46261	0.0586947
13	3:435639605	A/T	1D	435639605	0.0175232	0.139049	0.0498767	0.0572911	0.138281	0.389432	0.0596268	0.137847	1.41729	0.540681	0.997298	0.653781	0.668629	0.837425	0.816864	6.62377	0.492693	0.602667
13	3:435639805	A/G	1D	435639805	0.0147044	0.122777	0.0717053	0.0572911	0.138281	0.389432	0.0761396	0.221516	1.42164	0.540681	1.03719	0.679132	0.668629	0.834946	0.781806	6.52683	0.463543	0.602667
13	3:435639907	C/T	1D	435639907	0.0147044	0.122777	0.0717053	0.0572911	0.138281	0.389432	0.0761396	0.221516	1.42164	0.540681	1.03719	0.679132	0.668629	0.834946	0.781806	6.52683	0.463543	0.602667
13	3:435639918	C/T	1D	435639918	0.0147044	0.122777	0.0717053	0.0572911	0.138281	0.389432	0.0761396	0.221516	1.42164	0.540681	1.03719	0.679132	0.668629	0.834946	0.781806	6.52683	0.463543	0.602667
14	3:495449435	A/G	1D	495449435	13.35	0.118242	0.0272006	0.0158135	0.0509348	0.345846	0.0161283	0	0.131431	0.520787	0.446092	0.603016	0.383144	1.10863	0.0150788	0.00988378	0.0164745	0.127089
14	3:495450665	A/G	1D	495450665	13.35	0.118242	0.0272006	0.0158135	0.0509348	0.345846	0.0161283	0	0.131431	0.520787	0.446092	0.603016	0.383144	1.10863	0.0150788	0.00988378	0.0164745	0.127089
15	4:16992986	C/T	2A	16992986	2.80792	0.131407	2.44545	0	0	0	6.83464	47.1038	1.32768	0	1.0677	0.0237492	0	0.049477	1.08882e-07	8.67895e-16	10.3569	0
15	4:17143816	A/G	2A	17143816	2.80792	0.131407	2.44545	0	0	0	6.83464	47.1038	1.32768	0	1.0677	0.0237492	0	0.049477	1.08882e-07	8.67895e-16	10.3569	0
15	4:17365332	C/T	2A	17365332	2.80792	0.131407	2.44545	0	0	0	6.83464	47.1038	1.32768	0	1.0677	0.0237492	0	0.049477	1.08882e-07	8.67895e-16	10.3569	0
15	4:17482098	C/T	2A	17482098	2.80792	0.131407	2.44545	0	0	0	6.83464	47.1038	1.32768	0	1.0677	0.0237492	0	0.049477	1.08882e-07	8.67895e-16	10.3569	0
15	4:17482112	C/G	2A	17482112	2.80792	0.131407	2.44545	0	0	0	6.83464	47.1038	1.32768	0	1.0677	0.0237492	0	0.049477	1.08882e-07	8.67895e-16	10.3569	0
15	4:17482201	A/G	2A	17482201	2.80792	0.131407	2.44545	0	0	0	6.83464	47.1038	1.32768	0	1.0677	0.0237492	0	0.049477	1.08882e-07	8.67895e-16	10.3569	0
15	4:17482321	C/T	2A	17482321	2.80792	0.131407	2.44545	0	0	0	6.83464	47.1038	1.32768	0	1.0677	0.0237492	0	0.049477	1.08882e-07	8.67895e-16	10.3569	0
15	4:17482655	G/T	2A	17482655	2.80792	0.131407	2.44545	0	0	0	6.83464	47.1038	1.32768	0	1.0677	0.0237492	0	0.049477	1.08882e-07	8.67895e-16	10.3569	0
15	4:17482871	A/G	2A	17482871	2.80792	0.131407	2.44545	0	0	0	6.83464	47.1038	1.32768	0	1.0677	0.0237492	0	0.049477	1.08882e-07	8.67895e-16	10.3569	0
15	4:17482943	A/C	2A	17482943	2.80792	0.131407	2.44545	0	0	0	6.83464	47.1038	1.32768	0	1.0677	0.0237492	0	0.049477	1.08882e-07	8.67895e-16	10.3569	0
15	4:17483062	C/T	2A	17483062	2.80792	0.131407	2.44545	0	0	0	6.83464	47.1038	1.32768	0	1.0677	0.0237492	0	0.049477	1.08882e-07	8.67895e-16	10.3569	0
15	4:17483101	A/G	2A	17483101	2.80792	0.131407	2.44545	0	0	0	6.83464	47.1038	1.32768	0	1.0677	0.0237492	0	0.049477	1.08882e-07	8.67895e-16	10.3569	0
15	4:17483122	C/T	2A	17483122	2.80792	0.131407	2.44545	0	0	0	6.83464	47.1038	1.32768	0	1.0677	0.0237492	0	0.049477	1.08882e-07	8.67895e-16	10.3569	0
15	4:19015188	A/G	2A	19015188	2.7448	0.213137	3.23069	1.35854	0.120543	0.254148	9.58001	51.9979	6.33401	1.80812	3.0137	0.970185	0.17011	2.9261	2.03139	1.71993	14.5315	2.20412
15	4:19015862	C/T	2A	19015862	2.7448	0.213137	3.23069	1.35854	0.120543	0.254148	9.58001	51.9979	6.31527	1.71878	3.22306	0.884376	0.17011	2.92139	4.29666	1.61541	14.2954	2.07528
15	4:19016235	C/T	2A	19016235	2.7448	0.213137	3.23069	1.35854	0.120543	0.254148	9.58001	51.9979	6.31527	1.71878	3.22306	0.884376	0.17011	2.92139	4.29666	1.61541	14.2954	2.07528
15	4:19016269	A/C	2A	19016269	2.7448	0.213137	3.23069	1.35854	0.120543	0.254148	9.58001	51.9979	6.31527	1.71878	3.22306	0.884376	0.17011	2.92139	4.29666	1.61541	14.2954	2.07528
15	4:19019408	C/G	2A	19019408	2.7448	0.213137	3.23069	1.35854	0.120543	0.254148	9.58001	51.9979	6.33401	1.80812	3.0137	0.970185	0.17011	2.9261	2.03139	1.71993	14.5315	2.20412
15	4:19027160	C/T	2A	19027160	2.7448	0.213137	3.23069	1.35854	0.120543	0.254148	9.58001	51.9979	6.33401	1.80812	3.0137	0.970185	0.17011	2.9261	2.03139	1.71993	14.5315	2.20412
15	4:19583637	A/G	2A	19583637	2.52726	0.77177	2.88281	1.35854	0.120543	0.254148	5.29231	13.1145	1.16512	1.80812	0.396993	0.522452	0.17011	1.35638	1.99161	1.62413	3.09344	2.20412
15	4:19664767	C/T	2A	19664767	2.15564	0.889366	1.95031	1.35854	0.120543	0.254148	4.14141	13.952	1.14552	1.80812	0.203039	0.473469	0.17011	1.35322	2.03038	1.72757	2.44609	2.20412
15	4:19664769	A/G	2A	19664769	2.83262	1.45769	1.72636	0.154245	0.314582	0.0176898	3.90011	12.047	1.38374	1.51139	2.21235	3.00791	0.467198	0.426497	0.0642526	0.0892236	1.17011	0.504637
15	4:19671964	A/T	2A	19671964	2.52386	0.752309	3.04659	1.35854	0.120543	0.254148	5.46363	13.0155	1.19399	1.80812	0.420155	0.523481	0.17011	1.36724	1.98949	1.62549	3.12984	2.20412
15	4:19785999	C/T	2A	19785999	2.4467	0.799289	3.02462	1.35854	0.120543	0.254148	5.53916	13.1844	1.22388	1.80812	0.415729	0.514948	0.17011	1.36934	1.99414	1.6277	3.24052	2.20412
15	4:19844301	C/T	2A	19844301	2.52386	0.752309	3.04659	1.35854	0.120543	0.254148	5.46363	13.0155	1.196	1.81423	0.417783	0.514587	0.17011	1.34981	1.98129	1.48863	3.03336	1.91417
15	4:19985665	C/T	2A	19985665	2.09146	0.631205	2.98887	1.29091	0.274174	0.27866	4.37655	13.1844	2.16952	3.34149	0.741528	0.210971	0.213354	1.33201	1.09406	1.88995	3.1945	2.36377
15	4:19985666	A/G	2A	19985666	2.09146	0.631205	2.98887	1.29091	0.274174	0.27866	4.37655	13.1844	2.16952	3.34149	0.741528	0.210971	0.213354	1.33201	1.09406	1.88995	3.1945	2.36377
15	4:19985766	A/G	2A	19985766	2.48987	0.799289	2.91442	1.35854	0.120543	0.254148	5.46772	13.1844	1.22589	1.81423	0.413394	0.506035	0.17011	1.3519	1.98596	1.49092	3.14256	1.91417
15	4:19985800	A/C	2A	19985800	2.48987	0.799289	2.91442	1.35854	0.120543	0.254148	5.46772	13.1844	1.22388	1.80812	0.415729	0.514948	0.17011	1.36934	1.99414	1.6277	3.24052	2.20412
15	4:19996896	A/G	2A	19996896	1.99761	0.272281	1.43764	0	0	0	1.8619	12.047	6.37156e-06	0	0.00708156	6.18162e-08	0	3.90553e-15	0	1.18651e-12	0.312597	0
15	4:20613450	A/G	2A	20613450	1.75797	0.23105	2.76598	0	0	0	2.02257	13.1145	4.10936e-05	0	0.0485943	2.55863e-07	0	6.44683e-08	0	0	0.640601	0
15	4:20613539	C/T	2A	20613539	1.48635	0.314341	1.84158	0	0	0	1.30704	13.952	8.15304e-05	0	0.00828652	1.31041e-08	0	5.6752e-08	0	3.12924e-14	0.321485	0
15	4:20613543	C/T	2A	20613543	1.4625	0.314341	1.82854	0	0	0	1.32185	13.952	8.15304e-05	0	0.00828652	1.31041e-08	0	5.6752e-08	0	3.12924e-14	0.321485	0
15	4:20644312	C/T	2A	20644312	1.4625	0.314341	1.82854	0	0	0	1.32185	13.952	8.15304e-05	0	0.00828652	1.31041e-08	0	5.6752e-08	0	3.12924e-14	0.321485	0
15	4:20644554	A/G	2A	20644554	1.88131	0.272281	1.58521	0	0	0	1.48881	12.2182	8.5003e-06	0	0.00713864	6.18162e-08	0	2.41167e-10	0	1.19823e-12	0.275939	0
15	4:20716408	A/G	2A	20716408	1.93487	0.272281	1.43783	0	0	0	1.88807	12.047	6.37156e-06	0	0.00708156	6.18162e-08	0	3.90553e-15	0	1.18651e-12	0.312597	0
15	4:20716429	A/G	2A	20716429	1.93487	0.272281	1.43783	0	0	0	1.88807	12.047	6.37156e-06	0	0.00708156	6.18162e-08	0	3.90553e-15	0	1.18651e-12	0.312597	0
15	4:20716485	A/G	2A	20716485	1.93487	0.272281	1.43783	0	0	0	1.88807	12.047	6.37156e-06	0	0.00708156	6.18162e-08	0	3.90553e-15	0	1.18651e-12	0.312597	0
15	4:20763284	C/T	2A	20763284	2.15564	0.889366	1.95031	1.35854	0.120543	0.254148	4.14141	13.952	1.14552	1.80812	0.203039	0.473469	0.17011	1.35322	2.03038	1.72757	2.44609	2.20412
15	4:20763486	G/T	2A	20763486	2.15564	0.889366	1.95031	1.35854	0.120543	0.254148	4.14141	13.952	1.14552	1.80812	0.203039	0.473469	0.17011	1.35322	2.03038	1.72757	2.44609	2.20412
15	4:20763508	A/T	2A	20763508	2.15564	0.889366	1.95031	1.35854	0.120543	0.254148	4.14141	13.952	1.14552	1.80812	0.203039	0.473469	0.17011	1.35322	2.03038	1.72757	2.44609	2.20412
15	4:20767404	G/T	2A	20767404	2.83262	1.45769	1.72636	0.154245	0.314582	0.0176898	3.90011	12.047	1.38374	1.51139	2.21235	3.00791	0.467198	0.426497	0.0642526	0.0892236	1.17011	0.504637
15	4:20790107	C/G	2A	20790107	3.37748	1.01003	1.524	2.37086	0.0348265	0.74906	3.46412	12.047	2.92624	3.6033	0.522012	2.29902	0.399569	2.23432	4.48588	0.336255	3.75593	0.224384
15	4:20790388	A/T	2A	20790388	1.82257	0.633189	1.85482	1.54463	0.108892	0.325584	4.43214	14.2006	1.4232	2.05061	0.230886	0.609189	0.176712	1.23565	2.23369	2.18268	2.39711	1.98903
15	4:20790389	C/G	2A	20790389	3.37748	1.01003	1.524	2.37086	0.0348265	0.74906	3.46412	12.047	2.92624	3.6033	0.522012	2.29902	0.399569	2.23432	4.48588	0.336255	3.75593	0.224384
15	4:20790415	C/T	2A	20790415	3.37748	1.01003	1.524	2.37086	0.0348265	0.74906	3.46412	12.047	2.92624	3.6033	0.522012	2.29902	0.399569	2.23432	4.48588	0.336255	3.75593	0.224384
15	4:20790436	A/T	2A	20790436	3.37748	1.01003	1.524	2.37086	0.0348265	0.74906	3.46412	12.047	2.92624	3.6033	0.522012	2.29902	0.399569	2.23432	4.48588	0.336255	3.75593	0.224384
15	4:20790493	A/G	2A	20790493	1.81034	0.633189	1.85529	1.54463	0.108892	0.325584	4.40032	14.2006	1.4232	2.05061	0.230886	0.609189	0.176712	1.23565	2.23369	2.18268	2.39711	1.98903
15	4:20844600	C/T	2A	20844600	3.37748	1.01003	1.524	2.37086	0.0348265	0.74906	3.46412	12.047	2.92624	3.6033	0.522012	2.29902	0.399569	2.23432	4.48588	0.336255	3.75593	0.224384
15	4:20844656	G/T	2A	20844656	3.37748	1.01003	1.524	2.37086	0.0348265	0.74906	3.46412	12.047	2.92624	3.6033	0.522012	2.29902	0.399569	2.23432	4.48588	0.336255	3.75593	0.224384
15	4:20967356	A/G	2A	20967356	2.56231	0.710825	1.50115	1.54463	0.108892	0.325584	5.08386	12.047	1.11236	2.05061	0.210261	0.598488	0.176712	1.11729	2.1943	2.19502	2.42196	1.98903
16	4:79860587	C/T	2A	79860587	0.926557	0.747004	5.09391	0.327969	0.484404	0.382275	3.37943	2.40732	3.89398	0.127134	3.17222	1.64131	0.0818449	0.0105686	0.00302748	0.428293	6.37115	0.160656
16	4:79860731	C/G	2A	79860731	0.568161	0.47468	4.67994	0.327969	0.484404	0.382275	2.84139	2.45864	4.04339	0.127134	3.08811	1.52675	0.0818449	0.00788568	0.0022013	0.409402	6.20436	0.160656
17	4:615063915	C/G	2A	615063915	0.424425	0.603421	1.60389	0.291791	0.181532	0.22993	1.49625	0.0101267	1.06414	3.21687	2.03129	9.53943	0.131258	0.126428	1.36376	1.98766	1.64361	0.0574867
17	4:615080181	A/G	2A	615080181	0.424425	0.603421	1.60389	0.291791	0.181532	0.22993	1.49625	0.0101267	1.06414	3.21687	2.03129	9.53943	0.131258	0.126428	1.36376	1.98766	1.64361	0.0574867
17	4:615092732	A/G	2A	615092732	0.424425	0.603421	1.60389	0.291791	0.181532	0.22993	1.49625	0.0101267	1.06414	3.21687	2.03129	9.53943	0.131258	0.126428	1.36376	1.98766	1.64361	0.0574867
17	4:615092868	C/G	2A	615092868	0.424425	0.603421	1.60389	0.291791	0.181532	0.22993	1.49625	0.0101267	1.06414	3.21687	2.03129	9.53943	0.131258	0.126428	1.36376	1.98766	1.64361	0.0574867
17	4:615093437	C/T	2A	615093437	0.424425	0.603421	1.60389	0.291791	0.181532	0.22993	1.49625	0.0101267	1.06414	3.21687	2.03129	9.53943	0.131258	0.126428	1.36376	1.98766	1.64361	0.0574867
17	4:615098507	A/G	2A	615098507	0.424425	0.603421	1.60389	0.291791	0.181532	0.22993	1.49625	0.0101267	1.06414	3.21687	2.03129	9.53943	0.131258	0.126428	1.36376	1.98766	1.64361	0.0574867
17	4:615098913	A/G	2A	615098913	0.424425	0.603421	1.60389	0.291791	0.181532	0.22993	1.71299	0.0101267	1.77152	3.29111	1.42509	9.13091	0.117272	0.0952944	1.17255	3.04795	1.90612	0.0162135
17	4:615098916	C/T	2A	615098916	0.424425	0.603421	1.60389	0.291791	0.181532	0.22993	1.71299	0.0101267	1.77152	3.29111	1.42509	9.13091	0.117272	0.0952944	1.17255	3.04795	1.90612	0.0162135
17	4:615099188	A/T	2A	615099188	0.424425	0.603421	1.60389	0.291791	0.181532	0.22993	1.71299	0.0101267	1.77152	3.29111	1.42509	9.13091	0.117272	0.0952944	1.17255	3.04795	1.90612	0.0162135
17	4:615099267	A/G	2A	615099267	0.424425	0.603421	1.60389	0.291791	0.181532	0.22993	1.71299	0.0101267	1.77152	3.29111	1.42509	9.13091	0.117272	0.0952944	1.17255	3.04795	1.90612	0.0162135
17	4:615099305	C/G	2A	615099305	0.424425	0.603421	1.60389	0.291791	0.181532	0.22993	1.71299	0.0101267	1.77152	3.29111	1.42509	9.13091	0.117272	0.0952944	1.17255	3.04795	1.90612	0.0162135
17	4:615099792	C/T	2A	615099792	0.424425	0.603421	1.60389	0.291791	0.181532	0.22993	1.71299	0.0101267	1.77152	3.29111	1.42509	9.13091	0.117272	0.0952944	1.17255	3.04795	1.90612	0.0162135
17	4:615100223	A/G	2A	615100223	0.424425	0.603421	1.60389	0.291791	0.181532	0.22993	1.71299	0.0101267	1.77152	3.29111	1.42509	9.13091	0.117272	0.0952944	1.17255	3.04795	1.90612	0.0162135
17	4:615130668	C/T	2A	615130668	0.424425	0.603421	1.60389	0.291791	0.181532	0.22993	1.71299	0.0101267	1.77152	3.29111	1.42509	9.13091	0.117272	0.0952944	1.17255	3.04795	1.90612	0.0162135
17	4:615134103	A/G	2A	615134103	0.424425	0.603421	1.60389	0.291791	0.181532	0.22993	1.71299	0.0101267	1.77152	3.29111	1.42509	9.13091	0.117272	0.0952944	1.17255	3.04795	1.90612	0.0162135
17	4:615135901	C/T	2A	615135901	0.424425	0.603421	1.60389	0.291791	0.181532	0.22993	1.71299	0.0101267	1.77152	3.29111	1.42509	9.13091	0.117272	0.0952944	1.17255	3.04795	1.90612	0.0162135
17	4:615136629	C/T	2A	615136629	0.424425	0.603421	1.60389	0.291791	0.181532	0.22993	1.71299	0.0101267	1.77152	3.29111	1.42509	9.13091	0.117272	0.0952944	1.17255	3.04795	1.90612	0.0162135
17	4:615136700	A/C	2A	615136700	0.424425	0.603421	1.60389	0.291791	0.181532	0.22993	1.71299	0.0101267	1.77152	3.29111	1.42509	9.13091	0.117272	0.0952944	1.17255	3.04795	1.90612	0.0162135
17	4:615138217	C/T	2A	615138217	0.424425	0.603421	1.60389	0.291791	0.181532	0.22993	1.71299	0.0101267	1.77152	3.29111	1.42509	9.13091	0.117272	0.0952944	1.17255	3.04795	1.90612	0.0162135
17	4:615487097	C/T	2A	615487097	0.424425	0.603421	1.60389	0.291791	0.181532	0.22993	1.71299	0.0101267	1.77152	3.29111	1.42509	9.13091	0.117272	0.0952944	1.17255	3.04795	1.90612	0.0162135
17	4:615487103	C/T	2A	615487103	0.424425	0.603421	1.60389	0.291791	0.181532	0.22993	1.71299	0.0101267	1.77152	3.29111	1.42509	9.13091	0.117272	0.0952944	1.17255	3.04795	1.90612	0.0162135
17	4:615487188	A/G	2A	615487188	0.424425	0.603421	1.60389	0.291791	0.181532	0.22993	1.71299	0.0101267	1.77152	3.29111	1.42509	9.13091	0.117272	0.0952944	1.17255	3.04795	1.90612	0.0162135
17	4:615487216	C/G	2A	615487216	0.424425	0.603421	1.60389	0.291791	0.181532	0.22993	1.71299	0.0101267	1.77152	3.29111	1.42509	9.13091	0.117272	0.0952944	1.17255	3.04795	1.90612	0.0162135
17	4:615487247	A/G	2A	615487247	0.424425	0.603421	1.60389	0.291791	0.181532	0.22993	1.71299	0.0101267	1.77152	3.29111	1.42509	9.13091	0.117272	0.0952944	1.17255	3.04795	1.90612	0.0162135
17	4:615487522	A/G	2A	615487522	0.424425	0.603421	1.60389	0.291791	0.181532	0.22993	1.71299	0.0101267	1.77152	3.29111	1.42509	9.13091	0.117272	0.0952944	1.17255	3.04795	1.90612	0.0162135
17	4:615487647	C/T	2A	615487647	0.424425	0.603421	1.60389	0.291791	0.181532	0.22993	1.71299	0.0101267	1.77152	3.29111	1.42509	9.13091	0.117272	0.0952944	1.17255	3.04795	1.90612	0.0162135
17	4:615492289	A/G	2A	615492289	0.424425	0.603421	1.60389	0.291791	0.181532	0.22993	1.71299	0.0101267	1.77152	3.29111	1.42509	9.13091	0.117272	0.0952944	1.17255	3.04795	1.90612	0.0162135
17	4:615511207	A/G	2A	615511207	0.424425	0.603421	1.60389	0.291791	0.181532	0.22993	1.71299	0.0101267	1.77152	3.29111	1.42509	9.13091	0.117272	0.0952944	1.17255	3.04795	1.90612	0.0162135
17	4:615511209	C/T	2A	615511209	0.424425	0.603421	1.60389	0.291791	0.181532	0.22993	1.71299	0.0101267	1.77152	3.29111	1.42509	9.13091	0.117272	0.0952944	1.17255	3.04795	1.90612	0.0162135
17	4:615518937	A/G	2A	615518937	0.424425	0.603421	1.60389	0.291791	0.181532	0.22993	1.71299	0.0101267	1.77152	3.29111	1.42509	9.13091	0.117272	0.0952944	1.17255	3.04795	1.90612	0.0162135
17	4:615519116	C/G	2A	615519116	0.424425	0.603421	1.60389	0.291791	0.181532	0.22993	1.71299	0.0101267	1.77152	3.29111	1.42509	9.13091	0.117272	0.0952944	1.17255	3.04795	1.90612	0.0162135
17	4:615519286	A/G	2A	615519286	0.424425	0.603421	1.60389	0.291791	0.181532	0.22993	1.71299	0.0101267	1.77152	3.29111	1.42509	9.13091	0.117272	0.0952944	1.17255	3.04795	1.90612	0.0162135
17	4:615519978	C/T	2A	615519978	0.424425	0.603421	1.60389	0.291791	0.181532	0.22993	1.71299	0.0101267	1.77152	3.29111	1.42509	9.13091	0.117272	0.0952944	1.17255	3.04795	1.90612	0.0162135
17	4:615520578	C/T	2A	615520578	0.424425	0.603421	1.60389	0.291791	0.181532	0.22993	1.71299	0.0101267	1.77152	3.29111	1.42509	9.13091	0.117272	0.0952944	1.17255	3.04795	1.90612	0.0162135
17	4:615520625	C/G	2A	615520625	0.424425	0.603421	1.60389	0.291791	0.181532	0.22993	1.71299	0.0101267	1.77152	3.29111	1.42509	9.13091	0.117272	0.0952944	1.17255	3.04795	1.90612	0.0162135
17	4:615521192	C/T	2A	615521192	0.424425	0.603421	1.60389	0.291791	0.181532	0.22993	1.71299	0.0101267	1.77152	3.29111	1.42509	9.13091	0.117272	0.0952944	1.17255	3.04795	1.90612	0.0162135
17	4:615521448	C/T	2A	615521448	0.424425	0.603421	1.60389	0.291791	0.181532	0.22993	1.71299	0.0101267	1.77152	3.29111	1.42509	9.13091	0.117272	0.0952944	1.17255	3.04795	1.90612	0.0162135
17	4:615521735	A/G	2A	615521735	0.424425	0.603421	1.60389	0.291791	0.181532	0.22993	1.71299	0.0101267	1.77152	3.29111	1.42509	9.13091	0.117272	0.0952944	1.17255	3.04795	1.90612	0.0162135
17	4:615522221	A/G	2A	615522221	0.424425	0.603421	1.60389	0.291791	0.181532	0.22993	1.71299	0.0101267	1.77152	3.29111	1.42509	9.13091	0.117272	0.0952944	1.17255	3.04795	1.90612	0.0162135
17	4:615522241	A/G	2A	615522241	0.424425	0.603421	1.60389	0.291791	0.181532	0.22993	1.71299	0.0101267	1.77152	3.29111	1.42509	9.13091	0.117272	0.0952944	1.17255	3.04795	1.90612	0.0162135
17	4:615522410	A/T	2A	615522410	0.424425	0.603421	1.60389	0.291791	0.181532	0.22993	1.71299	0.0101267	1.77152	3.29111	1.42509	9.13091	0.117272	0.0952944	1.17255	3.04795	1.90612	0.0162135
17	4:615650820	C/T	2A	615650820	0.424425	0.603421	1.60389	0.291791	0.181532	0.22993	1.71299	0.0101267	1.77152	3.29111	1.42509	9.13091	0.117272	0.0952944	1.17255	3.04795	1.90612	0.0162135
17	4:615659062	C/T	2A	615659062	0.424425	0.603421	1.60389	0.291791	0.181532	0.22993	1.71299	0.0101267	1.77152	3.29111	1.42509	9.13091	0.117272	0.0952944	1.17255	3.04795	1.90612	0.0162135
17	4:615659083	G/T	2A	615659083	0.424425	0.603421	1.60389	0.291791	0.181532	0.22993	1.71299	0.0101267	1.77152	3.29111	1.42509	9.13091	0.117272	0.0952944	1.17255	3.04795	1.90612	0.0162135
17	4:615659226	A/G	2A	615659226	0.424425	0.603421	1.60389	0.291791	0.181532	0.22993	1.71299	0.0101267	1.77152	3.29111	1.42509	9.13091	0.117272	0.0952944	1.17255	3.04795	1.90612	0.0162135
17	4:615659284	C/T	2A	615659284	0.424425	0.603421	1.60389	0.291791	0.181532	0.22993	1.71299	0.0101267	1.77152	3.29111	1.42509	9.13091	0.117272	0.0952944	1.17255	3.04795	1.90612	0.0162135
17	4:615659290	A/G	2A	615659290	0.424425	0.603421	1.60389	0.291791	0.181532	0.22993	1.71299	0.0101267	1.77152	3.29111	1.42509	9.13091	0.117272	0.0952944	1.17255	3.04795	1.90612	0.0162135
17	4:615659294	A/G	2A	615659294	0.424425	0.603421	1.60389	0.291791	0.181532	0.22993	1.71299	0.0101267	1.77152	3.29111	1.42509	9.13091	0.117272	0.0952944	1.17255	3.04795	1.90612	0.0162135
17	4:615715319	C/G	2A	615715319	0.424425	0.603421	1.60389	0.291791	0.181532	0.22993	1.71299	0.0101267	1.77152	3.29111	1.42509	9.13091	0.117272	0.0952944	1.17255	3.04795	1.90612	0.0162135
17	4:615715965	A/G	2A	615715965	0.424425	0.603421	1.60389	0.291791	0.181532	0.22993	1.71299	0.0101267	1.77152	3.29111	1.42509	9.13091	0.117272	0.0952944	1.17255	3.04795	1.90612	0.0162135
17	4:615716692	C/T	2A	615716692	0.660883	0.874026	1.61957	0.217259	0.207952	0.410827	1.98615	0.0101267	1.76846	3.30706	1.52706	9.94712	0.115129	0.0665849	1.23553	3.66539	1.74171	0.00768558
17	4:615733673	C/G	2A	615733673	0.424425	0.603421	1.60389	0.291791	0.181532	0.22993	1.71299	0.0101267	1.77152	3.29111	1.42509	9.13091	0.117272	0.0952944	1.17255	3.04795	1.90612	0.0162135
17	4:615735122	G/T	2A	615735122	0.424425	0.603421	1.60389	0.291791	0.181532	0.22993	1.71299	0.0101267	1.77152	3.29111	1.42509	9.13091	0.117272	0.0952944	1.17255	3.04795	1.90612	0.0162135
17	4:615735364	C/T	2A	615735364	0.424425	0.603421	1.60389	0.291791	0.181532	0.22993	1.71299	0.0101267	1.77152	3.29111	1.42509	9.13091	0.117272	0.0952944	1.17255	3.04795	1.90612	0.0162135
17	4:615736106	C/T	2A	615736106	0.424425	0.603421	1.60389	0.291791	0.181532	0.22993	1.71299	0.0101267	1.77152	3.29111	1.42509	9.13091	0.117272	0.0952944	1.17255	3.04795	1.90612	0.0162135
18	4:704528278	C/T	2A	704528278	2.9565	4.30602	7.12174	0.0263409	0.30215	0.484935	7.80447	0.310456	4.18635	0	2.49623	3.37253	2.42329	0.0792562	0.606196	0.00574329	1.63409	0
19	4:709590437	C/T	2A	709590437	1.80214	0.623245	2.1685	1.38349	0.121716	0.118357	4.31108	0.546883	0.109646	0.98012	4.34647	0.310797	3.85517	2.35059	7.30063	1.12509	0.985322	1.07034
19	4:709599399	A/G	2A	709599399	1.80214	0.623245	2.1685	1.38349	0.121716	0.118357	4.31108	0.546883	0.109646	0.98012	4.34647	0.310797	3.85517	2.35059	7.30063	1.12509	0.985322	1.07034
19	4:709602262	C/T	2A	709602262	1.80214	0.623245	2.1685	1.38349	0.121716	0.118357	4.31108	0.546883	0.109646	0.98012	4.34647	0.310797	3.85517	2.35059	7.30063	1.12509	0.985322	1.07034
20	4:717842249	C/T	2A	717842249	1.92012	0.51061	3.38944	0.285848	0.973415	1.33592	6.69217	0.0903201	1.19252	0.291892	0.315125	3.54258	0.358206	0.586564	0.153049	0.389037	3.2313	1.53052
20	4:725595412	A/G	2A	725595412	0.00545848	0.382498	7.24366e-06	2.52149	0.575838	0.584218	1.44839e-07	0	0.310333	0.197829	0.9227	6.1684	0.610513	0.511888	1.55356	5.10305	6.59049	0.141294
20	4:725662955	A/G	2A	725662955	0.00537085	0.471555	7.24366e-06	2.52149	0.575838	0.584218	1.61956e-06	0	0.19133	0.242403	0.575949	6.802	0.69269	0.560876	1.47605	5.10914	5.53752	0.0879624
20	4:726099005	C/G	2A	726099005	2.70374e-11	0.0194604	1.15782e-08	0.392491	0.184896	0.361607	0.0015051	0	2.782	3.04542	0.592497	7.0337	0.0923302	2.74823	0.587091	5.01472	2.23261	0.958887
20	4:726099010	A/G	2A	726099010	2.70374e-11	0.0194604	1.15782e-08	0.392491	0.184896	0.361607	0.0015051	0	2.782	3.04542	0.592497	7.0337	0.0923302	2.74823	0.587091	5.01472	2.23261	0.958887
21	4:748269004	C/T	2A	748269004	10.0878	3.11915	0.33742	0.0415967	0.560974	0.436798	0.797797	1.38732	6.57332	1.3129	4.67363	0.468783	1.13224	0.230298	3.06639	1.62513	3.69363	0.16222
22	5:7422400	G/T	2B	7422400	6.22669	0.968084	1.28671	0.0395523	0.161943	0.406704	0.874199	0.369687	2.04875	1.06019	2.9116	1.33909	0.120029	0.48612	0.674328	1.6022	0.473499	0.813611
22	5:7482261	A/G	2B	7482261	7.29382	0.886579	0.556602	0.351214	0.236768	1.30094	1.98247	0.025688	0.311449	1.3224	0.425285	1.4666	0.811009	1.02384	1.23407	0.757169	0.0862848	0.681469
22	5:7482431	C/T	2B	7482431	6.36802	1.47149	1.42588	0.351214	0.236768	1.30094	1.31944	0.369687	0.761062	1.3224	1.25998	1.71003	0.811009	0.931624	0.969496	0.757115	0.138055	0.681469
22	5:7482508	G/T	2B	7482508	5.8328	1.26347	1.62961	0.45017	0.234964	1.44897	1.48431	0.369687	0.859662	1.47064	1.29478	1.36748	0.775691	0.781134	0.843297	0.589712	0.09494	0.719012
22	5:7482545	C/G	2B	7482545	5.8328	1.26347	1.62961	0.45017	0.234964	1.44897	1.48431	0.369687	0.859662	1.47064	1.29478	1.36748	0.775691	0.781134	0.843297	0.589712	0.09494	0.719012
22	5:7482583	C/T	2B	7482583	6.24383	1.47149	1.5132	0.351214	0.236768	1.30094	1.3193	0.369687	0.761062	1.3224	1.25998	1.71003	0.811009	0.931624	0.969496	0.757115	0.138055	0.681469
22	5:7482821	C/G	2B	7482821	5.8328	1.26347	1.62961	0.45017	0.234964	1.44897	1.48431	0.369687	0.859662	1.47064	1.29478	1.36748	0.775691	0.781134	0.843297	0.589712	0.09494	0.719012
23	5:15692929	C/T	2B	15692929	0.0101734	0.000912155	0.0108349	0	0	0	1.39735e-05	10.0948	0.303844	0	0.0221079	0	0	1.12478e-11	6.97681e-11	1.73924e-10	0.211975	0
23	5:15692957	C/T	2B	15692957	0.00322559	0.000912155	0.0161573	0	0	0	1.07688e-05	10.2119	0.227855	0	0.0213278	0	0	5.20737e-15	1.08007e-10	1.84409e-08	0.35964	0
23	5:15887640	G/T	2B	15887640	0.0954806	1.28906	0.159812	0.685681	0.193145	0.551467	0.000693484	10.4395	1.68263	4.41273e-07	0.569373	1.6631	0.261121	1.52711	0.848354	1.85448	2.8241	0.0366859
23	5:15887644	A/G	2B	15887644	0.0954806	1.28906	0.159812	0.685681	0.193145	0.551467	0.000693484	10.4395	1.68263	4.41273e-07	0.569373	1.6631	0.261121	1.52711	0.848354	1.85448	2.8241	0.0366859
23	5:15887668	A/T	2B	15887668	0.0954806	1.28906	0.159812	0.685681	0.193145	0.551467	0.000693484	10.4395	1.68263	4.41273e-07	0.569373	1.6631	0.261121	1.52711	0.848354	1.85448	2.8241	0.0366859
23	5:16019527	A/C	2B	16019527	0.0954806	1.28906	0.159812	0.685681	0.193145	0.551467	0.000693484	10.4395	1.68263	4.41273e-07	0.569373	1.6631	0.261121	1.52711	0.848354	1.85448	2.8241	0.0366859
23	5:16019865	A/G	2B	16019865	0.0954806	1.28906	0.159812	0.685681	0.193145	0.551467	0.000693484	10.4395	1.68263	4.41273e-07	0.569373	1.6631	0.261121	1.52711	0.848354	1.85448	2.8241	0.0366859
23	5:16020037	C/T	2B	16020037	0.0954806	1.28906	0.159812	0.685681	0.193145	0.551467	0.000693484	10.4395	1.68263	4.41273e-07	0.569373	1.6631	0.261121	1.52711	0.848354	1.85448	2.8241	0.0366859
23	5:16020046	G/T	2B	16020046	0.0954806	1.28906	0.159812	0.685681	0.193145	0.551467	0.000693484	10.4395	1.68263	4.41273e-07	0.569373	1.6631	0.261121	1.52711	0.848354	1.85448	2.8241	0.0366859
23	5:16020065	A/G	2B	16020065	0.0954806	1.28906	0.159812	0.685681	0.193145	0.551467	0.000693484	10.4395	1.68263	4.41273e-07	0.569373	1.6631	0.261121	1.52711	0.848354	1.85448	2.8241	0.0366859
23	5:16020332	A/C	2B	16020332	0.0954806	1.28906	0.159812	0.685681	0.193145	0.551467	0.000693484	10.4395	1.68263	4.41273e-07	0.569373	1.6631	0.261121	1.52711	0.848354	1.85448	2.8241	0.0366859
23	5:16022710	C/T	2B	16022710	0.0954806	1.28906	0.159812	0.685681	0.193145	0.551467	0.000693484	10.4395	1.68263	4.41273e-07	0.569373	1.6631	0.261121	1.52711	0.848354	1.85448	2.8241	0.0366859
23	5:16022717	A/T	2B	16022717	0.0954806	1.28906	0.159812	0.685681	0.193145	0.551467	0.000693484	10.4395	1.68263	4.41273e-07	0.569373	1.6631	0.261121	1.52711	0.848354	1.85448	2.8241	0.0366859
23	5:16022726	C/T	2B	16022726	0.0954806	1.28906	0.159812	0.685681	0.193145	0.551467	0.000693484	10.4395	1.68263	4.41273e-07	0.569373	1.6631	0.261121	1.52711	0.848354	1.85448	2.8241	0.0366859
23	5:16022848	A/G	2B	16022848	0.0954806	1.28906	0.159812	0.685681	0.193145	0.551467	0.000693484	10.4395	1.68263	4.41273e-07	0.569373	1.6631	0.261121	1.52711	0.848354	1.85448	2.8241	0.0366859
23	5:16028165	A/C	2B	16028165	0.0954806	1.28906	0.159812	0.685681	0.193145	0.551467	0.000693484	10.4395	1.68263	4.41273e-07	0.569373	1.6631	0.261121	1.52711	0.848354	1.85448	2.8241	0.0366859
23	5:16028217	A/C	2B	16028217	0.0954806	1.28906	0.159812	0.685681	0.193145	0.551467	0.000693484	10.4395	1.68263	4.41273e-07	0.569373	1.6631	0.261121	1.52711	0.848354	1.85448	2.8241	0.0366859
23	5:16028222	A/C	2B	16028222	0.0954806	1.28906	0.159812	0.685681	0.193145	0.551467	0.000693484	10.4395	1.68263	4.41273e-07	0.569373	1.6631	0.261121	1.52711	0.848354	1.85448	2.8241	0.0366859
23	5:16028238	C/T	2B	16028238	0.0954806	1.28906	0.159812	0.685681	0.193145	0.551467	0.000693484	10.4395	1.68263	4.41273e-07	0.569373	1.6631	0.261121	1.52711	0.848354	1.85448	2.8241	0.0366859
23	5:16028274	A/T	2B	16028274	0.0954806	1.28906	0.159812	0.685681	0.193145	0.551467	0.000693484	10.4395	1.68263	4.41273e-07	0.569373	1.6631	0.261121	1.52711	0.848354	1.85448	2.8241	0.0366859
23	5:16028276	A/G	2B	16028276	0.0954806	1.28906	0.159812	0.685681	0.193145	0.551467	0.000693484	10.4395	1.68263	4.41273e-07	0.569373	1.6631	0.261121	1.52711	0.848354	1.85448	2.8241	0.0366859
23	5:16028502	A/G	2B	16028502	0.205369	1.28906	0.228899	0.685681	0.193145	0.551467	0.00112758	10.2043	1.7042	4.41273e-07	0.527555	1.6631	0.261121	1.52521	0.815464	1.83761	2.89602	0.0366859
23	5:16307016	C/T	2B	16307016	0.186898	1.28906	0.184	0.685681	0.193145	0.551467	0.00112026	9.90456	1.74571	4.41273e-07	0.463381	1.6631	0.261121	1.53037	0.840684	1.83073	2.86599	0.0366859
23	5:16308493	A/G	2B	16308493	0.186898	1.28906	0.184	0.685681	0.193145	0.551467	0.00112026	9.90456	1.74571	4.41273e-07	0.463381	1.6631	0.261121	1.53037	0.840684	1.83073	2.86599	0.0366859
23	5:16308545	A/G	2B	16308545	0.164308	1.28906	0.182396	0.685681	0.193145	0.551467	0.000788687	9.90456	1.74571	4.41273e-07	0.463381	1.6631	0.261121	1.53037	0.840684	1.83073	2.8241	0.0366859
23	5:16308555	A/G	2B	16308555	0.1973	1.28906	0.233011	0.685681	0.193145	0.551467	0.000936637	10.3778	1.74145	4.41273e-07	0.545734	1.6631	0.261121	1.52101	0.829931	1.81097	2.93989	0.0366859
23	5:16321888	G/T	2B	16321888	0.219227	1.28906	0.146975	0.685681	0.193145	0.551467	0.00120247	9.8655	1.91522	4.41273e-07	0.587659	1.6631	0.261121	1.56005	0.843491	1.77806	2.2165	0.0366859
25	5:79711067	C/T	2B	79711067	1.89991	0.204899	0.168165	0.104803	0.534011	0.926204	1.0044	0.144918	5.83868	0.431796	2.30511	3.18382	0.0853524	1.3346	1.22612	0.947975	1.63179	0.457302
25	5:79711532	C/T	2B	79711532	1.89991	0.204899	0.168165	0.104803	0.534011	0.926204	1.0044	0.144918	5.83868	0.431796	2.30511	3.18382	0.0853524	1.3346	1.22612	0.947975	1.63179	0.457302
25	5:79711737	A/G	2B	79711737	1.89991	0.204899	0.168165	0.104803	0.534011	0.926204	1.0044	0.144918	5.83868	0.431796	2.30511	3.18382	0.0853524	1.3346	1.22612	0.947975	1.63179	0.457302
25	5:79711990	A/G	2B	79711990	1.89991	0.204899	0.168165	0.104803	0.534011	0.926204	1.0044	0.144918	5.83868	0.431796	2.30511	3.18382	0.0853524	1.3346	1.22612	0.947975	1.63179	0.457302
25	5:79711993	A/G	2B	79711993	1.89991	0.204899	0.168165	0.104803	0.534011	0.926204	1.0044	0.144918	5.83868	0.431796	2.30511	3.18382	0.0853524	1.3346	1.22612	0.947975	1.63179	0.457302
25	5:79784042	C/T	2B	79784042	1.89991	0.204899	0.168165	0.104803	0.534011	0.926204	1.0044	0.144918	6.04467	0.431796	2.25911	3.07945	0.0853524	1.3346	1.03723	0.960057	1.65802	0.457302
25	5:79784101	C/T	2B	79784101	1.89991	0.204899	0.168165	0.104803	0.534011	0.926204	1.0044	0.144918	6.04467	0.431796	2.25911	3.07945	0.0853524	1.3346	1.03723	0.960057	1.65802	0.457302
25	5:79784122	C/T	2B	79784122	1.89991	0.204899	0.168165	0.104803	0.534011	0.926204	1.0044	0.144918	6.04467	0.431796	2.25911	3.07945	0.0853524	1.3346	1.03723	0.960057	1.65802	0.457302
26	5:84455989	A/G	2B	84455989	1.32582e-11	0.745102	1.51882e-14	0.19412	0.0209163	0.643588	1.20549e-05	0	4.74405	0.933302	4.80064	3.45952	0.961491	1.65341	6.77623	4.51082	1.2355	0.847149
26	5:84455999	C/T	2B	84455999	1.32582e-11	0.745102	1.51882e-14	0.19412	0.0209163	0.643588	1.20549e-05	0	4.74405	0.933302	4.80064	3.45952	0.961491	1.65341	6.77623	4.51082	1.2355	0.847149
26	5:84456000	A/C	2B	84456000	1.32582e-11	0.745102	1.51882e-14	0.19412	0.0209163	0.643588	1.20549e-05	0	4.74405	0.933302	4.80064	3.45952	0.961491	1.65341	6.77623	4.51082	1.2355	0.847149
26	5:84456046	A/G	2B	84456046	1.32582e-11	0.745102	1.51882e-14	0.19412	0.0209163	0.643588	1.20549e-05	0	4.74405	0.933302	4.80064	3.45952	0.961491	1.65341	6.77623	4.51082	1.2355	0.847149
26	5:84456640	A/C	2B	84456640	1.32582e-11	0.745102	1.51882e-14	0.19412	0.0209163	0.643588	1.20549e-05	0	4.74405	0.933302	4.80064	3.45952	0.961491	1.65341	6.77623	4.51082	1.2355	0.847149
26	5:84456686	C/G	2B	84456686	1.32582e-11	0.745102	1.51882e-14	0.19412	0.0209163	0.643588	1.20549e-05	0	4.74405	0.933302	4.80064	3.45952	0.961491	1.65341	6.77623	4.51082	1.2355	0.847149
26	5:84456698	C/T	2B	84456698	1.32582e-11	0.745102	1.51882e-14	0.19412	0.0209163	0.643588	1.20549e-05	0	4.74405	0.933302	4.80064	3.45952	0.961491	1.65341	6.77623	4.51082	1.2355	0.847149
26	5:84456730	C/T	2B	84456730	1.32582e-11	0.745102	1.51882e-14	0.19412	0.0209163	0.643588	1.20549e-05	0	4.74405	0.933302	4.80064	3.45952	0.961491	1.65341	6.77623	4.51082	1.2355	0.847149
26	5:84456987	C/T	2B	84456987	1.32582e-11	0.745102	1.51882e-14	0.19412	0.0209163	0.643588	1.20549e-05	0	4.74405	0.933302	4.80064	3.45952	0.961491	1.65341	6.77623	4.51082	1.2355	0.847149
26	5:84457032	A/T	2B	84457032	1.32582e-11	0.745102	1.51882e-14	0.19412	0.0209163	0.643588	1.20549e-05	0	4.74405	0.933302	4.80064	3.45952	0.961491	1.65341	6.77623	4.51082	1.2355	0.847149
26	5:84457080	A/G	2B	84457080	1.32582e-11	0.745102	1.51882e-14	0.19412	0.0209163	0.643588	1.20549e-05	0	4.74405	0.933302	4.80064	3.45952	0.961491	1.65341	6.77623	4.51082	1.2355	0.847149
26	5:84457214	G/T	2B	84457214	1.32582e-11	0.745102	1.51882e-14	0.19412	0.0209163	0.643588	1.20549e-05	0	4.74405	0.933302	4.80064	3.45952	0.961491	1.65341	6.77623	4.51082	1.2355	0.847149
26	5:84457262	A/T	2B	84457262	1.32582e-11	0.745102	1.51882e-14	0.19412	0.0209163	0.643588	1.20549e-05	0	4.74405	0.933302	4.80064	3.45952	0.961491	1.65341	6.77623	4.51082	1.2355	0.847149
26	5:84457278	A/G	2B	84457278	1.32582e-11	0.745102	1.51882e-14	0.19412	0.0209163	0.643588	1.20549e-05	0	4.74405	0.933302	4.80064	3.45952	0.961491	1.65341	6.77623	4.51082	1.2355	0.847149
26	5:84457315	C/T	2B	84457315	1.32582e-11	0.745102	1.51882e-14	0.19412	0.0209163	0.643588	1.20549e-05	0	4.74405	0.933302	4.80064	3.45952	0.961491	1.65341	6.77623	4.51082	1.2355	0.847149
26	5:84457838	A/G	2B	84457838	1.32582e-11	0.745102	1.51882e-14	0.19412	0.0209163	0.643588	1.20549e-05	0	4.74405	0.933302	4.80064	3.45952	0.961491	1.65341	6.77623	4.51082	1.2355	0.847149
26	5:84457840	A/G	2B	84457840	1.32582e-11	0.745102	1.51882e-14	0.19412	0.0209163	0.643588	1.20549e-05	0	4.74405	0.933302	4.80064	3.45952	0.961491	1.65341	6.77623	4.51082	1.2355	0.847149
26	5:84457883	A/G	2B	84457883	1.32582e-11	0.745102	1.51882e-14	0.19412	0.0209163	0.643588	1.20549e-05	0	4.74405	0.933302	4.80064	3.45952	0.961491	1.65341	6.77623	4.51082	1.2355	0.847149
26	5:84457928	A/G	2B	84457928	1.32582e-11	0.745102	1.51882e-14	0.19412	0.0209163	0.643588	1.20549e-05	0	4.74405	0.933302	4.80064	3.45952	0.961491	1.65341	6.77623	4.51082	1.2355	0.847149
26	5:84458202	C/T	2B	84458202	1.32582e-11	0.745102	1.51882e-14	0.19412	0.0209163	0.643588	1.20549e-05	0	4.74405	0.933302	4.80064	3.45952	0.961491	1.65341	6.77623	4.51082	1.2355	0.847149
26	5:84458991	A/T	2B	84458991	1.32582e-11	0.745102	1.51882e-14	0.19412	0.0209163	0.643588	1.20549e-05	0	4.74405	0.933302	4.80064	3.45952	0.961491	1.65341	6.77623	4.51082	1.2355	0.847149
26	5:84459007	A/G	2B	84459007	1.32582e-11	0.745102	1.51882e-14	0.19412	0.0209163	0.643588	1.20549e-05	0	4.74405	0.933302	4.80064	3.45952	0.961491	1.65341	6.77623	4.51082	1.2355	0.847149
28	5:171668897	A/C	2B	171668897	0.374753	1.21254	0.641513	0.548249	0.0468926	0.366835	0.580676	7.43087	1.21716	3.02893	1.7414	0.716023	0.689758	0.959211	0.17703	1.91178	2.42521	0.427516
28	5:171668977	C/G	2B	171668977	0.0812988	1.15719	1.10826	0.162218	0.119375	0.00539908	0.575767	7.43087	0.915144	1.41537	1.56917	0.5531	1.27852	0.961587	0.0701968	1.87135	2.03446	0.543639
28	5:171669945	A/G	2B	171669945	0.0812988	1.15719	1.10826	0.162218	0.119375	0.00539908	0.575767	7.43087	0.915144	1.41537	1.56917	0.5531	1.27852	0.961587	0.0701968	1.87135	2.03446	0.543639
28	5:171670318	A/C	2B	171670318	0.0812988	1.15719	1.10826	0.162218	0.119375	0.00539908	0.575767	7.43087	0.915144	1.41537	1.56917	0.5531	1.27852	0.961587	0.0701968	1.87135	2.03446	0.543639
28	5:171670449	C/T	2B	171670449	0.0812988	1.15719	1.10826	0.162218	0.119375	0.00539908	0.575767	7.43087	0.915144	1.41537	1.56917	0.5531	1.27852	0.961587	0.0701968	1.87135	2.03446	0.543639
28	5:171670540	C/T	2B	171670540	0.0812988	1.15719	1.10826	0.162218	0.119375	0.00539908	0.575767	7.43087	0.915144	1.41537	1.56917	0.5531	1.27852	0.961587	0.0701968	1.87135	2.03446	0.543639
28	5:171671025	A/G	2B	171671025	0.0814911	1.10491	0.957696	0.162218	0.119375	0.00539908	0.512507	7.43087	0.893143	1.41537	1.64324	0.569143	1.27852	0.961587	0.0701968	1.87135	2.03446	0.543639
28	5:171690210	A/G	2B	171690210	0.0812988	1.15719	1.10826	0.162218	0.119375	0.00539908	0.575767	7.43087	0.915144	1.41537	1.56917	0.5531	1.27852	0.961587	0.0701968	1.87135	2.03446	0.543639
28	5:171931687	A/G	2B	171931687	0.0812988	1.15719	1.10826	0.162218	0.119375	0.00539908	0.575767	7.43087	0.915144	1.41537	1.56917	0.5531	1.27852	0.961587	0.0701968	1.87135	2.03446	0.543639
28	5:171932000	C/T	2B	171932000	0.0812988	1.15719	1.10826	0.162218	0.119375	0.00539908	0.575767	7.43087	0.915144	1.41537	1.56917	0.5531	1.27852	0.961587	0.0701968	1.87135	2.03446	0.543639
28	5:171932028	C/T	2B	171932028	0.0812988	1.15719	1.10826	0.162218	0.119375	0.00539908	0.575767	7.43087	0.915144	1.41537	1.56917	0.5531	1.27852	0.961587	0.0701968	1.87135	2.03446	0.543639
28	5:171932031	C/T	2B	171932031	0.0812988	1.15719	1.10826	0.162218	0.119375	0.00539908	0.575767	7.43087	0.915144	1.41537	1.56917	0.5531	1.27852	0.961587	0.0701968	1.87135	2.03446	0.543639
28	5:171932307	A/C	2B	171932307	0.0812988	1.15719	1.10826	0.162218	0.119375	0.00539908	0.575767	7.43087	0.915144	1.41537	1.56917	0.5531	1.27852	0.961587	0.0701968	1.87135	2.03446	0.543639
28	5:171932364	A/G	2B	171932364	0.0812988	1.15719	1.10826	0.162218	0.119375	0.00539908	0.575767	7.43087	0.915144	1.41537	1.56917	0.5531	1.27852	0.961587	0.0701968	1.87135	2.03446	0.543639
28	5:171932368	C/T	2B	171932368	0.0812988	1.15719	1.10826	0.162218	0.119375	0.00539908	0.575767	7.43087	0.915144	1.41537	1.56917	0.5531	1.27852	0.961587	0.0701968	1.87135	2.03446	0.543639
28	5:171932378	C/T	2B	171932378	0.0812988	1.15719	1.10826	0.162218	0.119375	0.00539908	0.575767	7.43087	0.915144	1.41537	1.56917	0.5531	1.27852	0.961587	0.0701968	1.87135	2.03446	0.543639
28	5:172021268	A/G	2B	172021268	0.0812988	1.15719	1.10826	0.162218	0.119375	0.00539908	0.575767	7.43087	0.915144	1.41537	1.56917	0.5531	1.27852	0.961587	0.0701968	1.87135	2.03446	0.543639
28	5:172023329	C/G	2B	172023329	0.0812988	1.15719	1.10826	0.162218	0.119375	0.00539908	0.575767	7.43087	0.915144	1.41537	1.56917	0.5531	1.27852	0.961587	0.0701968	1.87135	2.03446	0.543639
28	5:172023336	C/T	2B	172023336	0.0812988	1.15719	1.10826	0.162218	0.119375	0.00539908	0.575767	7.43087	0.915144	1.41537	1.56917	0.5531	1.27852	0.961587	0.0701968	1.87135	2.03446	0.543639
28	5:172023450	A/G	2B	172023450	0.0812988	1.15719	1.10826	0.162218	0.119375	0.00539908	0.575767	7.43087	0.915144	1.41537	1.56917	0.5531	1.27852	0.961587	0.0701968	1.87135	2.03446	0.543639
28	5:172023480	A/C	2B	172023480	0.0812988	1.15719	1.10826	0.162218	0.119375	0.00539908	0.575767	7.43087	0.915144	1.41537	1.56917	0.5531	1.27852	0.961587	0.0701968	1.87135	2.03446	0.543639
28	5:172023584	A/G	2B	172023584	0.0812988	1.15719	1.10826	0.162218	0.119375	0.00539908	0.575767	7.43087	0.915144	1.41537	1.56917	0.5531	1.27852	0.961587	0.0701968	1.87135	2.03446	0.543639
28	5:172024235	C/T	2B	172024235	0.0812988	1.15719	1.10826	0.162218	0.119375	0.00539908	0.575767	7.43087	0.915144	1.41537	1.56917	0.5531	1.27852	0.961587	0.0701968	1.87135	2.03446	0.543639
28	5:172024287	C/T	2B	172024287	0.0812988	1.15719	1.10826	0.162218	0.119375	0.00539908	0.575767	7.43087	0.915144	1.41537	1.56917	0.5531	1.27852	0.961587	0.0701968	1.87135	2.03446	0.543639
28	5:172024344	C/T	2B	172024344	0.374753	1.21254	0.641513	0.548249	0.0468926	0.366835	0.580676	7.43087	1.21716	3.02893	1.7414	0.716023	0.689758	0.959211	0.17703	1.91178	2.42521	0.427516
28	5:172024542	C/T	2B	172024542	0.0812988	1.15719	1.10826	0.162218	0.119375	0.00539908	0.575767	7.43087	0.915144	1.41537	1.56917	0.5531	1.27852	0.961587	0.0701968	1.87135	2.03446	0.543639
28	5:172024569	C/T	2B	172024569	0.0812988	1.15719	1.10826	0.162218	0.119375	0.00539908	0.575767	7.43087	0.915144	1.41537	1.56917	0.5531	1.27852	0.961587	0.0701968	1.87135	2.03446	0.543639
28	5:172024890	C/T	2B	172024890	0.0812988	1.15719	1.10826	0.162218	0.119375	0.00539908	0.575767	7.43087	0.915144	1.41537	1.56917	0.5531	1.27852	0.961587	0.0701968	1.87135	2.03446	0.543639
28	5:172024958	G/T	2B	172024958	0.0812988	1.15719	1.10826	0.162218	0.119375	0.00539908	0.575767	7.43087	0.915144	1.41537	1.56917	0.5531	1.27852	0.961587	0.0701968	1.87135	2.03446	0.543639
28	5:172059743	A/C	2B	172059743	0.0812988	1.15719	1.10826	0.162218	0.119375	0.00539908	0.575767	7.43087	0.915144	1.41537	1.56917	0.5531	1.27852	0.961587	0.0701968	1.87135	2.03446	0.543639
28	5:172059899	A/G	2B	172059899	0.0812988	1.15719	1.10826	0.162218	0.119375	0.00539908	0.575767	7.43087	0.915144	1.41537	1.56917	0.5531	1.27852	0.961587	0.0701968	1.87135	2.03446	0.543639
28	5:172060038	C/G	2B	172060038	0.0812988	1.15719	1.10826	0.162218	0.119375	0.00539908	0.575767	7.43087	0.915144	1.41537	1.56917	0.5531	1.27852	0.961587	0.0701968	1.87135	2.03446	0.543639
28	5:172060184	A/T	2B	172060184	0.0812988	1.15719	1.10826	0.162218	0.119375	0.00539908	0.575767	7.43087	0.915144	1.41537	1.56917	0.5531	1.27852	0.961587	0.0701968	1.87135	2.03446	0.543639
28	5:172082029	C/T	2B	172082029	0.0812988	1.15719	1.10826	0.162218	0.119375	0.00539908	0.575767	7.43087	0.915144	1.41537	1.56917	0.5531	1.27852	0.961587	0.0701968	1.87135	2.03446	0.543639
28	5:172378027	A/G	2B	172378027	0.0812988	1.15719	1.10826	0.162218	0.119375	0.00539908	0.575767	7.43087	0.915144	1.41537	1.56917	0.5531	1.27852	0.961587	0.0701968	1.87135	2.03446	0.543639
28	5:172579025	C/G	2B	172579025	0.0812988	1.15719	1.10826	0.162218	0.119375	0.00539908	0.575767	7.43087	0.915144	1.41537	1.56917	0.5531	1.27852	0.961587	0.0701968	1.87135	2.03446	0.543639
28	5:172591842	C/T	2B	172591842	0.0812988	1.15719	1.10826	0.162218	0.119375	0.00539908	0.575767	7.43087	0.915144	1.41537	1.56917	0.5531	1.27852	0.961587	0.0701968	1.87135	2.03446	0.543639
28	5:172605919	C/T	2B	172605919	0.0812988	1.15719	1.10826	0.162218	0.119375	0.00539908	0.575767	7.43087	0.915144	1.41537	1.56917	0.5531	1.27852	0.961587	0.0701968	1.87135	2.03446	0.543639
28	5:172606228	C/T	2B	172606228	0.0812988	1.15719	1.10826	0.162218	0.119375	0.00539908	0.575767	7.43087	0.915144	1.41537	1.56917	0.5531	1.27852	0.961587	0.0701968	1.87135	2.03446	0.543639
28	5:173062819	C/T	2B	173062819	0.163359	1.14057	0.806709	0.180188	1.14637	0.651509	0.875498	7.43087	2.01196	1.45693	3.46885	0.954198	0.480112	0.487084	1.40584	2.45114	2.2387	0.241646
28	5:173064542	A/G	2B	173064542	0.163359	1.14057	0.806709	0.180188	1.14637	0.651509	0.875498	7.43087	2.01196	1.45693	3.46885	0.954198	0.480112	0.487084	1.40584	2.45114	2.2387	0.241646
28	5:173065934	A/C	2B	173065934	0.163359	1.14057	0.806709	0.180188	1.14637	0.651509	0.875498	7.43087	2.01196	1.45693	3.46885	0.954198	0.480112	0.487084	1.40584	2.45114	2.2387	0.241646
28	5:173066329	C/T	2B	173066329	0.163359	1.14057	0.806709	0.180188	1.14637	0.651509	0.875498	7.43087	2.01196	1.45693	3.46885	0.954198	0.480112	0.487084	1.40584	2.45114	2.2387	0.241646
28	5:173066698	A/C	2B	173066698	0.164813	1.19905	0.806709	0.180188	1.14637	0.651509	1.02103	7.43087	2.20632	1.32989	3.47042	0.899965	0.376814	0.696013	1.46157	2.04623	2.63509	0.221578
28	5:173076706	C/T	2B	173076706	0.164813	1.19905	0.806709	0.180188	1.14637	0.651509	1.02103	7.43087	2.20632	1.32989	3.47042	0.899965	0.376814	0.696013	1.46157	2.04623	2.63509	0.221578
29	5:216265750	C/G	2B	216265750	2.9679	1.37995	3.35521	0.151987	0.793013	1.60959	6.95997	1.65994	4.21978	2.73248	2.12299	2.85142	0.551709	0.120888	1.43762	4.53327	2.66944	0.00835021
29	5:216265801	C/T	2B	216265801	2.9679	1.37995	3.35521	0.151987	0.793013	1.60959	6.95997	1.65994	4.21978	2.73248	2.12299	2.85142	0.551709	0.120888	1.43762	4.53327	2.66944	0.00835021
29	5:216265970	A/G	2B	216265970	2.9679	1.37995	3.35521	0.151987	0.793013	1.60959	6.95997	1.65994	4.21978	2.73248	2.12299	2.85142	0.551709	0.120888	1.43762	4.53327	2.66944	0.00835021
29	5:216265983	G/T	2B	216265983	2.9679	1.37995	3.35521	0.151987	0.793013	1.60959	6.95997	1.65994	4.21978	2.73248	2.12299	2.85142	0.551709	0.120888	1.43762	4.53327	2.66944	0.00835021
30	5:600335738	C/T	2B	600335738	0.56404	0.706942	0.350652	0.305898	0.370812	2.48565	1.88245	0.690515	2.92797	1.00634	1.02355	0.631791	0.452478	0.859836	0.0603383	1.85388	6.09598	0.0461813
31	5:602630031	A/C	2B	602630031	2.148	0.417417	6.20244	0.92159	0.562403	1.06928	4.35801	1.17608	0.615513	0.113063	1.41532	0.261045	1.14469	1.04485	1.17897	1.73439	1.81342	0.879782
31	5:602630082	C/T	2B	602630082	2.148	0.417417	6.20244	0.92159	0.562403	1.06928	4.35801	1.17608	0.615513	0.113063	1.41532	0.261045	1.14469	1.04485	1.17897	1.73439	1.81342	0.879782
31	5:602630168	C/T	2B	602630168	2.148	0.417417	6.20244	0.92159	0.562403	1.06928	4.35801	1.17608	0.615513	0.113063	1.41532	0.261045	1.14469	1.04485	1.17897	1.73439	1.81342	0.879782
31	5:602630177	A/G	2B	602630177	2.148	0.417417	6.20244	0.92159	0.562403	1.06928	4.35801	1.17608	0.615513	0.113063	1.41532	0.261045	1.14469	1.04485	1.17897	1.73439	1.81342	0.879782
31	5:602630231	A/G	2B	602630231	2.148	0.417417	6.20244	0.92159	0.562403	1.06928	4.35801	1.17608	0.615513	0.113063	1.41532	0.261045	1.14469	1.04485	1.17897	1.73439	1.81342	0.879782
31	5:602636133	A/G	2B	602636133	2.148	0.417417	6.20244	0.92159	0.562403	1.06928	4.35801	1.17608	0.615513	0.113063	1.41532	0.261045	1.14469	1.04485	1.17897	1.73439	1.81342	0.879782
31	5:602637276	A/G	2B	602637276	2.148	0.417417	6.20244	0.92159	0.562403	1.06928	4.35801	1.17608	0.615513	0.113063	1.41532	0.261045	1.14469	1.04485	1.17897	1.73439	1.81342	0.879782
31	5:602637392	C/T	2B	602637392	2.148	0.417417	6.20244	0.92159	0.562403	1.06928	4.35801	1.17608	0.615513	0.113063	1.41532	0.261045	1.14469	1.04485	1.17897	1.73439	1.81342	0.879782
31	5:602638608	C/T	2B	602638608	2.148	0.417417	6.20244	0.92159	0.562403	1.06928	4.35801	1.17608	0.615513	0.113063	1.41532	0.261045	1.14469	1.04485	1.17897	1.73439	1.81342	0.879782
31	5:602638811	A/G	2B	602638811	2.148	0.417417	6.20244	0.92159	0.562403	1.06928	4.35801	1.17608	0.615513	0.113063	1.41532	0.261045	1.14469	1.04485	1.17897	1.73439	1.81342	0.879782
31	5:602639468	C/T	2B	602639468	2.148	0.417417	6.20244	0.92159	0.562403	1.06928	4.35801	1.17608	0.615513	0.113063	1.41532	0.261045	1.14469	1.04485	1.17897	1.73439	1.81342	0.879782
31	5:602639540	A/G	2B	602639540	2.148	0.417417	6.20244	0.92159	0.562403	1.06928	4.35801	1.17608	0.615513	0.113063	1.41532	0.261045	1.14469	1.04485	1.17897	1.73439	1.81342	0.879782
31	5:602640921	C/G	2B	602640921	2.148	0.417417	6.20244	0.92159	0.562403	1.06928	4.35801	1.17608	0.615513	0.113063	1.41532	0.261045	1.14469	1.04485	1.17897	1.73439	1.81342	0.879782
31	5:602772061	C/T	2B	602772061	2.0128	0.424024	6.2191	0.92159	0.562403	1.06928	4.29216	1.16988	0.595142	0.113063	1.40755	0.261465	1.14469	1.04829	1.1767	1.71994	1.78887	0.879782
31	5:603157320	C/G	2B	603157320	2.02134	0.402315	2.90544	0.103059	0.458627	1.84401	2.53972	0.10475	2.01434	0.311727	1.81653	0.530851	1.7217	1.12517	6.84057	3.28055	0.656617	0.856384
31	5:663467673	A/G	2B	663467673	0.556624	1.31562	1.07065	1.25886	0.517155	2.10818	4.3842	1.6403	1.276	0.0674584	2.81711	3.82069	1.39421	1.74593	2.3579	6.96361	1.8623	0.00320563
33	5:682013637	A/G	2B	682013637	2.71771	2.93107	1.21382	0.00474618	0.0722631	2.35562	6.24063	1.46193	2.5429	1.64715	3.4471	1.86969	0.138796	0.291361	4.11703	5.96109	1.93139	0.0626443
33	5:682040497	C/T	2B	682040497	2.53363	3.14554	5.30733	1.60608	0.0757437	1.05027	7.08947	1.36752	1.12447	3.59301	0.745596	2.67852	0.943463	1.75936	1.71418	0.230043	1.66505	0.00309559
33	5:682041375	A/G	2B	682041375	2.24089	5.00686	1.15469	1.60608	0.0757437	1.05027	5.91204	1.46193	0.88882	3.59301	2.87769	2.10989	0.869349	0.537514	0.477672	0.791104	1.33975	0.00309559
35	5:768159840	C/T	2B	768159840	1.89577	0.0122416	6.39693	0	0	0	2.79753	0.177457	0.000195349	0	0.000361096	4.12387e-08	0	5.83431e-11	0	2.09307e-13	0.00821366	0
35	5:770680174	C/T	2B	770680174	3.20225	2.34939	0.25328	0.91001	0.370801	0.593788	0.675133	0.450705	1.76263	0.0425056	1.761	1.76868	1.1914	0.65319	2.1612	2.28936	6.1912	2.00141
35	5:775717392	A/G	2B	775717392	1.69529	1.39761	1.72868	0.855244	0.34289	0.116903	6.76265	0.118791	0.0582944	0.320541	0.40623	0.247844	0.465618	1.39602	0.921812	2.03668	0.285805	0.35548
37	6:58793302	G/T	2D	58793302	0.0545853	0.00385796	0.0463646	0.0710855	1.42703	0.0198163	0.00325433	0.643781	2.77197	0.294845	0.637709	0.79655	4.0941	0.822933	7.59063	0.472056	0.470473	1.22258
37	6:58797063	A/G	2D	58797063	0.0545853	0.00385796	0.0463646	0.0710855	1.42703	0.0198163	0.00325433	0.643781	2.77197	0.294845	0.637709	0.79655	4.0941	0.822933	7.59063	0.472056	0.470473	1.22258
37	6:59730988	G/T	2D	59730988	2.9226e-08	0.00385796	2.04918e-11	0.0710855	1.42703	0.0198163	3.85176e-12	0	2.47945	0.294845	0.219892	0.679111	4.0941	0.755988	7.05414	0.426237	0.00097496	1.22258
38	6:614826773	A/G	2D	614826773	0.000255581	0.300923	0	0.626116	3.22765	0.285122	5.16328e-10	0	0.777673	0.412905	2.57874	1.22996	3.04727	1.27156	6.96401	0.59568	1.80391	2.80821
40	7:35992498	G/T	3A	35992498	0.70439	0.159808	0.786042	0.752581	0.583696	0.474837	0.677435	0.0386199	0.0219643	0.579146	0.137256	0.720137	0.979115	6.30144	2.19685	0.523052	0.183385	0.748146
40	7:35992666	A/T	3A	35992666	0.958903	0.100295	0.947697	0.357014	0.242123	0.386826	1.15108	0.00317808	2.84841	2.35986	0.499323	1.32763	0.565302	2.5172	6.08139	3.03955	0.350451	0.823106
40	7:35993136	C/T	3A	35993136	0.958903	0.100295	0.947697	0.357014	0.242123	0.386826	1.15108	0.00317808	2.84841	2.35986	0.499323	1.32763	0.565302	2.5172	6.08139	3.03955	0.350451	0.823106
42	7:82056520	C/T	3A	82056520	6.96498e-05	0.00192959	0	1.1609	0.00873506	0.663572	0.188053	0	0.306426	0.167697	0.00933394	0.492652	1.7701	0.0475264	9.90605	0.203115	0.234764	0.504965
42	7:83299137	A/G	3A	83299137	0.00195903	0.00192959	2.67786e-11	1.1609	0.00873506	0.663572	0.569851	0	0.306426	0.167697	0.00933394	0.492652	1.7701	0.0475264	9.90605	0.203115	0.234764	0.504965
42	7:83299819	G/T	3A	83299819	6.96498e-05	0.00192959	0	1.1609	0.00873506	0.663572	0.188053	0	0.306426	0.167697	0.00933394	0.492652	1.7701	0.0475264	9.90605	0.203115	0.234764	0.504965
43	7:542947690	A/G	3A	542947690	0.525305	0.87716	2.26949	0.0301716	0.291268	0.797967	6.96928	0.308707	1.3434	0.0157429	0.275949	2.296	0.553794	1.51234	0.374448	1.38989	2.68265	0.987185
44	7:642035949	C/G	3A	642035949	2.63095	0.00405107	0.3955	2.53415	0.0670069	0.0420265	3.19096	0.3795	2.15657	0.750651	0.808238	7.83189	1.94112	3.49471	5.81356	4.37143	2.66732	2.07465
44	7:642036130	A/G	3A	642036130	2.74464	0.00349795	0.3955	2.53415	0.0670069	0.0420265	2.27939	0.3795	1.54041	0.331912	0.745189	6.55539	1.91946	2.33776	4.15837	6.36196	3.35093	1.34869
44	7:642059269	C/G	3A	642059269	2.74464	0.00349795	0.3955	2.53415	0.0670069	0.0420265	2.38431	0.3795	1.6148	0.695527	0.831683	8.01529	1.87381	2.51187	5.35685	4.34507	3.31116	1.45478
44	7:642059870	G/T	3A	642059870	2.74464	0.00349795	0.3955	2.53415	0.0670069	0.0420265	2.38431	0.3795	1.6148	0.695527	0.831683	8.01529	1.87381	2.51187	5.35685	4.34507	3.31116	1.45478
44	7:642061920	C/T	3A	642061920	2.74464	0.00349795	0.3955	2.53415	0.0670069	0.0420265	2.38431	0.3795	1.6148	0.695527	0.831683	8.01529	1.87381	2.51187	5.35685	4.34507	3.31116	1.45478
44	7:642061995	C/T	3A	642061995	2.74464	0.00349795	0.3955	2.53415	0.0670069	0.0420265	2.38431	0.3795	1.6148	0.695527	0.831683	8.01529	1.87381	2.51187	5.35685	4.34507	3.31116	1.45478
44	7:642270957	G/T	3A	642270957	2.70605	0.00499978	0.629845	2.53415	0.0670069	0.0420265	2.994	0.314064	1.49464	0.695527	0.783318	8.09786	1.87381	2.47921	5.26803	4.26425	3.74609	1.45478
44	7:642271063	G/T	3A	642271063	2.70605	0.00499978	0.629845	2.53415	0.0670069	0.0420265	2.994	0.314064	1.49464	0.695527	0.783318	8.09786	1.87381	2.47921	5.26803	4.26425	3.74609	1.45478
44	7:642271177	G/T	3A	642271177	2.70605	0.00499978	0.629845	2.53415	0.0670069	0.0420265	2.994	0.314064	1.49464	0.695527	0.783318	8.09786	1.87381	2.47921	5.26803	4.26425	3.74609	1.45478
44	7:642391080	C/G	3A	642391080	2.70605	0.00499978	0.629845	2.53415	0.0670069	0.0420265	2.994	0.314064	1.49464	0.695527	0.783318	8.09786	1.87381	2.47921	5.26803	4.26425	3.74609	1.45478
44	7:642392907	C/T	3A	642392907	1.92315	0.00349795	0.147862	2.53415	0.0670069	0.0420265	1.38395	0.410391	1.689	0.695527	1.55472	7.82348	0.768437	2.24648	5.37256	3.66668	3.44995	1.45478
44	7:642392911	A/G	3A	642392911	1.92315	0.00349795	0.147862	2.53415	0.0670069	0.0420265	1.38395	0.410391	1.689	0.695527	1.55472	7.82348	0.768437	2.24648	5.37256	3.66668	3.44995	1.45478
44	7:642442381	A/G	3A	642442381	2.70605	0.00499978	0.629845	2.53415	0.0670069	0.0420265	2.994	0.314064	1.49464	0.695527	0.783318	8.09786	1.87381	2.47921	5.26803	4.26425	3.74609	1.45478
44	7:642442382	C/T	3A	642442382	2.70605	0.00499978	0.629845	2.53415	0.0670069	0.0420265	2.994	0.314064	1.49464	0.695527	0.783318	8.09786	1.87381	2.47921	5.26803	4.26425	3.74609	1.45478
44	7:642442945	C/G	3A	642442945	2.70605	0.00499978	0.629845	2.53415	0.0670069	0.0420265	2.994	0.314064	1.49464	0.695527	0.783318	8.09786	1.87381	2.47921	5.26803	4.26425	3.74609	1.45478
44	7:642442948	A/C	3A	642442948	2.70605	0.00499978	0.629845	2.53415	0.0670069	0.0420265	2.994	0.314064	1.49464	0.695527	0.783318	8.09786	1.87381	2.47921	5.26803	4.26425	3.74609	1.45478
44	7:642443904	C/T	3A	642443904	2.70605	0.00499978	0.629845	2.53415	0.0670069	0.0420265	2.994	0.314064	1.49464	0.695527	0.783318	8.09786	1.87381	2.47921	5.26803	4.26425	3.74609	1.45478
44	7:642444440	C/T	3A	642444440	2.70605	0.00499978	0.629845	2.53415	0.0670069	0.0420265	2.994	0.314064	1.49464	0.695527	0.783318	8.09786	1.87381	2.47921	5.26803	4.26425	3.74609	1.45478
44	7:642596646	A/G	3A	642596646	2.70605	0.00499978	0.629845	2.53415	0.0670069	0.0420265	2.994	0.314064	1.49464	0.695527	0.783318	8.09786	1.87381	2.47921	5.26803	4.26425	3.74609	1.45478
44	7:642596878	C/T	3A	642596878	2.70605	0.00499978	0.629845	2.53415	0.0670069	0.0420265	2.994	0.314064	1.49464	0.695527	0.783318	8.09786	1.87381	2.47921	5.26803	4.26425	3.74609	1.45478
44	7:642597871	A/C	3A	642597871	2.70605	0.00499978	0.629845	2.53415	0.0670069	0.0420265	2.994	0.314064	1.49464	0.695527	0.783318	8.09786	1.87381	2.47921	5.26803	4.26425	3.74609	1.45478
44	7:642605615	C/T	3A	642605615	2.70605	0.00499978	0.629845	2.53415	0.0670069	0.0420265	2.994	0.314064	1.49464	0.695527	0.783318	8.09786	1.87381	2.47921	5.26803	4.26425	3.74609	1.45478
44	7:642605654	A/G	3A	642605654	2.70605	0.00499978	0.629845	2.53415	0.0670069	0.0420265	2.994	0.314064	1.49464	0.695527	0.783318	8.09786	1.87381	2.47921	5.26803	4.26425	3.74609	1.45478
44	7:642902685	C/T	3A	642902685	2.70605	0.00499978	0.629845	2.53415	0.0670069	0.0420265	2.994	0.314064	1.49464	0.695527	0.783318	8.09786	1.87381	2.47921	5.26803	4.26425	3.74609	1.45478
44	7:642939326	C/T	3A	642939326	2.70605	0.00499978	0.629845	2.53415	0.0670069	0.0420265	2.994	0.345015	1.48213	0.695527	0.825845	8.09786	1.87381	2.48094	5.15443	4.25983	3.74517	1.45478
44	7:642941911	A/G	3A	642941911	2.70605	0.00499978	0.629845	2.53415	0.0670069	0.0420265	2.994	0.345015	1.48213	0.695527	0.825845	8.09786	1.87381	2.48094	5.15443	4.25983	3.74517	1.45478
44	7:642941983	C/T	3A	642941983	2.70605	0.00499978	0.629845	2.53415	0.0670069	0.0420265	2.994	0.314064	1.49464	0.695527	0.783318	8.09786	1.87381	2.47921	5.26803	4.26425	3.74609	1.45478
44	7:642942351	C/T	3A	642942351	2.70605	0.00499978	0.629845	2.53415	0.0670069	0.0420265	2.994	0.345015	1.48304	0.579479	0.766229	8.182	1.87381	2.23035	5.03356	3.83901	3.65215	1.23711
44	7:642942476	C/T	3A	642942476	2.70605	0.00499978	0.629845	2.53415	0.0670069	0.0420265	2.994	0.345015	1.48304	0.579479	0.766229	8.182	1.87381	2.23035	5.03356	3.83901	3.65215	1.23711
44	7:642942951	A/G	3A	642942951	2.70605	0.00499978	0.629845	2.53415	0.0670069	0.0420265	2.994	0.345015	1.48304	0.579479	0.766229	8.182	1.87381	2.23035	5.03356	3.83901	3.65215	1.23711
44	7:642942967	C/T	3A	642942967	2.70605	0.00499978	0.629845	2.53415	0.0670069	0.0420265	2.994	0.345015	1.48304	0.579479	0.766229	8.182	1.87381	2.23035	5.03356	3.83901	3.65215	1.23711
44	7:642943367	C/T	3A	642943367	2.70605	0.00499978	0.629845	2.53415	0.0670069	0.0420265	2.994	0.314064	1.49652	0.579479	0.724809	8.182	1.87381	2.2287	5.14672	3.84327	3.65305	1.23711
44	7:642943424	C/T	3A	642943424	2.70605	0.00499978	0.629845	2.53415	0.0670069	0.0420265	2.994	0.345015	1.48304	0.579479	0.766229	8.182	1.87381	2.23035	5.03356	3.83901	3.65215	1.23711
44	7:643083719	C/T	3A	643083719	2.70605	0.00499978	0.629845	2.53415	0.0670069	0.0420265	2.994	0.345015	1.48304	0.579479	0.766229	8.182	1.87381	2.23035	5.03356	3.83901	3.65215	1.23711
44	7:643145612	G/T	3A	643145612	2.70605	0.00499978	0.629845	2.53415	0.0670069	0.0420265	2.994	0.345015	1.48304	0.579479	0.766229	8.182	1.87381	2.23035	5.03356	3.83901	3.65215	1.23711
44	7:643149272	A/G	3A	643149272	2.70605	0.00499978	0.629845	2.53415	0.0670069	0.0420265	2.994	0.345015	1.48304	0.579479	0.766229	8.182	1.87381	2.23035	5.03356	3.83901	3.65215	1.23711
44	7:643157721	C/T	3A	643157721	2.70605	0.00499978	0.629845	2.53415	0.0670069	0.0420265	2.994	0.345015	1.48304	0.579479	0.766229	8.182	1.87381	2.23035	5.03356	3.83901	3.65215	1.23711
44	7:643159233	A/G	3A	643159233	2.04174	0.00349795	0.160449	2.53415	0.0670069	0.0420265	1.38586	0.37255	1.68427	0.579479	1.17463	8.10186	1.87381	2.28104	4.56672	3.8904	2.97431	1.23711
44	7:643159635	A/G	3A	643159635	2.70605	0.00499978	0.629845	2.53415	0.0670069	0.0420265	2.994	0.314064	1.49652	0.579479	0.724809	8.182	1.87381	2.2287	5.14672	3.84327	3.65305	1.23711
44	7:643162411	C/G	3A	643162411	2.74464	0.00349795	0.3955	2.53415	0.0670069	0.0420265	2.38431	0.3795	1.6191	0.579479	0.771639	8.10186	1.87381	2.25988	5.23518	3.92126	3.22425	1.23711
44	7:643162571	A/G	3A	643162571	2.88181	0.00349795	0.447876	2.53415	0.0670069	0.0420265	2.3746	0.37255	1.68427	0.579479	1.17463	8.10186	1.87381	2.28104	4.56672	3.8904	2.97431	1.23711
44	7:643162665	C/T	3A	643162665	0.0111927	0.00349795	9.69493e-05	2.53415	0.0670069	0.0420265	0.414882	0	0.423636	0.579479	0.268556	8.10186	1.87381	2.21198	4.30617	3.32245	1.9415	1.23711
44	7:643162666	A/G	3A	643162666	2.88181	0.00349795	0.447876	2.53415	0.0670069	0.0420265	2.3746	0.37255	1.68427	0.579479	1.17463	8.10186	1.87381	2.28104	4.56672	3.8904	2.97431	1.23711
44	7:643162714	G/T	3A	643162714	0.0111927	0.00349795	9.69493e-05	2.53415	0.0670069	0.0420265	0.414882	0	0.423636	0.579479	0.268556	8.10186	1.87381	2.21198	4.30617	3.32245	1.9415	1.23711
44	7:643182165	C/T	3A	643182165	2.88181	0.00349795	0.447876	2.53415	0.0670069	0.0420265	2.3746	0.345355	1.66719	0.579479	1.0638	8.10186	1.87381	2.27848	4.64945	3.90046	2.97382	1.23711
44	7:643184114	A/G	3A	643184114	0.0111927	0.00349795	9.69493e-05	2.53415	0.0670069	0.0420265	0.414882	0	0.423636	0.579479	0.268556	8.10186	1.87381	2.21198	4.30617	3.32245	1.9415	1.23711
44	7:643184714	A/G	3A	643184714	0.0111927	0.00349795	9.69493e-05	2.53415	0.0670069	0.0420265	0.414882	0	0.423636	0.579479	0.268556	8.10186	1.87381	2.21198	4.30617	3.32245	1.9415	1.23711
44	7:643184761	C/T	3A	643184761	0.0111927	0.00349795	9.69493e-05	2.53415	0.0670069	0.0420265	0.414882	0	0.423636	0.579479	0.268556	8.10186	1.87381	2.21198	4.30617	3.32245	1.9415	1.23711
44	7:643184984	C/T	3A	643184984	0.0111927	0.00349795	9.69493e-05	2.53415	0.0670069	0.0420265	0.414882	0	0.423636	0.579479	0.268556	8.10186	1.87381	2.21198	4.30617	3.32245	1.9415	1.23711
44	7:643184996	A/G	3A	643184996	0.0111927	0.00349795	9.69493e-05	2.53415	0.0670069	0.0420265	0.414882	0	0.423636	0.579479	0.268556	8.10186	1.87381	2.21198	4.30617	3.32245	1.9415	1.23711
44	7:643185305	A/T	3A	643185305	0.0111927	0.00349795	9.69493e-05	2.53415	0.0670069	0.0420265	0.414882	0	0.423636	0.579479	0.268556	8.10186	1.87381	2.21198	4.30617	3.32245	1.9415	1.23711
44	7:643185377	C/T	3A	643185377	0.0111927	0.00349795	9.69493e-05	2.53415	0.0670069	0.0420265	0.414882	0	0.423636	0.579479	0.268556	8.10186	1.87381	2.21198	4.30617	3.32245	1.9415	1.23711
44	7:643185477	A/G	3A	643185477	0.0111927	0.00349795	9.69493e-05	2.53415	0.0670069	0.0420265	0.414882	0	0.423636	0.579479	0.268556	8.10186	1.87381	2.21198	4.30617	3.32245	1.9415	1.23711
44	7:643185587	C/T	3A	643185587	0.0111927	0.00349795	9.69493e-05	2.53415	0.0670069	0.0420265	0.414882	0	0.423636	0.579479	0.268556	8.10186	1.87381	2.21198	4.30617	3.32245	1.9415	1.23711
44	7:643185615	A/C	3A	643185615	0.0111927	0.00349795	9.69493e-05	2.53415	0.0670069	0.0420265	0.414882	0	0.423636	0.579479	0.268556	8.10186	1.87381	2.21198	4.30617	3.32245	1.9415	1.23711
44	7:643185706	C/T	3A	643185706	0.0111927	0.00349795	9.69493e-05	2.53415	0.0670069	0.0420265	0.414882	0	0.423636	0.579479	0.268556	8.10186	1.87381	2.21198	4.30617	3.32245	1.9415	1.23711
44	7:643185713	G/T	3A	643185713	0.0111927	0.00349795	9.69493e-05	2.53415	0.0670069	0.0420265	0.414882	0	0.423636	0.579479	0.268556	8.10186	1.87381	2.21198	4.30617	3.32245	1.9415	1.23711
44	7:643185764	C/T	3A	643185764	0.0111927	0.00349795	9.69493e-05	2.53415	0.0670069	0.0420265	0.414882	0	0.423636	0.579479	0.268556	8.10186	1.87381	2.21198	4.30617	3.32245	1.9415	1.23711
44	7:643185951	C/T	3A	643185951	0.0111927	0.00349795	9.69493e-05	2.53415	0.0670069	0.0420265	0.414882	0	0.423636	0.579479	0.268556	8.10186	1.87381	2.21198	4.30617	3.32245	1.9415	1.23711
44	7:643186077	A/T	3A	643186077	0.0111927	0.00349795	9.69493e-05	2.53415	0.0670069	0.0420265	0.414882	0	0.423636	0.579479	0.268556	8.10186	1.87381	2.21198	4.30617	3.32245	1.9415	1.23711
44	7:643186332	C/G	3A	643186332	0.0111927	0.00349795	9.69493e-05	2.53415	0.0670069	0.0420265	0.414882	0	0.423636	0.579479	0.268556	8.10186	1.87381	2.21198	4.30617	3.32245	1.9415	1.23711
44	7:643186477	A/G	3A	643186477	0.0111927	0.00349795	9.69493e-05	2.53415	0.0670069	0.0420265	0.414882	0	0.423636	0.579479	0.268556	8.10186	1.87381	2.21198	4.30617	3.32245	1.9415	1.23711
44	7:643186683	C/T	3A	643186683	0.0111927	0.00349795	9.69493e-05	2.53415	0.0670069	0.0420265	0.414882	0	0.423636	0.579479	0.268556	8.10186	1.87381	2.21198	4.30617	3.32245	1.9415	1.23711
44	7:643186750	C/T	3A	643186750	0.0111927	0.00349795	9.69493e-05	2.53415	0.0670069	0.0420265	0.414882	0	0.423636	0.579479	0.268556	8.10186	1.87381	2.21198	4.30617	3.32245	1.9415	1.23711
44	7:643186758	C/T	3A	643186758	0.0111927	0.00349795	9.69493e-05	2.53415	0.0670069	0.0420265	0.414882	0	0.423636	0.579479	0.268556	8.10186	1.87381	2.21198	4.30617	3.32245	1.9415	1.23711
44	7:643187048	A/G	3A	643187048	0.0111927	0.00349795	9.69493e-05	2.53415	0.0670069	0.0420265	0.414882	0	0.423636	0.579479	0.268556	8.10186	1.87381	2.21198	4.30617	3.32245	1.9415	1.23711
44	7:643187264	G/T	3A	643187264	0.0111927	0.00349795	9.69493e-05	2.53415	0.0670069	0.0420265	0.414882	0	0.423636	0.579479	0.268556	8.10186	1.87381	2.21198	4.30617	3.32245	1.9415	1.23711
44	7:643410218	C/T	3A	643410218	0.0111927	0.00349795	9.69493e-05	2.53415	0.0670069	0.0420265	0.414882	0	0.423636	0.579479	0.268556	8.10186	1.87381	2.21198	4.30617	3.32245	1.9415	1.23711
44	7:643410307	C/T	3A	643410307	0.0111927	0.00349795	9.69493e-05	2.53415	0.0670069	0.0420265	0.414882	0	0.423636	0.579479	0.268556	8.10186	1.87381	2.21198	4.30617	3.32245	1.9415	1.23711
44	7:643410521	A/G	3A	643410521	0.0111927	0.00349795	9.69493e-05	2.53415	0.0670069	0.0420265	0.414882	0	0.423636	0.579479	0.268556	8.10186	1.87381	2.21198	4.30617	3.32245	1.9415	1.23711
44	7:643411054	A/T	3A	643411054	0.0111927	0.00349795	9.69493e-05	2.53415	0.0670069	0.0420265	0.414882	0	0.423636	0.579479	0.268556	8.10186	1.87381	2.21198	4.30617	3.32245	1.9415	1.23711
44	7:643411363	C/T	3A	643411363	0.0111927	0.00349795	9.69493e-05	2.53415	0.0670069	0.0420265	0.414882	0	0.423636	0.579479	0.268556	8.10186	1.87381	2.21198	4.30617	3.32245	1.9415	1.23711
44	7:643411624	C/T	3A	643411624	0.0111927	0.00349795	9.69493e-05	2.53415	0.0670069	0.0420265	0.414882	0	0.423636	0.579479	0.268556	8.10186	1.87381	2.21198	4.30617	3.32245	1.9415	1.23711
44	7:643411648	C/T	3A	643411648	0.0111927	0.00349795	9.69493e-05	2.53415	0.0670069	0.0420265	0.414882	0	0.423636	0.579479	0.268556	8.10186	1.87381	2.21198	4.30617	3.32245	1.9415	1.23711
44	7:643411914	C/T	3A	643411914	0.0111927	0.00349795	9.69493e-05	2.53415	0.0670069	0.0420265	0.414882	0	0.423636	0.579479	0.268556	8.10186	1.87381	2.21198	4.30617	3.32245	1.9415	1.23711
44	7:643412310	A/G	3A	643412310	0.0111927	0.00349795	9.69493e-05	2.53415	0.0670069	0.0420265	0.414882	0	0.423636	0.579479	0.268556	8.10186	1.87381	2.21198	4.30617	3.32245	1.9415	1.23711
44	7:643412420	C/T	3A	643412420	0.0111927	0.00349795	9.69493e-05	2.53415	0.0670069	0.0420265	0.414882	0	0.423636	0.579479	0.268556	8.10186	1.87381	2.21198	4.30617	3.32245	1.9415	1.23711
44	7:643412447	C/T	3A	643412447	0.0111927	0.00349795	9.69493e-05	2.53415	0.0670069	0.0420265	0.414882	0	0.423636	0.579479	0.268556	8.10186	1.87381	2.21198	4.30617	3.32245	1.9415	1.23711
44	7:643412487	C/T	3A	643412487	0.0111927	0.00349795	9.69493e-05	2.53415	0.0670069	0.0420265	0.414882	0	0.423636	0.579479	0.268556	8.10186	1.87381	2.21198	4.30617	3.32245	1.9415	1.23711
44	7:643412549	C/T	3A	643412549	0.0111927	0.00349795	9.69493e-05	2.53415	0.0670069	0.0420265	0.414882	0	0.423636	0.579479	0.268556	8.10186	1.87381	2.21198	4.30617	3.32245	1.9415	1.23711
44	7:643412570	G/T	3A	643412570	0.0111927	0.00349795	9.69493e-05	2.53415	0.0670069	0.0420265	0.414882	0	0.423636	0.579479	0.268556	8.10186	1.87381	2.21198	4.30617	3.32245	1.9415	1.23711
44	7:643412799	C/T	3A	643412799	0.0111927	0.00349795	9.69493e-05	2.53415	0.0670069	0.0420265	0.414882	0	0.423636	0.579479	0.268556	8.10186	1.87381	2.21198	4.30617	3.32245	1.9415	1.23711
44	7:643412828	C/G	3A	643412828	0.0111927	0.00349795	9.69493e-05	2.53415	0.0670069	0.0420265	0.414882	0	0.423636	0.579479	0.268556	8.10186	1.87381	2.21198	4.30617	3.32245	1.9415	1.23711
44	7:643412831	A/G	3A	643412831	0.0111927	0.00349795	9.69493e-05	2.53415	0.0670069	0.0420265	0.414882	0	0.423636	0.579479	0.268556	8.10186	1.87381	2.21198	4.30617	3.32245	1.9415	1.23711
44	7:643412837	A/G	3A	643412837	0.0111927	0.00349795	9.69493e-05	2.53415	0.0670069	0.0420265	0.414882	0	0.423636	0.579479	0.268556	8.10186	1.87381	2.21198	4.30617	3.32245	1.9415	1.23711
44	7:643413127	A/G	3A	643413127	0.0111927	0.00349795	9.69493e-05	2.53415	0.0670069	0.0420265	0.414882	0	0.423636	0.579479	0.268556	8.10186	1.87381	2.21198	4.30617	3.32245	1.9415	1.23711
44	7:643413243	C/T	3A	643413243	0.0111927	0.00349795	9.69493e-05	2.53415	0.0670069	0.0420265	0.414882	0	0.423636	0.579479	0.268556	8.10186	1.87381	2.21198	4.30617	3.32245	1.9415	1.23711
44	7:643445025	G/T	3A	643445025	0.00700812	0.00405107	9.69493e-05	2.53415	0.0670069	0.0420265	0.79588	0	0.813409	0.292928	0.247825	6.60557	1.9867	3.57243	3.39134	5.06233	1.39647	1.65516
44	7:643445037	C/G	3A	643445037	0.00700812	0.00405107	9.69493e-05	2.53415	0.0670069	0.0420265	0.79588	0	0.813409	0.292928	0.247825	6.60557	1.9867	3.57243	3.39134	5.06233	1.39647	1.65516
44	7:643445668	A/T	3A	643445668	0.00700812	0.00405107	9.69493e-05	2.53415	0.0670069	0.0420265	0.88587	0	0.792145	0.646569	0.247597	7.98421	1.94112	3.22853	4.82637	3.3423	1.4161	1.77796
46	7:736196361	C/T	3A	736196361	1.63047	0.462251	0.0952062	0.613056	1.60643	1.55664	1.89124	0.269286	0.649465	0.136356	0.202645	6.5069	0.159979	0.0415788	0.540258	1.95919	3.31312	0.141734
46	7:736197028	C/G	3A	736197028	0.149806	0.276036	0.0748503	0.7037	0.474973	0.216642	0.82765	0.269286	1.3752	0.0639154	0.170584	6.29266	0.0264483	1.95558	0.797068	1.42938	3.39301	0.747687
46	7:736200829	A/T	3A	736200829	0.432176	0.741278	0.179154	1.0118	1.37813	0.775978	2.25357	0.269286	3.46251	0.643678	2.55704	7.63667	0.756229	0.884016	1.39281	2.03394	3.79372	0.590716
46	7:736202475	A/C	3A	736202475	0.792101	0.591689	0.365862	0.309096	0.0323479	0.238984	6.90208	0.0419517	2.90235	0.005621	0.994435	6.89193	1.17795	1.74095	0.036832	1.51213	5.66746	1.68048
47	8:14527923	A/G	3B	14527923	1.37065	0.911319	0.000554671	0.657063	0.0875169	0.672014	0.0787482	0	0.542963	0.257953	0.000175941	0.719085	4.04584	2.08101	4.96516	7.81893	0.00905057	0.767415
47	8:14530194	C/T	3B	14530194	1.37065	0.911319	0.000554671	0.657063	0.0875169	0.672014	0.0787482	0	0.542963	0.257953	0.000175941	0.719085	4.04584	2.08101	4.96516	7.81893	0.00905057	0.767415
47	8:14530197	C/T	3B	14530197	0.52908	0.775499	6.47835e-12	0.817855	0.0123638	0.401342	5.17309e-05	0	0.557475	0.284403	0.000735662	0.942311	3.63062	2.04311	4.76612	7.44549	0.00997268	0.492722
47	8:14530201	A/G	3B	14530201	0.492931	1.1292	1.0636e-12	0.846084	0.0917148	0.640579	5.1192e-05	0	0.552601	0.319836	0.000230459	0.862086	3.8634	1.96447	5.71596	8.64886	0.0120033	0.622276
47	8:14530264	C/T	3B	14530264	0.52908	0.775499	6.47835e-12	0.817855	0.0123638	0.401342	5.17309e-05	0	0.557475	0.284403	0.000735662	0.942311	3.63062	2.04311	4.76612	7.44549	0.00997268	0.492722
47	8:14530272	A/G	3B	14530272	0.52908	0.775499	6.47835e-12	0.817855	0.0123638	0.401342	5.17309e-05	0	0.557475	0.284403	0.000735662	0.942311	3.63062	2.04311	4.76612	7.44549	0.00997268	0.492722
47	8:14530352	C/T	3B	14530352	0.533287	0.508845	1.70686e-13	0.710749	0.0570256	0.359318	2.40666e-05	0	1.14729	0.339838	5.07922e-05	0.998024	3.68684	2.07378	6.89607	6.4907	0.0199613	0.6344
47	8:14530363	A/G	3B	14530363	0.533287	0.508845	1.70686e-13	0.710749	0.0570256	0.359318	2.40666e-05	0	1.14729	0.339838	5.07922e-05	0.998024	3.68684	2.07378	6.89607	6.4907	0.0199613	0.6344
47	8:14530368	C/T	3B	14530368	0.533287	0.508845	1.70686e-13	0.710749	0.0570256	0.359318	2.40666e-05	0	1.14729	0.339838	5.07922e-05	0.998024	3.68684	2.07378	6.89607	6.4907	0.0199613	0.6344
47	8:14530482	A/G	3B	14530482	0.533287	0.508845	1.70686e-13	0.710749	0.0570256	0.359318	2.40666e-05	0	1.14729	0.339838	5.07922e-05	0.998024	3.68684	2.07378	6.89607	6.4907	0.0199613	0.6344
47	8:14530497	A/G	3B	14530497	0.533287	0.508845	1.70686e-13	0.710749	0.0570256	0.359318	2.40666e-05	0	1.14729	0.339838	5.07922e-05	0.998024	3.68684	2.07378	6.89607	6.4907	0.0199613	0.6344
47	8:14530512	A/G	3B	14530512	0.533287	0.508845	1.70686e-13	0.710749	0.0570256	0.359318	2.40666e-05	0	1.14729	0.339838	5.07922e-05	0.998024	3.68684	2.07378	6.89607	6.4907	0.0199613	0.6344
47	8:14530569	A/G	3B	14530569	0.533287	0.508845	1.70686e-13	0.710749	0.0570256	0.359318	2.40666e-05	0	1.14729	0.339838	5.07922e-05	0.998024	3.68684	2.07378	6.89607	6.4907	0.0199613	0.6344
47	8:14530572	G/T	3B	14530572	0.533287	0.508845	1.70686e-13	0.710749	0.0570256	0.359318	2.40666e-05	0	1.14729	0.339838	5.07922e-05	0.998024	3.68684	2.07378	6.89607	6.4907	0.0199613	0.6344
47	8:14530593	A/G	3B	14530593	0.533287	0.508845	1.70686e-13	0.710749	0.0570256	0.359318	2.40666e-05	0	1.14729	0.339838	5.07922e-05	0.998024	3.68684	2.07378	6.89607	6.4907	0.0199613	0.6344
47	8:14530689	A/G	3B	14530689	0.533287	0.508845	1.70686e-13	0.710749	0.0570256	0.359318	2.40666e-05	0	1.14729	0.339838	5.07922e-05	0.998024	3.68684	2.07378	6.89607	6.4907	0.0199613	0.6344
47	8:14530701	A/G	3B	14530701	0.533287	0.508845	1.70686e-13	0.710749	0.0570256	0.359318	2.40666e-05	0	1.05802	0.383387	4.07581e-05	0.859044	3.68684	1.96022	8.64856	6.82817	0.0219922	0.530971
47	8:14530708	G/T	3B	14530708	0.533287	0.508845	1.70686e-13	0.710749	0.0570256	0.359318	2.40666e-05	0	1.05802	0.383387	4.07581e-05	0.859044	3.68684	1.96022	8.64856	6.82817	0.0219922	0.530971
47	8:14538840	C/G	3B	14538840	0.387514	0.306651	1.77062e-11	0.504975	0.105487	0.0882108	5.43092e-05	0	1.70498	0.189243	0.00816515	2.54319	4.10133	2.35176	10.6365	4.30048	0.234031	0.905554
47	8:14539137	C/G	3B	14539137	1.59345	0.502114	0.000478611	0.710749	0.0570256	0.359318	0.0391503	0	1.21852	0.339838	5.03581e-05	0.931865	3.68684	2.07378	6.89607	6.4907	0.0169325	0.6344
47	8:14539170	C/T	3B	14539170	0.487802	0.502995	5.12307e-11	0.637381	0.0561028	0.130493	4.50235e-06	0	2.18907	0.111628	0.000115123	2.49344	4.54604	1.69387	8.41978	4.30067	0.0601491	0.930265
47	8:14548209	A/G	3B	14548209	0.533287	0.508845	1.70686e-13	0.710749	0.0570256	0.359318	2.40666e-05	0	1.14729	0.339838	5.07922e-05	0.998024	3.68684	2.07378	6.89607	6.4907	0.0199613	0.6344
47	8:14548590	G/T	3B	14548590	1.59345	0.502114	0.000478611	0.710749	0.0570256	0.359318	0.0391503	0	1.21852	0.339838	5.03581e-05	0.931865	3.68684	2.07378	6.89607	6.4907	0.0169325	0.6344
47	8:14548752	A/C	3B	14548752	0.387514	0.306651	1.77062e-11	0.504975	0.105487	0.0882108	5.43092e-05	0	1.70498	0.189243	0.00816515	2.54319	4.10133	2.35176	10.6365	4.30048	0.234031	0.905554
47	8:14549136	A/G	3B	14549136	0.459376	0.402441	2.82092e-11	0.673855	0.102755	0.058754	2.47035e-05	0	2.00186	0.264195	0.0335964	3.01034	3.67672	2.36498	10.9941	4.25915	0.286017	0.763889
47	8:14549790	A/G	3B	14549790	0.387514	0.306651	1.77062e-11	0.504975	0.105487	0.0882108	5.43092e-05	0	1.67032	0.189243	0.0124069	2.65918	4.10133	2.2563	10.131	3.20611	0.241224	0.905554
47	8:14549865	C/T	3B	14549865	0.645543	0.0682738	8.09779e-10	0.89775	0.103245	0.506172	2.13396e-05	0	3.9777	1.37588	0.19228	0.418146	3.91756	0.776949	6.93119	2.92424	0.500043	0.54135
47	8:14550071	A/G	3B	14550071	1.59345	0.502114	0.000478611	0.710749	0.0570256	0.359318	0.0391503	0	1.21852	0.339838	5.03581e-05	0.931865	3.68684	2.07378	6.89607	6.4907	0.0169325	0.6344
47	8:14550086	C/G	3B	14550086	1.59345	0.502114	0.000478611	0.710749	0.0570256	0.359318	0.0391503	0	1.21852	0.339838	5.03581e-05	0.931865	3.68684	2.07378	6.89607	6.4907	0.0169325	0.6344
47	8:14550108	A/C	3B	14550108	0.387514	0.306651	1.77062e-11	0.504975	0.105487	0.0882108	5.43092e-05	0	1.70498	0.189243	0.00816515	2.54319	4.10133	2.35176	10.6365	4.30048	0.234031	0.905554
47	8:14572094	C/T	3B	14572094	0.645543	0.0682738	8.09779e-10	0.89775	0.103245	0.506172	2.13396e-05	0	3.9777	1.37588	0.19228	0.418146	3.91756	0.776949	6.93119	2.92424	0.500043	0.54135
50	8:141232235	C/T	3B	141232235	1.95915	0.352245	5.99726	0.294781	0.224153	0.540355	1.44408	1.48911	0.200759	0.0214137	0.223466	0.900847	2.0725	2.11836	0.98385	0.126402	0.890932	0.0161341
50	8:141540855	A/G	3B	141540855	2.79929	0.706973	7.34196	0.294781	0.224153	0.540355	1.37746	1.22652	0.182853	0.0214137	0.292319	1.03452	2.0725	2.16423	1.02625	0.132476	0.61533	0.0161341
50	8:141541189	A/C	3B	141541189	3.12768	0.706973	7.69679	0.294781	0.224153	0.540355	1.16985	1.31477	0.216923	0.0214137	0.289893	0.980969	2.0725	2.15193	1.03545	0.132717	0.607912	0.0161341
50	8:141542967	A/T	3B	141542967	3.12768	0.706973	7.69679	0.294781	0.224153	0.540355	1.16985	1.31477	0.216923	0.0214137	0.289893	0.980969	2.0725	2.15193	1.03545	0.132717	0.607912	0.0161341
50	8:141543293	G/T	3B	141543293	3.12768	0.706973	7.69679	0.294781	0.224153	0.540355	1.16985	1.31477	0.216923	0.0214137	0.289893	0.980969	2.0725	2.15193	1.03545	0.132717	0.607912	0.0161341
50	8:141545415	C/T	3B	141545415	3.12768	0.706973	7.69679	0.294781	0.224153	0.540355	1.16985	1.31477	0.216923	0.0214137	0.289893	0.980969	2.0725	2.15193	1.03545	0.132717	0.607912	0.0161341
50	8:141545627	A/C	3B	141545627	3.12768	0.706973	7.69679	0.294781	0.224153	0.540355	1.16985	1.31477	0.216923	0.0214137	0.289893	0.980969	2.0725	2.15193	1.03545	0.132717	0.607912	0.0161341
50	8:141549162	C/T	3B	141549162	3.12768	0.706973	7.69679	0.294781	0.224153	0.540355	1.16985	1.31477	0.216923	0.0214137	0.289893	0.980969	2.0725	2.15193	1.03545	0.132717	0.607912	0.0161341
55	8:739452660	G/T	3B	739452660	0.000124777	0.475909	0	0.131328	0.626407	0.267508	2.59798e-05	0	0.347998	0.187918	0.345844	2.18017	1.24611	0.577074	0.0243229	0.23199	0.541403	7.71206
55	8:739452859	C/T	3B	739452859	0.000124777	0.475909	0	0.131328	0.626407	0.267508	2.59798e-05	0	0.347998	0.187918	0.345844	2.18017	1.24611	0.577074	0.0243229	0.23199	0.541403	7.71206
55	8:739452912	A/G	3B	739452912	0.000124777	0.475909	0	0.131328	0.626407	0.267508	2.59798e-05	0	0.347998	0.187918	0.345844	2.18017	1.24611	0.577074	0.0243229	0.23199	0.541403	7.71206
55	8:739454100	C/T	3B	739454100	0.000124777	0.475909	0	0.131328	0.626407	0.267508	2.59798e-05	0	0.347998	0.187918	0.345844	2.18017	1.24611	0.577074	0.0243229	0.23199	0.541403	7.71206
55	8:739626286	A/C	3B	739626286	0.000124777	0.475909	0	0.131328	0.626407	0.267508	2.59798e-05	0	0.347998	0.187918	0.345844	2.18017	1.24611	0.577074	0.0243229	0.23199	0.541403	7.71206
55	8:739631261	G/T	3B	739631261	0.000124777	0.475909	0	0.131328	0.626407	0.267508	2.59798e-05	0	0.347998	0.187918	0.345844	2.18017	1.24611	0.577074	0.0243229	0.23199	0.541403	7.71206
55	8:739707924	A/G	3B	739707924	0.000124777	0.475909	0	0.131328	0.626407	0.267508	2.59798e-05	0	0.347998	0.187918	0.345844	2.18017	1.24611	0.577074	0.0243229	0.23199	0.541403	7.71206
55	8:739707973	G/T	3B	739707973	0.000124777	0.475909	0	0.131328	0.626407	0.267508	2.59798e-05	0	0.347998	0.187918	0.345844	2.18017	1.24611	0.577074	0.0243229	0.23199	0.541403	7.71206
55	8:739722438	A/G	3B	739722438	0.000124777	0.475909	0	0.131328	0.626407	0.267508	2.59798e-05	0	0.347998	0.187918	0.345844	2.18017	1.24611	0.577074	0.0243229	0.23199	0.541403	7.71206
55	8:739722523	C/T	3B	739722523	0.000124777	0.475909	0	0.131328	0.626407	0.267508	2.59798e-05	0	0.347998	0.187918	0.345844	2.18017	1.24611	0.577074	0.0243229	0.23199	0.541403	7.71206
55	8:739722554	A/G	3B	739722554	1.27396	0.710535	0.354471	0.131328	0.626407	0.267508	2.34706	1.52296	1.87519	0.187918	1.80029	2.18663	1.24611	1.42417	0.0244523	0.533458	3.31756	7.71206
55	8:739722661	C/T	3B	739722661	0.000124777	0.475909	0	0.131328	0.626407	0.267508	2.59798e-05	0	0.347998	0.187918	0.345844	2.18017	1.24611	0.577074	0.0243229	0.23199	0.541403	7.71206
55	8:739722739	C/T	3B	739722739	0.000124777	0.475909	0	0.131328	0.626407	0.267508	2.59798e-05	0	0.347998	0.187918	0.345844	2.18017	1.24611	0.577074	0.0243229	0.23199	0.541403	7.71206
55	8:739723426	C/T	3B	739723426	0.000124777	0.475909	0	0.131328	0.626407	0.267508	2.59798e-05	0	0.347998	0.187918	0.345844	2.18017	1.24611	0.577074	0.0243229	0.23199	0.541403	7.71206
55	8:739723508	C/T	3B	739723508	1.04147	0.170913	0.367109	0.299606	0.632578	0.101859	1.632	1.52296	1.37013	0.818478	0.367591	0.12564	0.140539	0.728365	0.0247818	0.180282	1.3941	5.9559
55	8:739723567	C/T	3B	739723567	1.04147	0.170913	0.367109	0.299606	0.632578	0.101859	1.632	1.52296	1.37013	0.818478	0.367591	0.12564	0.140539	0.728365	0.0247818	0.180282	1.3941	5.9559
55	8:739723575	C/T	3B	739723575	1.04147	0.170913	0.367109	0.299606	0.632578	0.101859	1.632	1.52296	1.37013	0.818478	0.367591	0.12564	0.140539	0.728365	0.0247818	0.180282	1.3941	5.9559
55	8:739723900	C/T	3B	739723900	1.19612	0.0836028	0.399474	0.445594	0.772658	0.0120964	1.60352	1.36504	1.24057	0.991205	0.443198	0.138885	0.363044	0.787842	0.0841534	0.224715	1.68407	5.87521
55	8:739723966	C/T	3B	739723966	0.36726	0.120048	0.175914	0.299606	0.632578	0.101859	1.55552	0.497508	0.746442	0.818478	0.115571	0.137848	0.140539	0.370132	0.0695546	0.0477688	1.13309	5.9559
55	8:739724403	G/T	3B	739724403	0.547976	0.190548	0.196226	0.280657	0.783059	0.446691	1.80658	0.497508	1.52928	0.55882	1.03907	2.07337	0.12174	0.985137	0.254714	0.597333	3.67582	7.00633
55	8:739808495	C/T	3B	739808495	0.456971	0.0505589	0.194216	0.445594	0.772658	0.0120964	1.34266	0.497508	0.601586	0.991205	0.13922	0.155071	0.363044	0.425688	0.172826	0.0705601	1.39541	5.87521
55	8:739808537	G/T	3B	739808537	0.456971	0.0505589	0.194216	0.445594	0.772658	0.0120964	1.34266	0.497508	0.601586	0.991205	0.13922	0.155071	0.363044	0.425688	0.172826	0.0705601	1.39541	5.87521
55	8:739808653	G/T	3B	739808653	0.456971	0.0505589	0.194216	0.445594	0.772658	0.0120964	1.34266	0.497508	0.601586	0.991205	0.13922	0.155071	0.363044	0.425688	0.172826	0.0705601	1.39541	5.87521
55	8:739811342	A/G	3B	739811342	0.36726	0.120048	0.175914	0.299606	0.632578	0.101859	1.55552	0.497508	0.746442	0.818478	0.115571	0.137848	0.140539	0.370132	0.0695546	0.0477688	1.13309	5.9559
55	8:739812106	C/T	3B	739812106	0.456971	0.0505589	0.194216	0.445594	0.772658	0.0120964	1.34266	0.497508	0.601586	0.991205	0.13922	0.155071	0.363044	0.425688	0.172826	0.0705601	1.39541	5.87521
55	8:739812179	C/T	3B	739812179	0.456971	0.0505589	0.194216	0.445594	0.772658	0.0120964	1.34266	0.497508	0.601586	0.991205	0.13922	0.155071	0.363044	0.425688	0.172826	0.0705601	1.39541	5.87521
55	8:739812467	C/T	3B	739812467	0.456971	0.0505589	0.194216	0.445594	0.772658	0.0120964	1.34266	0.497508	0.601586	0.991205	0.13922	0.155071	0.363044	0.425688	0.172826	0.0705601	1.39541	5.87521
55	8:739812742	A/C	3B	739812742	1.69971	0.332378	0.783548	0.280657	0.783059	0.446691	2.03696	0.998847	2.45011	0.55882	2.11143	2.01895	0.12174	1.47849	0.148641	0.893562	3.32068	7.00633
55	8:739815038	C/T	3B	739815038	0.456971	0.0505589	0.194216	0.445594	0.772658	0.0120964	1.34266	0.497508	0.601586	0.991205	0.13922	0.155071	0.363044	0.425688	0.172826	0.0705601	1.39541	5.87521
55	8:739815114	A/G	3B	739815114	1.27396	0.710535	0.354471	0.131328	0.626407	0.267508	2.34706	1.52296	1.87519	0.187918	1.80029	2.18663	1.24611	1.42417	0.0244523	0.533458	3.31756	7.71206
55	8:739815138	A/C	3B	739815138	1.27396	0.710535	0.354471	0.131328	0.626407	0.267508	2.34706	1.52296	1.87519	0.187918	1.80029	2.18663	1.24611	1.42417	0.0244523	0.533458	3.31756	7.71206
55	8:739815343	C/G	3B	739815343	0.360245	0.150583	0.240535	0.232813	0.70286	0.0254624	1.43736	0.497508	0.640653	1.13963	0.229037	0.339848	0.345249	0.435556	0.205448	0.0415098	0.851767	6.09838
55	8:739815424	C/T	3B	739815424	0.456971	0.0505589	0.194216	0.445594	0.772658	0.0120964	1.34266	0.497508	0.601586	0.991205	0.13922	0.155071	0.363044	0.425688	0.172826	0.0705601	1.39541	5.87521
55	8:739815556	C/T	3B	739815556	0.360245	0.150583	0.240535	0.232813	0.70286	0.0254624	1.43736	0.497508	0.640653	1.13963	0.229037	0.339848	0.345249	0.435556	0.205448	0.0415098	0.851767	6.09838
55	8:739875620	A/G	3B	739875620	0.360245	0.150583	0.240535	0.232813	0.70286	0.0254624	1.43736	0.497508	0.640653	1.13963	0.229037	0.339848	0.345249	0.435556	0.205448	0.0415098	0.851767	6.09838
55	8:739875921	A/T	3B	739875921	0.420248	0.160082	0.169663	0.280657	0.783059	0.446691	1.30423	0.238221	1.35411	0.55882	1.22477	2.10286	0.12174	0.925933	0.146689	0.623767	3.02378	7.00633
55	8:739875937	A/G	3B	739875937	0.360245	0.150583	0.240535	0.232813	0.70286	0.0254624	1.43736	0.497508	0.640653	1.13963	0.229037	0.339848	0.345249	0.435556	0.205448	0.0415098	0.851767	6.09838
55	8:739875946	C/T	3B	739875946	0.360245	0.150583	0.240535	0.232813	0.70286	0.0254624	1.43736	0.497508	0.640653	1.13963	0.229037	0.339848	0.345249	0.435556	0.205448	0.0415098	0.851767	6.09838
55	8:739876005	A/G	3B	739876005	0.360245	0.150583	0.240535	0.232813	0.70286	0.0254624	1.43736	0.497508	0.640653	1.13963	0.229037	0.339848	0.345249	0.435556	0.205448	0.0415098	0.851767	6.09838
55	8:739876093	A/C	3B	739876093	0.360245	0.150583	0.240535	0.232813	0.70286	0.0254624	1.43736	0.497508	0.640653	1.13963	0.229037	0.339848	0.345249	0.435556	0.205448	0.0415098	0.851767	6.09838
55	8:739876203	A/C	3B	739876203	0.385236	0.553187	0.143922	0.131328	0.626407	0.267508	1.6697	0.238221	0.896874	0.187918	1.37467	2.27716	1.24611	0.859813	0.0284855	0.268809	2.37473	7.71206
55	8:739876735	C/T	3B	739876735	0.360245	0.150583	0.240535	0.232813	0.70286	0.0254624	1.43736	0.497508	0.640653	1.13963	0.229037	0.339848	0.345249	0.435556	0.205448	0.0415098	0.851767	6.09838
55	8:739876745	A/G	3B	739876745	0.360245	0.150583	0.240535	0.232813	0.70286	0.0254624	1.43736	0.497508	0.640653	1.13963	0.229037	0.339848	0.345249	0.435556	0.205448	0.0415098	0.851767	6.09838
55	8:739876869	C/T	3B	739876869	0.547976	0.190548	0.196226	0.280657	0.783059	0.446691	1.80658	0.497508	1.52928	0.55882	1.03907	2.07337	0.12174	0.985137	0.254714	0.597333	3.67582	7.00633
55	8:739877234	A/T	3B	739877234	0.547976	0.190548	0.196226	0.280657	0.783059	0.446691	1.80658	0.497508	1.52928	0.55882	1.03907	2.07337	0.12174	0.985137	0.254714	0.597333	3.67582	7.00633
55	8:739877332	A/C	3B	739877332	0.360245	0.150583	0.240535	0.232813	0.70286	0.0254624	1.43736	0.497508	0.656579	1.13963	0.230152	0.359723	0.345249	0.435556	0.220936	0.0579038	0.837933	6.09838
55	8:739877354	C/T	3B	739877354	0.360245	0.150583	0.240535	0.232813	0.70286	0.0254624	1.43736	0.497508	0.656579	1.13963	0.230152	0.359723	0.345249	0.435556	0.220936	0.0579038	0.837933	6.09838
55	8:739877608	C/T	3B	739877608	0.360245	0.150583	0.240535	0.232813	0.70286	0.0254624	1.43736	0.497508	0.656579	1.13963	0.230152	0.359723	0.345249	0.435556	0.220936	0.0579038	0.837933	6.09838
55	8:739877801	C/G	3B	739877801	0.360245	0.150583	0.240535	0.232813	0.70286	0.0254624	1.43736	0.497508	0.656579	1.13963	0.230152	0.359723	0.345249	0.435556	0.220936	0.0579038	0.837933	6.09838
55	8:739878092	C/T	3B	739878092	0.360245	0.150583	0.240535	0.232813	0.70286	0.0254624	1.43736	0.497508	0.656579	1.13963	0.230152	0.359723	0.345249	0.435556	0.220936	0.0579038	0.837933	6.09838
55	8:739878374	A/G	3B	739878374	0.360245	0.150583	0.240535	0.232813	0.70286	0.0254624	1.43736	0.497508	0.656579	1.13963	0.230152	0.359723	0.345249	0.435556	0.220936	0.0579038	0.837933	6.09838
55	8:739878472	G/T	3B	739878472	0.360245	0.150583	0.240535	0.232813	0.70286	0.0254624	1.43736	0.497508	0.656579	1.13963	0.230152	0.359723	0.345249	0.435556	0.220936	0.0579038	0.837933	6.09838
55	8:740067849	C/T	3B	740067849	0.360245	0.150583	0.240535	0.232813	0.70286	0.0254624	1.43736	0.497508	0.656579	1.13963	0.230152	0.359723	0.345249	0.435556	0.220936	0.0579038	0.837933	6.09838
55	8:740418144	A/T	3B	740418144	0.360245	0.150583	0.240535	0.232813	0.70286	0.0254624	1.43736	0.497508	0.656579	1.13963	0.230152	0.359723	0.345249	0.435556	0.220936	0.0579038	0.837933	6.09838
55	8:740418436	A/G	3B	740418436	0.360245	0.150583	0.240535	0.232813	0.70286	0.0254624	1.43736	0.497508	0.640653	1.13963	0.229037	0.339848	0.345249	0.435556	0.205448	0.0415098	0.851767	6.09838
55	8:740418438	A/C	3B	740418438	0.360245	0.150583	0.240535	0.232813	0.70286	0.0254624	1.43736	0.497508	0.640653	1.13963	0.229037	0.339848	0.345249	0.435556	0.205448	0.0415098	0.851767	6.09838
55	8:740421738	C/T	3B	740421738	0.360245	0.150583	0.240535	0.232813	0.70286	0.0254624	1.43736	0.497508	0.640653	1.13963	0.229037	0.339848	0.345249	0.435556	0.205448	0.0415098	0.851767	6.09838
55	8:740421814	A/C	3B	740421814	0.431225	0.160082	0.199528	0.280657	0.783059	0.446691	1.28989	0.238221	1.35411	0.55882	1.22477	2.10286	0.12174	0.925933	0.146689	0.623767	3.02378	7.00633
55	8:740422472	A/G	3B	740422472	0.360245	0.150583	0.240535	0.232813	0.70286	0.0254624	1.43736	0.497508	0.640653	1.13963	0.229037	0.339848	0.345249	0.435556	0.205448	0.0415098	0.851767	6.09838
55	8:740570323	A/G	3B	740570323	0.420248	0.160082	0.169663	0.280657	0.783059	0.446691	1.30423	0.238221	1.35411	0.55882	1.22477	2.10286	0.12174	0.925933	0.146689	0.623767	3.02378	7.00633
55	8:740570458	A/G	3B	740570458	0.420248	0.160082	0.169663	0.280657	0.783059	0.446691	1.30423	0.238221	1.35411	0.55882	1.22477	2.10286	0.12174	0.925933	0.146689	0.623767	3.02378	7.00633
55	8:740570860	A/T	3B	740570860	0.420248	0.160082	0.169663	0.280657	0.783059	0.446691	1.30423	0.238221	1.35411	0.55882	1.22477	2.10286	0.12174	0.925933	0.146689	0.623767	3.02378	7.00633
55	8:740862657	A/G	3B	740862657	0.420248	0.160082	0.169663	0.280657	0.783059	0.446691	1.30423	0.238221	1.35411	0.55882	1.22477	2.10286	0.12174	0.925933	0.146689	0.623767	3.02378	7.00633
55	8:740862859	A/C	3B	740862859	0.420248	0.160082	0.169663	0.280657	0.783059	0.446691	1.30423	0.238221	1.35411	0.55882	1.22477	2.10286	0.12174	0.925933	0.146689	0.623767	3.02378	7.00633
58	9:39114289	A/T	3D	39114289	1.32278e-10	0.00144634	4.51535e-08	0.612572	0.101126	0.000655384	0.00266511	0	1.20886	1.47097	3.10631	6.42708	0.839232	4.63076	1.22802	1.88651	2.55879	0.615806
58	9:39200377	A/G	3D	39200377	1.32278e-10	0.00144634	4.51535e-08	0.612572	0.101126	0.000655384	0.00266511	0	1.20886	1.47097	3.10631	6.42708	0.839232	4.63076	1.22802	1.88651	2.55879	0.615806
58	9:39200507	C/T	3D	39200507	1.32278e-10	0.00144634	4.51535e-08	0.612572	0.101126	0.000655384	0.00266511	0	1.20886	1.47097	3.10631	6.42708	0.839232	4.63076	1.22802	1.88651	2.55879	0.615806
58	9:39200577	A/G	3D	39200577	1.32278e-10	0.00144634	4.51535e-08	0.612572	0.101126	0.000655384	0.00266511	0	1.20886	1.47097	3.10631	6.42708	0.839232	4.63076	1.22802	1.88651	2.55879	0.615806
58	9:39200579	G/T	3D	39200579	1.32278e-10	0.00144634	4.51535e-08	0.612572	0.101126	0.000655384	0.00266511	0	1.20886	1.47097	3.10631	6.42708	0.839232	4.63076	1.22802	1.88651	2.55879	0.615806
58	9:39200629	C/T	3D	39200629	1.32278e-10	0.00144634	4.51535e-08	0.612572	0.101126	0.000655384	0.00266511	0	1.20886	1.47097	3.10631	6.42708	0.839232	4.63076	1.22802	1.88651	2.55879	0.615806
58	9:39200638	A/C	3D	39200638	1.32278e-10	0.00144634	4.51535e-08	0.612572	0.101126	0.000655384	0.00266511	0	1.20886	1.47097	3.10631	6.42708	0.839232	4.63076	1.22802	1.88651	2.55879	0.615806
58	9:39200825	A/G	3D	39200825	1.32278e-10	0.00144634	4.51535e-08	0.612572	0.101126	0.000655384	0.00266511	0	1.12837	1.47097	3.15083	6.23774	0.839232	4.74683	1.68451	1.638	2.94875	0.615806
58	9:39200884	C/G	3D	39200884	1.32278e-10	0.00144634	4.51535e-08	0.612572	0.101126	0.000655384	0.00266511	0	1.12837	1.47097	3.15083	6.23774	0.839232	4.74683	1.68451	1.638	2.94875	0.615806
58	9:39288785	A/G	3D	39288785	1.32278e-10	0.00144634	4.51535e-08	0.612572	0.101126	0.000655384	0.00266511	0	1.21425	1.47097	3.76704	6.14178	0.839232	4.74683	1.90721	1.59999	3.15129	0.615806
58	9:39289772	A/G	3D	39289772	1.32278e-10	0.00144634	4.51535e-08	0.612572	0.101126	0.000655384	0.00266511	0	1.21425	1.47097	3.76704	6.14178	0.839232	4.74683	1.90721	1.59999	3.15129	0.615806
58	9:39382962	A/G	3D	39382962	1.32278e-10	0.00144634	4.51535e-08	0.612572	0.101126	0.000655384	0.00266511	0	1.12837	1.47097	3.15083	6.23774	0.839232	4.74683	1.68451	1.638	2.94875	0.615806
58	9:39383098	C/T	3D	39383098	1.32278e-10	0.00144634	4.51535e-08	0.612572	0.101126	0.000655384	0.00266511	0	1.21425	1.47097	3.76704	6.14178	0.839232	4.74683	1.90721	1.59999	3.15129	0.615806
58	9:39383196	A/G	3D	39383196	1.32278e-10	0.00144634	4.51535e-08	0.612572	0.101126	0.000655384	0.00266511	0	1.21425	1.47097	3.76704	6.14178	0.839232	4.74683	1.90721	1.59999	3.15129	0.615806
58	9:39385602	A/G	3D	39385602	1.32278e-10	0.00144634	4.51535e-08	0.612572	0.101126	0.000655384	0.00266511	0	1.21425	1.47097	3.76704	6.14178	0.839232	4.74683	1.90721	1.59999	3.15129	0.615806
58	9:39472317	A/G	3D	39472317	1.32278e-10	0.00144634	4.51535e-08	0.612572	0.101126	0.000655384	0.00266511	0	1.20886	1.47097	3.10631	6.42708	0.839232	4.63076	1.22802	1.88651	2.55879	0.615806
58	9:39472523	A/G	3D	39472523	3.70407e-05	0.0238332	0.442469	1.93064	0.297313	0.288775	0.146559	0.00465179	0.845495	0.260579	2.61884	3.73545	0.985351	3.15812	7.08593	4.17964	4.05775	0.882265
58	9:39472611	A/G	3D	39472611	3.70407e-05	0.0238332	0.442469	1.93064	0.297313	0.288775	0.146559	0.00465179	0.845495	0.260579	2.61884	3.73545	0.985351	3.15812	7.08593	4.17964	4.05775	0.882265
58	9:39472695	A/G	3D	39472695	0.000103006	0.00144634	0.25276	0.612572	0.101126	0.000655384	0.0971014	0.0241924	1.62156	1.47097	3.72942	6.23774	0.839232	4.74975	3.77753	1.68471	5.31227	0.615806
58	9:39472727	A/T	3D	39472727	0.000103006	0.00144634	0.25276	0.612572	0.101126	0.000655384	0.0971014	0.0241924	1.72402	1.47097	4.35203	6.14178	0.839232	4.74975	3.99401	1.6412	5.57747	0.615806
58	9:39473144	G/T	3D	39473144	2.52648e-05	0.0238332	0.396838	1.93064	0.297313	0.288775	0.0854704	0.0241924	0.802898	0.260579	2.53352	3.73545	0.985351	3.07575	6.66419	4.06174	4.19177	0.882265
58	9:39473716	C/T	3D	39473716	1.32278e-10	0.00144634	4.51535e-08	0.612572	0.101126	0.000655384	0.00266511	0	1.70791	1.4123	3.1171	5.86177	0.839232	4.74931	0.991948	2.10015	2.7252	0.870414
58	9:39475648	A/G	3D	39475648	0.000103006	0.00144634	0.25276	0.612572	0.101126	0.000655384	0.0971014	0.0241924	1.73009	1.47097	3.7127	6.42708	0.839232	4.63376	3.27283	1.94139	4.77737	0.615806
58	9:39475817	A/G	3D	39475817	2.52648e-05	0.0238332	0.396838	1.93064	0.297313	0.288775	0.0854704	0.0241924	0.802898	0.260579	2.53352	3.73545	0.985351	3.07575	6.66419	4.06174	4.19177	0.882265
58	9:39475818	C/T	3D	39475818	2.52648e-05	0.0238332	0.396838	1.93064	0.297313	0.288775	0.0854704	0.0241924	0.802898	0.260579	2.53352	3.73545	0.985351	3.07575	6.66419	4.06174	4.19177	0.882265
58	9:39475845	C/G	3D	39475845	2.52648e-05	0.0238332	0.396838	1.93064	0.297313	0.288775	0.0854704	0.0241924	1.0807	0.241021	2.64541	3.49895	0.985351	3.24859	6.34462	3.92982	4.19835	1.1385
58	9:39475847	A/G	3D	39475847	2.52648e-05	0.0238332	0.396838	1.93064	0.297313	0.288775	0.0854704	0.0241924	1.0807	0.241021	2.64541	3.49895	0.985351	3.24859	6.34462	3.92982	4.19835	1.1385
58	9:39475940	A/T	3D	39475940	0.000103006	0.00144634	0.25276	0.612572	0.101126	0.000655384	0.0971014	0.0241924	2.24853	1.4123	3.74523	5.86177	0.839232	4.75124	2.95354	2.15997	4.99795	0.870414
58	9:39475977	C/T	3D	39475977	0.000103006	0.00144634	0.25276	0.612572	0.101126	0.000655384	0.0971014	0.0241924	2.24853	1.4123	3.74523	5.86177	0.839232	4.75124	2.95354	2.15997	4.99795	0.870414
58	9:39475978	A/G	3D	39475978	2.52648e-05	0.0238332	0.396838	1.93064	0.297313	0.288775	0.0854704	0.0241924	0.802898	0.260579	2.53352	3.73545	0.985351	3.07575	6.66419	4.06174	4.19177	0.882265
58	9:39476611	C/T	3D	39476611	2.52648e-05	0.0238332	0.396838	1.93064	0.297313	0.288775	0.0854704	0.0241924	0.802898	0.260579	2.53352	3.73545	0.985351	3.07575	6.66419	4.06174	4.19177	0.882265
58	9:39476616	A/C	3D	39476616	2.52648e-05	0.0238332	0.396838	1.93064	0.297313	0.288775	0.0854704	0.0241924	0.802898	0.260579	2.53352	3.73545	0.985351	3.07575	6.66419	4.06174	4.19177	0.882265
58	9:39476728	A/G	3D	39476728	3.9873e-05	0.139691	0.307327	1.87484	0.142671	0.500877	0.118758	0.0241924	1.36782	0.182807	0.491772	1.17876	0.489601	2.51552	2.91437	3.80067	6.24644	0.506511
58	9:39476746	A/G	3D	39476746	0.000135571	0.0955926	0.474132	1.14454	0.420265	2.15002	0.112207	0.0241924	0.901821	0.344297	0.406289	2.54916	0.9187	0.750638	3.01738	5.32989	7.68073	0.624547
58	9:39478084	A/G	3D	39478084	0.000538973	0.148212	0.20179	0.950561	0.554943	0.678126	0.00675507	0.0241924	0.278935	0.461222	1.8847	2.29977	0.752028	1.47205	6.03632	4.07164	3.65941	0.832177
58	9:39478182	C/T	3D	39478182	0.000135571	0.0955926	0.474132	1.14454	0.420265	2.15002	0.112207	0.0241924	0.814233	0.239126	0.404435	1.46962	0.9187	0.814055	2.81409	5.77836	7.17206	0.388237
58	9:39478196	C/T	3D	39478196	0.000135571	0.0955926	0.474132	1.14454	0.420265	2.15002	0.112207	0.0241924	0.790348	0.239126	0.387882	1.63938	0.9187	0.814055	2.89895	5.63374	7.64941	0.388237
58	9:39478202	A/G	3D	39478202	0.000135571	0.0955926	0.474132	1.14454	0.420265	2.15002	0.112207	0.0241924	0.790348	0.239126	0.387882	1.63938	0.9187	0.814055	2.89895	5.63374	7.64941	0.388237
58	9:39478215	A/G	3D	39478215	0.000135571	0.0955926	0.474132	1.14454	0.420265	2.15002	0.112207	0.0241924	0.790348	0.239126	0.387882	1.63938	0.9187	0.814055	2.89895	5.63374	7.64941	0.388237
59	9:606852069	C/T	3D	606852069	4.23445e-10	0.786298	6.54326e-07	0.20705	0.125895	0.511966	5.81358e-09	0	0.703315	3.93378	0.179658	1.11483	2.495	6.05918	9.98852	1.48047	1.23551	1.60605
59	9:606855443	C/G	3D	606855443	4.23445e-10	0.786298	6.54326e-07	0.20705	0.125895	0.511966	5.81358e-09	0	0.703315	3.93378	0.179658	1.11483	2.495	6.05918	9.98852	1.48047	1.23551	1.60605
59	9:606855938	A/G	3D	606855938	4.23445e-10	0.786298	6.54326e-07	0.20705	0.125895	0.511966	5.81358e-09	0	0.703315	3.93378	0.179658	1.11483	2.495	6.05918	9.98852	1.48047	1.23551	1.60605
59	9:606903264	C/T	3D	606903264	4.23445e-10	0.786298	6.54326e-07	0.20705	0.125895	0.511966	5.81358e-09	0	0.703315	3.93378	0.179658	1.11483	2.495	6.05918	9.98852	1.48047	1.23551	1.60605
59	9:606947586	A/G	3D	606947586	4.23445e-10	0.786298	6.54326e-07	0.20705	0.125895	0.511966	5.81358e-09	0	0.703315	3.93378	0.179658	1.11483	2.495	6.05918	9.98852	1.48047	1.23551	1.60605
59	9:606947594	C/T	3D	606947594	4.23445e-10	0.786298	6.54326e-07	0.20705	0.125895	0.511966	5.81358e-09	0	0.703315	3.93378	0.179658	1.11483	2.495	6.05918	9.98852	1.48047	1.23551	1.60605
59	9:606964397	G/T	3D	606964397	4.23445e-10	0.786298	6.54326e-07	0.20705	0.125895	0.511966	5.81358e-09	0	0.703315	3.93378	0.179658	1.11483	2.495	6.05918	9.98852	1.48047	1.23551	1.60605
59	9:606964411	A/G	3D	606964411	4.23445e-10	0.786298	6.54326e-07	0.20705	0.125895	0.511966	5.81358e-09	0	0.703315	3.93378	0.179658	1.11483	2.495	6.05918	9.98852	1.48047	1.23551	1.60605
59	9:606964556	A/C	3D	606964556	4.23445e-10	0.786298	6.54326e-07	0.20705	0.125895	0.511966	5.81358e-09	0	0.703315	3.93378	0.179658	1.11483	2.495	6.05918	9.98852	1.48047	1.23551	1.60605
59	9:606967399	A/T	3D	606967399	4.23445e-10	0.786298	6.54326e-07	0.20705	0.125895	0.511966	5.81358e-09	0	0.703315	3.93378	0.179658	1.11483	2.495	6.05918	9.98852	1.48047	1.23551	1.60605
59	9:606967516	A/G	3D	606967516	4.23445e-10	0.786298	6.54326e-07	0.20705	0.125895	0.511966	5.81358e-09	0	0.703315	3.93378	0.179658	1.11483	2.495	6.05918	9.98852	1.48047	1.23551	1.60605
59	9:606967562	C/T	3D	606967562	4.23445e-10	0.786298	6.54326e-07	0.20705	0.125895	0.511966	5.81358e-09	0	0.703315	3.93378	0.179658	1.11483	2.495	6.05918	9.98852	1.48047	1.23551	1.60605
59	9:606974427	A/G	3D	606974427	4.23445e-10	0.786298	6.54326e-07	0.20705	0.125895	0.511966	5.81358e-09	0	0.703315	3.93378	0.179658	1.11483	2.495	6.05918	9.98852	1.48047	1.23551	1.60605
59	9:607006194	C/T	3D	607006194	4.23445e-10	0.786298	6.54326e-07	0.20705	0.125895	0.511966	5.81358e-09	0	0.703315	3.93378	0.179658	1.11483	2.495	6.05918	9.98852	1.48047	1.23551	1.60605
59	9:607006249	A/G	3D	607006249	4.23445e-10	0.786298	6.54326e-07	0.20705	0.125895	0.511966	5.81358e-09	0	0.703315	3.93378	0.179658	1.11483	2.495	6.05918	9.98852	1.48047	1.23551	1.60605
59	9:607006357	C/T	3D	607006357	4.23445e-10	0.786298	6.54326e-07	0.20705	0.125895	0.511966	5.81358e-09	0	0.703315	3.93378	0.179658	1.11483	2.495	6.05918	9.98852	1.48047	1.23551	1.60605
59	9:607006431	C/T	3D	607006431	4.23445e-10	0.786298	6.54326e-07	0.20705	0.125895	0.511966	5.81358e-09	0	0.703315	3.93378	0.179658	1.11483	2.495	6.05918	9.98852	1.48047	1.23551	1.60605
59	9:607006441	A/T	3D	607006441	4.23445e-10	0.786298	6.54326e-07	0.20705	0.125895	0.511966	5.81358e-09	0	0.703315	3.93378	0.179658	1.11483	2.495	6.05918	9.98852	1.48047	1.23551	1.60605
59	9:607006904	A/C	3D	607006904	4.23445e-10	0.786298	6.54326e-07	0.20705	0.125895	0.511966	5.81358e-09	0	0.703315	3.93378	0.179658	1.11483	2.495	6.05918	9.98852	1.48047	1.23551	1.60605
59	9:607006919	A/C	3D	607006919	4.23445e-10	0.786298	6.54326e-07	0.20705	0.125895	0.511966	5.81358e-09	0	0.703315	3.93378	0.179658	1.11483	2.495	6.05918	9.98852	1.48047	1.23551	1.60605
59	9:607006999	C/T	3D	607006999	4.23445e-10	0.786298	6.54326e-07	0.20705	0.125895	0.511966	5.81358e-09	0	0.703315	3.93378	0.179658	1.11483	2.495	6.05918	9.98852	1.48047	1.23551	1.60605
59	9:607007007	G/T	3D	607007007	4.23445e-10	0.786298	6.54326e-07	0.20705	0.125895	0.511966	5.81358e-09	0	0.703315	3.93378	0.179658	1.11483	2.495	6.05918	9.98852	1.48047	1.23551	1.60605
59	9:607007011	A/G	3D	607007011	4.23445e-10	0.786298	6.54326e-07	0.20705	0.125895	0.511966	5.81358e-09	0	0.703315	3.93378	0.179658	1.11483	2.495	6.05918	9.98852	1.48047	1.23551	1.60605
59	9:607007118	A/C	3D	607007118	4.23445e-10	0.786298	6.54326e-07	0.20705	0.125895	0.511966	5.81358e-09	0	0.703315	3.93378	0.179658	1.11483	2.495	6.05918	9.98852	1.48047	1.23551	1.60605
59	9:607007213	A/T	3D	607007213	4.23445e-10	0.786298	6.54326e-07	0.20705	0.125895	0.511966	5.81358e-09	0	0.703315	3.93378	0.179658	1.11483	2.495	6.05918	9.98852	1.48047	1.23551	1.60605
59	9:607018676	A/G	3D	607018676	4.23445e-10	0.786298	6.54326e-07	0.20705	0.125895	0.511966	5.81358e-09	0	0.703315	3.93378	0.179658	1.11483	2.495	6.05918	9.98852	1.48047	1.23551	1.60605
59	9:607109657	A/T	3D	607109657	4.23445e-10	0.786298	6.54326e-07	0.20705	0.125895	0.511966	5.81358e-09	0	0.703315	3.93378	0.179658	1.11483	2.495	6.05918	9.98852	1.48047	1.23551	1.60605
59	9:607110464	A/C	3D	607110464	4.23445e-10	0.786298	6.54326e-07	0.20705	0.125895	0.511966	5.81358e-09	0	0.703315	3.93378	0.179658	1.11483	2.495	6.05918	9.98852	1.48047	1.23551	1.60605
59	9:607112482	C/T	3D	607112482	4.23445e-10	0.786298	6.54326e-07	0.20705	0.125895	0.511966	5.81358e-09	0	0.703315	3.93378	0.179658	1.11483	2.495	6.05918	9.98852	1.48047	1.23551	1.60605
59	9:607112836	C/T	3D	607112836	4.23445e-10	0.786298	6.54326e-07	0.20705	0.125895	0.511966	5.81358e-09	0	0.703315	3.93378	0.179658	1.11483	2.495	6.05918	9.98852	1.48047	1.23551	1.60605
59	9:607113165	A/T	3D	607113165	4.23445e-10	0.786298	6.54326e-07	0.20705	0.125895	0.511966	5.81358e-09	0	0.703315	3.93378	0.179658	1.11483	2.495	6.05918	9.98852	1.48047	1.23551	1.60605
59	9:607114320	G/T	3D	607114320	4.23445e-10	0.786298	6.54326e-07	0.20705	0.125895	0.511966	5.81358e-09	0	0.703315	3.93378	0.179658	1.11483	2.495	6.05918	9.98852	1.48047	1.23551	1.60605
59	9:607114692	G/T	3D	607114692	4.23445e-10	0.786298	6.54326e-07	0.20705	0.125895	0.511966	5.81358e-09	0	0.703315	3.93378	0.179658	1.11483	2.495	6.05918	9.98852	1.48047	1.23551	1.60605
59	9:607114770	A/C	3D	607114770	4.23445e-10	0.786298	6.54326e-07	0.20705	0.125895	0.511966	5.81358e-09	0	0.703315	3.93378	0.179658	1.11483	2.495	6.05918	9.98852	1.48047	1.23551	1.60605
59	9:607114780	C/T	3D	607114780	4.23445e-10	0.786298	6.54326e-07	0.20705	0.125895	0.511966	5.81358e-09	0	0.703315	3.93378	0.179658	1.11483	2.495	6.05918	9.98852	1.48047	1.23551	1.60605
59	9:607114801	A/G	3D	607114801	4.23445e-10	0.786298	6.54326e-07	0.20705	0.125895	0.511966	5.81358e-09	0	0.703315	3.93378	0.179658	1.11483	2.495	6.05918	9.98852	1.48047	1.23551	1.60605
59	9:607154170	G/T	3D	607154170	4.23445e-10	0.786298	6.54326e-07	0.20705	0.125895	0.511966	5.81358e-09	0	0.703315	3.93378	0.179658	1.11483	2.495	6.05918	9.98852	1.48047	1.23551	1.60605
59	9:607155034	G/T	3D	607155034	4.23445e-10	0.786298	6.54326e-07	0.20705	0.125895	0.511966	5.81358e-09	0	0.703315	3.93378	0.179658	1.11483	2.495	6.05918	9.98852	1.48047	1.23551	1.60605
59	9:607155409	A/T	3D	607155409	4.23445e-10	0.786298	6.54326e-07	0.20705	0.125895	0.511966	5.81358e-09	0	0.703315	3.93378	0.179658	1.11483	2.495	6.05918	9.98852	1.48047	1.23551	1.60605
59	9:607155877	C/T	3D	607155877	4.23445e-10	0.786298	6.54326e-07	0.20705	0.125895	0.511966	5.81358e-09	0	0.703315	3.93378	0.179658	1.11483	2.495	6.05918	9.98852	1.48047	1.23551	1.60605
59	9:607156428	C/G	3D	607156428	4.23445e-10	0.786298	6.54326e-07	0.20705	0.125895	0.511966	5.81358e-09	0	0.703315	3.93378	0.179658	1.11483	2.495	6.05918	9.98852	1.48047	1.23551	1.60605
59	9:607215280	A/G	3D	607215280	4.23445e-10	0.786298	6.54326e-07	0.20705	0.125895	0.511966	5.81358e-09	0	0.703315	3.93378	0.179658	1.11483	2.495	6.05918	9.98852	1.48047	1.23551	1.60605
59	9:607215569	A/G	3D	607215569	4.23445e-10	0.786298	6.54326e-07	0.20705	0.125895	0.511966	5.81358e-09	0	0.703315	3.93378	0.179658	1.11483	2.495	6.05918	9.98852	1.48047	1.23551	1.60605
59	9:607215649	A/G	3D	607215649	4.23445e-10	0.786298	6.54326e-07	0.20705	0.125895	0.511966	5.81358e-09	0	0.703315	3.93378	0.179658	1.11483	2.495	6.05918	9.98852	1.48047	1.23551	1.60605
59	9:607215686	C/T	3D	607215686	4.23445e-10	0.786298	6.54326e-07	0.20705	0.125895	0.511966	5.81358e-09	0	0.703315	3.93378	0.179658	1.11483	2.495	6.05918	9.98852	1.48047	1.23551	1.60605
59	9:607216120	A/G	3D	607216120	4.23445e-10	0.786298	6.54326e-07	0.20705	0.125895	0.511966	5.81358e-09	0	0.703315	3.93378	0.179658	1.11483	2.495	6.05918	9.98852	1.48047	1.23551	1.60605
59	9:607218109	A/C	3D	607218109	4.23445e-10	0.786298	6.54326e-07	0.20705	0.125895	0.511966	5.81358e-09	0	0.703315	3.93378	0.179658	1.11483	2.495	6.05918	9.98852	1.48047	1.23551	1.60605
59	9:607218116	A/G	3D	607218116	4.23445e-10	0.786298	6.54326e-07	0.20705	0.125895	0.511966	5.81358e-09	0	0.703315	3.93378	0.179658	1.11483	2.495	6.05918	9.98852	1.48047	1.23551	1.60605
59	9:607220855	A/G	3D	607220855	4.23445e-10	0.786298	6.54326e-07	0.20705	0.125895	0.511966	5.81358e-09	0	0.703315	3.93378	0.179658	1.11483	2.495	6.05918	9.98852	1.48047	1.23551	1.60605
59	9:607220879	C/G	3D	607220879	4.23445e-10	0.786298	6.54326e-07	0.20705	0.125895	0.511966	5.81358e-09	0	0.703315	3.93378	0.179658	1.11483	2.495	6.05918	9.98852	1.48047	1.23551	1.60605
59	9:607221715	A/G	3D	607221715	4.23445e-10	0.786298	6.54326e-07	0.20705	0.125895	0.511966	5.81358e-09	0	0.703315	3.93378	0.179658	1.11483	2.495	6.05918	9.98852	1.48047	1.23551	1.60605
59	9:607222147	C/T	3D	607222147	4.23445e-10	0.786298	6.54326e-07	0.20705	0.125895	0.511966	5.81358e-09	0	0.703315	3.93378	0.179658	1.11483	2.495	6.05918	9.98852	1.48047	1.23551	1.60605
59	9:607222422	A/G	3D	607222422	4.23445e-10	0.786298	6.54326e-07	0.20705	0.125895	0.511966	5.81358e-09	0	0.703315	3.93378	0.179658	1.11483	2.495	6.05918	9.98852	1.48047	1.23551	1.60605
59	9:607222662	A/T	3D	607222662	4.23445e-10	0.786298	6.54326e-07	0.20705	0.125895	0.511966	5.81358e-09	0	0.786647	3.93378	0.143633	1.20178	2.495	6.18061	10.284	1.44961	1.13802	1.60605
59	9:607222747	A/G	3D	607222747	4.23445e-10	0.786298	6.54326e-07	0.20705	0.125895	0.511966	5.81358e-09	0	0.786647	3.93378	0.143633	1.20178	2.495	6.18061	10.284	1.44961	1.13802	1.60605
59	9:607222887	G/T	3D	607222887	4.23445e-10	0.786298	6.54326e-07	0.20705	0.125895	0.511966	5.81358e-09	0	0.703315	3.93378	0.179658	1.11483	2.495	6.05918	9.98852	1.48047	1.23551	1.60605
59	9:607223021	A/G	3D	607223021	4.23445e-10	0.786298	6.54326e-07	0.20705	0.125895	0.511966	5.81358e-09	0	0.703315	3.93378	0.179658	1.11483	2.495	6.05918	9.98852	1.48047	1.23551	1.60605
59	9:607223237	A/G	3D	607223237	4.23445e-10	0.786298	6.54326e-07	0.20705	0.125895	0.511966	5.81358e-09	0	0.703315	3.93378	0.179658	1.11483	2.495	6.05918	9.98852	1.48047	1.23551	1.60605
59	9:607223304	A/C	3D	607223304	4.23445e-10	0.786298	6.54326e-07	0.20705	0.125895	0.511966	5.81358e-09	0	0.786647	3.93378	0.143633	1.20178	2.495	6.18061	10.284	1.44961	1.13802	1.60605
59	9:607223355	A/G	3D	607223355	4.23445e-10	0.786298	6.54326e-07	0.20705	0.125895	0.511966	5.81358e-09	0	0.786647	3.93378	0.143633	1.20178	2.495	6.18061	10.284	1.44961	1.13802	1.60605
59	9:607223542	C/T	3D	607223542	4.23445e-10	0.786298	6.54326e-07	0.20705	0.125895	0.511966	5.81358e-09	0	0.703315	3.93378	0.179658	1.11483	2.495	6.05918	9.98852	1.48047	1.23551	1.60605
59	9:607223788	C/T	3D	607223788	4.23445e-10	0.786298	6.54326e-07	0.20705	0.125895	0.511966	5.81358e-09	0	0.786647	3.93378	0.143633	1.20178	2.495	6.18061	10.284	1.44961	1.13802	1.60605
59	9:607223902	C/T	3D	607223902	4.23445e-10	0.786298	6.54326e-07	0.20705	0.125895	0.511966	5.81358e-09	0	0.786647	3.93378	0.143633	1.20178	2.495	6.18061	10.284	1.44961	1.13802	1.60605
59	9:607224263	C/G	3D	607224263	4.23445e-10	0.786298	6.54326e-07	0.20705	0.125895	0.511966	5.81358e-09	0	0.786647	3.93378	0.143633	1.20178	2.495	6.18061	10.284	1.44961	1.13802	1.60605
59	9:607224444	A/G	3D	607224444	4.23445e-10	0.786298	6.54326e-07	0.20705	0.125895	0.511966	5.81358e-09	0	0.786647	3.93378	0.143633	1.20178	2.495	6.18061	10.284	1.44961	1.13802	1.60605
59	9:607224501	C/G	3D	607224501	4.23445e-10	0.786298	6.54326e-07	0.20705	0.125895	0.511966	5.81358e-09	0	0.703315	3.93378	0.179658	1.11483	2.495	6.05918	9.98852	1.48047	1.23551	1.60605
59	9:607224582	C/T	3D	607224582	4.23445e-10	0.786298	6.54326e-07	0.20705	0.125895	0.511966	5.81358e-09	0	0.786647	3.93378	0.143633	1.20178	2.495	6.18061	10.284	1.44961	1.13802	1.60605
59	9:607224656	A/G	3D	607224656	4.23445e-10	0.786298	6.54326e-07	0.20705	0.125895	0.511966	5.81358e-09	0	0.786647	3.93378	0.143633	1.20178	2.495	6.18061	10.284	1.44961	1.13802	1.60605
59	9:607224669	C/T	3D	607224669	4.23445e-10	0.786298	6.54326e-07	0.20705	0.125895	0.511966	5.81358e-09	0	0.786647	3.93378	0.143633	1.20178	2.495	6.18061	10.284	1.44961	1.13802	1.60605
59	9:607224682	A/G	3D	607224682	4.23445e-10	0.786298	6.54326e-07	0.20705	0.125895	0.511966	5.81358e-09	0	0.786647	3.93378	0.143633	1.20178	2.495	6.18061	10.284	1.44961	1.13802	1.60605
59	9:607224699	A/G	3D	607224699	4.23445e-10	0.786298	6.54326e-07	0.20705	0.125895	0.511966	5.81358e-09	0	0.703315	3.93378	0.179658	1.11483	2.495	6.05918	9.98852	1.48047	1.23551	1.60605
59	9:607226132	A/G	3D	607226132	4.23445e-10	0.786298	6.54326e-07	0.20705	0.125895	0.511966	5.81358e-09	0	0.786647	3.93378	0.143633	1.20178	2.495	6.18061	10.284	1.44961	1.13802	1.60605
59	9:607226343	A/C	3D	607226343	4.23445e-10	0.786298	6.54326e-07	0.20705	0.125895	0.511966	5.81358e-09	0	0.786647	3.93378	0.143633	1.20178	2.495	6.18061	10.284	1.44961	1.13802	1.60605
59	9:607226490	A/C	3D	607226490	4.23445e-10	0.786298	6.54326e-07	0.20705	0.125895	0.511966	5.81358e-09	0	0.786647	3.93378	0.143633	1.20178	2.495	6.18061	10.284	1.44961	1.13802	1.60605
59	9:607226513	C/T	3D	607226513	4.23445e-10	0.786298	6.54326e-07	0.20705	0.125895	0.511966	5.81358e-09	0	0.786647	3.93378	0.143633	1.20178	2.495	6.18061	10.284	1.44961	1.13802	1.60605
59	9:607226962	C/G	3D	607226962	4.23445e-10	0.786298	6.54326e-07	0.20705	0.125895	0.511966	5.81358e-09	0	0.786647	3.93378	0.143633	1.20178	2.495	6.18061	10.284	1.44961	1.13802	1.60605
59	9:607227035	A/G	3D	607227035	4.23445e-10	0.786298	6.54326e-07	0.20705	0.125895	0.511966	5.81358e-09	0	0.786647	3.93378	0.143633	1.20178	2.495	6.18061	10.284	1.44961	1.13802	1.60605
59	9:607227121	A/T	3D	607227121	4.23445e-10	0.786298	6.54326e-07	0.20705	0.125895	0.511966	5.81358e-09	0	0.786647	3.93378	0.143633	1.20178	2.495	6.18061	10.284	1.44961	1.13802	1.60605
59	9:607227231	C/T	3D	607227231	4.23445e-10	0.786298	6.54326e-07	0.20705	0.125895	0.511966	5.81358e-09	0	0.786647	3.93378	0.143633	1.20178	2.495	6.18061	10.284	1.44961	1.13802	1.60605
59	9:607227425	G/T	3D	607227425	4.23445e-10	0.786298	6.54326e-07	0.20705	0.125895	0.511966	5.81358e-09	0	0.786647	3.93378	0.143633	1.20178	2.495	6.18061	10.284	1.44961	1.13802	1.60605
59	9:607227447	C/G	3D	607227447	4.23445e-10	0.786298	6.54326e-07	0.20705	0.125895	0.511966	5.81358e-09	0	0.786647	3.93378	0.143633	1.20178	2.495	6.18061	10.284	1.44961	1.13802	1.60605
59	9:607228177	A/G	3D	607228177	4.23445e-10	0.786298	6.54326e-07	0.20705	0.125895	0.511966	5.81358e-09	0	0.786647	3.93378	0.143633	1.20178	2.495	6.18061	10.284	1.44961	1.13802	1.60605
59	9:607261138	A/G	3D	607261138	4.23445e-10	0.786298	6.54326e-07	0.20705	0.125895	0.511966	5.81358e-09	0	0.786647	3.93378	0.143633	1.20178	2.495	6.18061	10.284	1.44961	1.13802	1.60605
59	9:607261343	A/C	3D	607261343	4.23445e-10	0.786298	6.54326e-07	0.20705	0.125895	0.511966	5.81358e-09	0	0.786647	3.93378	0.143633	1.20178	2.495	6.18061	10.284	1.44961	1.13802	1.60605
59	9:607261554	C/T	3D	607261554	4.23445e-10	0.786298	6.54326e-07	0.20705	0.125895	0.511966	5.81358e-09	0	0.786647	3.93378	0.143633	1.20178	2.495	6.18061	10.284	1.44961	1.13802	1.60605
59	9:607261638	C/T	3D	607261638	4.23445e-10	0.786298	6.54326e-07	0.20705	0.125895	0.511966	5.81358e-09	0	0.786647	3.93378	0.143633	1.20178	2.495	6.18061	10.284	1.44961	1.13802	1.60605
59	9:607262509	A/G	3D	607262509	4.23445e-10	0.786298	6.54326e-07	0.20705	0.125895	0.511966	5.81358e-09	0	0.786647	3.93378	0.143633	1.20178	2.495	6.18061	10.284	1.44961	1.13802	1.60605
59	9:607262700	A/T	3D	607262700	0.871968	0.979899	5.73759	0.20705	0.125895	0.511966	1.03939	0.36077	1.1053	3.93378	0.426587	1.72413	2.495	6.16301	10.6105	1.6733	3.61874	1.60605
59	9:607263447	C/G	3D	607263447	0.871968	0.979899	5.73759	0.20705	0.125895	0.511966	1.03939	0.36077	1.1053	3.93378	0.426587	1.72413	2.495	6.16301	10.6105	1.6733	3.61874	1.60605
59	9:607263518	C/G	3D	607263518	0.871968	0.979899	5.73759	0.20705	0.125895	0.511966	1.03939	0.36077	1.1053	3.93378	0.426587	1.72413	2.495	6.16301	10.6105	1.6733	3.61874	1.60605
59	9:607263575	A/C	3D	607263575	0.871968	0.979899	5.73759	0.20705	0.125895	0.511966	1.03939	0.36077	1.1053	3.93378	0.426587	1.72413	2.495	6.16301	10.6105	1.6733	3.61874	1.60605
59	9:607263721	C/T	3D	607263721	0.871968	0.979899	5.73759	0.20705	0.125895	0.511966	1.03939	0.36077	1.1053	3.93378	0.426587	1.72413	2.495	6.16301	10.6105	1.6733	3.61874	1.60605
59	9:607264945	A/G	3D	607264945	0.925985	1.10293	5.73172	0.248107	0.306253	0.448191	1.18808	0.36077	0.835248	3.36305	0.794043	1.47469	1.90084	3.93992	7.76172	1.50527	2.8049	2.73631
59	9:607283351	A/T	3D	607283351	0.871968	0.979899	5.73759	0.20705	0.125895	0.511966	1.03939	0.36077	1.01337	3.93378	0.493346	1.61624	2.495	6.04237	10.2998	1.69551	3.79976	1.60605
59	9:607283989	G/T	3D	607283989	0.925985	1.10293	5.73172	0.248107	0.306253	0.448191	1.18808	0.36077	0.948367	3.36305	0.718216	1.57624	1.90084	4.04073	7.963	1.45526	2.70998	2.73631
59	9:607541971	G/T	3D	607541971	0.871968	0.979899	5.73759	0.20705	0.125895	0.511966	1.03939	0.36077	1.1053	3.93378	0.426587	1.72413	2.495	6.16301	10.6105	1.6733	3.61874	1.60605
59	9:607544569	C/G	3D	607544569	0.871968	0.979899	5.73759	0.20705	0.125895	0.511966	1.03939	0.36077	1.01337	3.93378	0.493346	1.61624	2.495	6.04237	10.2998	1.69551	3.79976	1.60605
59	9:607556196	A/G	3D	607556196	0.871968	0.979899	5.73759	0.20705	0.125895	0.511966	1.03939	0.36077	1.01337	3.93378	0.493346	1.61624	2.495	6.04237	10.2998	1.69551	3.79976	1.60605
59	9:607556330	C/T	3D	607556330	0.798041	0.70761	5.73172	0.248107	0.306253	0.448191	1.40825	0.36077	0.719282	3.07082	0.863587	1.74842	1.19136	4.11579	9.26234	1.21905	2.88375	3.66192
59	9:607556376	C/G	3D	607556376	0.798041	0.70761	5.73172	0.248107	0.306253	0.448191	1.40825	0.36077	0.719282	3.07082	0.863587	1.74842	1.19136	4.11579	9.26234	1.21905	2.88375	3.66192
59	9:607556453	A/G	3D	607556453	0.798041	0.70761	5.73172	0.248107	0.306253	0.448191	1.40825	0.36077	0.719282	3.07082	0.863587	1.74842	1.19136	4.11579	9.26234	1.21905	2.88375	3.66192
59	9:607556472	C/T	3D	607556472	0.78283	0.535529	5.73759	0.20705	0.125895	0.511966	1.31438	0.36077	1.06583	3.4988	0.515234	2.03468	1.37041	5.91765	12.0231	1.31492	3.88658	2.40945
59	9:607556554	A/G	3D	607556554	0.798041	0.70761	5.73172	0.248107	0.306253	0.448191	1.40825	0.36077	0.719282	3.07082	0.863587	1.74842	1.19136	4.11579	9.26234	1.21905	2.88375	3.66192
59	9:607556604	C/T	3D	607556604	0.798041	0.70761	5.73172	0.248107	0.306253	0.448191	1.40825	0.36077	0.719282	3.07082	0.863587	1.74842	1.19136	4.11579	9.26234	1.21905	2.88375	3.66192
59	9:607557138	C/G	3D	607557138	0.798041	0.70761	5.73172	0.248107	0.306253	0.448191	1.40825	0.36077	0.719282	3.07082	0.863587	1.74842	1.19136	4.11579	9.26234	1.21905	2.88375	3.66192
59	9:607557152	A/G	3D	607557152	0.798041	0.70761	5.73172	0.248107	0.306253	0.448191	1.40825	0.36077	0.719282	3.07082	0.863587	1.74842	1.19136	4.11579	9.26234	1.21905	2.88375	3.66192
59	9:607557159	C/G	3D	607557159	0.798041	0.70761	5.73172	0.248107	0.306253	0.448191	1.40825	0.36077	0.719282	3.07082	0.863587	1.74842	1.19136	4.11579	9.26234	1.21905	2.88375	3.66192
59	9:607557422	G/T	3D	607557422	0.798041	0.70761	5.73172	0.248107	0.306253	0.448191	1.40825	0.36077	0.719282	3.07082	0.863587	1.74842	1.19136	4.11579	9.26234	1.21905	2.88375	3.66192
59	9:607557490	G/T	3D	607557490	0.798041	0.70761	5.73172	0.248107	0.306253	0.448191	1.40825	0.36077	0.719282	3.07082	0.863587	1.74842	1.19136	4.11579	9.26234	1.21905	2.88375	3.66192
59	9:607557778	A/C	3D	607557778	0.798041	0.70761	5.73172	0.248107	0.306253	0.448191	1.40825	0.36077	0.719282	3.07082	0.863587	1.74842	1.19136	4.11579	9.26234	1.21905	2.88375	3.66192
59	9:607557795	A/G	3D	607557795	0.798041	0.70761	5.73172	0.248107	0.306253	0.448191	1.40825	0.36077	0.719282	3.07082	0.863587	1.74842	1.19136	4.11579	9.26234	1.21905	2.88375	3.66192
59	9:607574117	C/T	3D	607574117	0.78283	0.535529	5.73759	0.20705	0.125895	0.511966	1.31438	0.36077	1.06583	3.4988	0.515234	2.03468	1.37041	5.91765	12.0231	1.31492	3.88658	2.40945
59	9:607576745	C/T	3D	607576745	0.798041	0.70761	5.73172	0.248107	0.306253	0.448191	1.40825	0.36077	0.719282	3.07082	0.863587	1.74842	1.19136	4.11579	9.26234	1.21905	2.88375	3.66192
59	9:607576757	C/T	3D	607576757	0.798041	0.70761	5.73172	0.248107	0.306253	0.448191	1.40825	0.36077	0.719282	3.07082	0.863587	1.74842	1.19136	4.11579	9.26234	1.21905	2.88375	3.66192
59	9:607576766	G/T	3D	607576766	0.78283	0.535529	5.73759	0.20705	0.125895	0.511966	1.31438	0.36077	1.06583	3.4988	0.515234	2.03468	1.37041	5.91765	12.0231	1.31492	3.88658	2.40945
59	9:607578155	C/G	3D	607578155	0.798041	0.70761	5.73172	0.248107	0.306253	0.448191	1.40825	0.36077	0.719282	3.07082	0.863587	1.74842	1.19136	4.11579	9.26234	1.21905	2.88375	3.66192
59	9:607578275	A/G	3D	607578275	0.798041	0.70761	5.73172	0.248107	0.306253	0.448191	1.40825	0.36077	0.719282	3.07082	0.863587	1.74842	1.19136	4.11579	9.26234	1.21905	2.88375	3.66192
59	9:607578298	C/G	3D	607578298	0.798041	0.70761	5.73172	0.248107	0.306253	0.448191	1.40825	0.36077	0.719282	3.07082	0.863587	1.74842	1.19136	4.11579	9.26234	1.21905	2.88375	3.66192
59	9:607578305	C/T	3D	607578305	0.798041	0.70761	5.73172	0.248107	0.306253	0.448191	1.40825	0.36077	0.719282	3.07082	0.863587	1.74842	1.19136	4.11579	9.26234	1.21905	2.88375	3.66192
59	9:607578317	A/G	3D	607578317	0.798041	0.70761	5.73172	0.248107	0.306253	0.448191	1.40825	0.36077	0.719282	3.07082	0.863587	1.74842	1.19136	4.11579	9.26234	1.21905	2.88375	3.66192
59	9:607578597	A/G	3D	607578597	0.798041	0.70761	5.73172	0.248107	0.306253	0.448191	1.40825	0.36077	0.719282	3.07082	0.863587	1.74842	1.19136	4.11579	9.26234	1.21905	2.88375	3.66192
59	9:607578606	A/C	3D	607578606	0.798041	0.70761	5.73172	0.248107	0.306253	0.448191	1.40825	0.36077	0.719282	3.07082	0.863587	1.74842	1.19136	4.11579	9.26234	1.21905	2.88375	3.66192
59	9:607578659	A/T	3D	607578659	0.798041	0.70761	5.73172	0.248107	0.306253	0.448191	1.40825	0.36077	0.719282	3.07082	0.863587	1.74842	1.19136	4.11579	9.26234	1.21905	2.88375	3.66192
59	9:607591423	A/G	3D	607591423	0.798041	0.70761	5.73172	0.248107	0.306253	0.448191	1.40825	0.36077	0.719282	3.07082	0.863587	1.74842	1.19136	4.11579	9.26234	1.21905	2.88375	3.66192
59	9:607591482	A/T	3D	607591482	0.798041	0.70761	5.73172	0.248107	0.306253	0.448191	1.40825	0.36077	0.719282	3.07082	0.863587	1.74842	1.19136	4.11579	9.26234	1.21905	2.88375	3.66192
59	9:607592897	A/T	3D	607592897	0.798041	0.70761	5.73172	0.248107	0.306253	0.448191	1.40825	0.36077	0.719282	3.07082	0.863587	1.74842	1.19136	4.11579	9.26234	1.21905	2.88375	3.66192
60	10:10590029	A/G	4A	10590029	8.80831	2.59566	4.41755	0.182095	1.03726	0.545037	8.11357	0.62982	5.59518	0.337055	3.44659	1.16613	0.157049	1.03755	0.241552	0.942231	1.76185	0.50879
60	10:10613634	C/T	4A	10613634	8.80831	2.59566	4.41755	0.182095	1.03726	0.545037	8.11357	0.62982	5.17742	0.308664	3.39963	1.51537	0.157049	1.12472	0.208938	0.863903	2.02803	0.467816
60	10:10613705	C/G	4A	10613705	8.83337	2.59566	4.47258	0.182095	1.03726	0.545037	8.17829	0.62982	5.17742	0.308664	3.39963	1.51537	0.157049	1.12472	0.208938	0.863903	2.02825	0.467816
60	10:10613828	C/T	4A	10613828	8.30044	2.16273	5.31433	0.182095	1.03726	0.545037	7.98285	0.479748	4.64664	0.308664	2.94148	1.55062	0.157049	1.12928	0.198242	0.822637	2.4702	0.467816
63	10:719095365	A/G	4A	719095365	1.74729	1.22011	0.539831	0.106303	0.0923305	1.98924	1.50601	1.84941	0.0714304	1.1104	0.709163	1.78071	0.0986979	0.553846	5.91385	1.43382	0.738411	1.28745
63	10:719360015	A/G	4A	719360015	0.912758	1.03632	0.608097	0.395065	0.164347	0.750642	2.59083	1.70776	2.13443	0.145799	1.32859	0.671904	0.0440525	0.0990364	6.45893	0.36054	0.0759452	0.750761
63	10:719753863	C/T	4A	719753863	0.271729	0.289652	2.66725	0.374249	0.29412	1.05236	0.450441	0.222029	1.19336	0.40755	0.483091	1.83609	0.0462032	0.03611	7.68847	0.190183	2.4439	0.975802
63	10:719753948	A/C	4A	719753948	0.235475	0.399792	2.53229	0.374249	0.29412	1.05236	0.456046	0.214479	1.23866	0.40755	0.621989	1.82132	0.0462032	0.022746	7.31497	0.200762	2.13519	0.975802
63	10:719754325	A/G	4A	719754325	0.251364	0.321338	2.61265	0.374249	0.29412	1.05236	0.446599	0.248857	1.20034	0.40755	0.514372	1.86431	0.0462032	0.0292522	7.71973	0.190334	2.33779	0.975802
63	10:719754389	C/T	4A	719754389	0.271729	0.289652	2.66725	0.374249	0.29412	1.05236	0.450441	0.222029	1.19336	0.40755	0.483091	1.83609	0.0462032	0.03611	7.68847	0.190183	2.4439	0.975802
63	10:719755060	A/G	4A	719755060	0.271729	0.289652	2.66725	0.374249	0.29412	1.05236	0.450441	0.309687	0.938399	0.399353	0.353624	1.62391	0.0462032	0.0370013	7.64697	0.132573	2.36957	1.11773
63	10:719755359	C/T	4A	719755359	0.271729	0.289652	2.66725	0.374249	0.29412	1.05236	0.450441	0.309687	1.14642	0.40755	0.449061	1.83609	0.0462032	0.0357661	7.70247	0.184109	2.4439	0.975802
63	10:719755378	C/G	4A	719755378	0.271729	0.289652	2.66725	0.374249	0.29412	1.05236	0.450441	0.311013	1.0597	0.40755	0.437445	1.73171	0.0462032	0.0333344	7.65888	0.182749	2.46459	0.975802
63	10:719757040	A/T	4A	719757040	0.44948	0.289652	2.80026	0.374249	0.29412	1.05236	0.698573	0.316842	0.832981	0.399353	0.355979	1.67565	0.0462032	0.0259532	7.50484	0.130595	2.07792	1.11773
63	10:719860517	C/T	4A	719860517	0.44948	0.289652	2.80026	0.374249	0.29412	1.05236	0.698573	0.316842	1.03041	0.40755	0.451386	1.88998	0.0462032	0.0248905	7.56106	0.181694	2.14931	0.975802
63	10:719860989	C/T	4A	719860989	0.44948	0.289652	2.80026	0.374249	0.29412	1.05236	0.698573	0.316842	1.03041	0.40755	0.451386	1.88998	0.0462032	0.0248905	7.56106	0.181694	2.14931	0.975802
63	10:719860991	C/T	4A	719860991	0.44948	0.289652	2.80026	0.374249	0.29412	1.05236	0.698573	0.316842	1.03041	0.40755	0.451386	1.88998	0.0462032	0.0248905	7.56106	0.181694	2.14931	0.975802
63	10:720023208	A/G	4A	720023208	0.0318742	0.126847	4.44396e-05	0.420199	0.259958	0.940693	0.0146252	0.316451	0.840155	0.450318	0.50051	1.58071	0.0489938	0.0223789	7.8285	0.195203	1.99443	1.25219
64	10:731509637	C/G	4A	731509637	1.4548	0.817105	1.84202	0.337872	0.396179	0.38793	8.00948	0.712927	0.359147	0.69988	1.26227	2.15481	0.0874308	0.468683	0.0997905	0.0325431	1.60528	0.0477066
64	10:731509937	A/T	4A	731509937	1.0729	0.620508	1.67742	0.337872	0.396179	0.38793	6.56589	0.254002	0.268652	0.69988	1.18164	1.94822	0.0874308	0.546788	0.110761	0.140832	1.97234	0.0477066
65	10:751554195	A/G	4A	751554195	0.461275	10.7519	0.000777882	1.42251	0.547894	4.71342	0.516859	0	0.409341	10.6558	1.72088	2.74973	1.08671	1.60348	3.1199	5.87637	0.771515	0.122697
65	10:751599217	A/G	4A	751599217	0.461275	10.7519	0.000777882	1.42251	0.547894	4.71342	0.516859	0	0.409341	10.6558	1.72088	2.74973	1.08671	1.60348	3.1199	5.87637	0.771515	0.122697
65	10:751632309	C/G	4A	751632309	0.461275	10.7519	0.000777882	1.42251	0.547894	4.71342	0.516859	0	0.409341	10.6558	1.72088	2.74973	1.08671	1.60348	3.1199	5.87637	0.771515	0.122697
65	10:751632372	C/T	4A	751632372	0.461275	10.7519	0.000777882	1.42251	0.547894	4.71342	0.516859	0	0.409341	10.6558	1.72088	2.74973	1.08671	1.60348	3.1199	5.87637	0.771515	0.122697
65	10:751633210	A/G	4A	751633210	0.461275	10.7519	0.000777882	1.42251	0.547894	4.71342	0.516859	0	0.409341	10.6558	1.72088	2.74973	1.08671	1.60348	3.1199	5.87637	0.771515	0.122697
65	10:751633295	A/G	4A	751633295	0.461275	10.7519	0.000777882	1.42251	0.547894	4.71342	0.516859	0	0.409341	10.6558	1.72088	2.74973	1.08671	1.60348	3.1199	5.87637	0.771515	0.122697
65	10:751633383	A/G	4A	751633383	0.461275	10.7519	0.000777882	1.42251	0.547894	4.71342	0.516859	0	0.409341	10.6558	1.72088	2.74973	1.08671	1.60348	3.1199	5.87637	0.771515	0.122697
65	10:751633539	C/T	4A	751633539	0.461275	10.7519	0.000777882	1.42251	0.547894	4.71342	0.516859	0	0.409341	10.6558	1.72088	2.74973	1.08671	1.60348	3.1199	5.87637	0.771515	0.122697
65	10:751634158	G/T	4A	751634158	0.461275	10.7519	0.000777882	1.42251	0.547894	4.71342	0.516859	0	0.409341	10.6558	1.72088	2.74973	1.08671	1.60348	3.1199	5.87637	0.771515	0.122697
65	10:751634215	G/T	4A	751634215	0.461275	10.7519	0.000777882	1.42251	0.547894	4.71342	0.516859	0	0.409341	10.6558	1.72088	2.74973	1.08671	1.60348	3.1199	5.87637	0.771515	0.122697
65	10:751634420	A/G	4A	751634420	0.0218949	6.21986	0.00123912	1.22411	0.252709	2.92475	0.508824	0	0.422189	8.84055	2.18216	2.45318	0.592026	1.5628	0.359268	3.76567	1.04452	0.171427
65	10:751635208	A/T	4A	751635208	0.461275	10.7519	0.000777882	1.42251	0.547894	4.71342	0.516859	0	0.409341	10.6558	1.72088	2.74973	1.08671	1.60348	3.1199	5.87637	0.771515	0.122697
65	10:751635211	C/T	4A	751635211	0.461275	10.7519	0.000777882	1.42251	0.547894	4.71342	0.516859	0	0.409341	10.6558	1.72088	2.74973	1.08671	1.60348	3.1199	5.87637	0.771515	0.122697
65	10:751635229	C/T	4A	751635229	0.461275	10.7519	0.000777882	1.42251	0.547894	4.71342	0.516859	0	0.409341	10.6558	1.72088	2.74973	1.08671	1.60348	3.1199	5.87637	0.771515	0.122697
65	10:751639040	C/G	4A	751639040	0.461275	10.7519	0.000777882	1.42251	0.547894	4.71342	0.516859	0	0.409341	10.6558	1.72088	2.74973	1.08671	1.60348	3.1199	5.87637	0.771515	0.122697
65	10:751639043	C/T	4A	751639043	0.461275	10.7519	0.000777882	1.42251	0.547894	4.71342	0.516859	0	0.409341	10.6558	1.72088	2.74973	1.08671	1.60348	3.1199	5.87637	0.771515	0.122697
65	10:751639132	A/T	4A	751639132	0.461275	10.7519	0.000777882	1.42251	0.547894	4.71342	0.516859	0	0.409341	10.6558	1.72088	2.74973	1.08671	1.60348	3.1199	5.87637	0.771515	0.122697
65	10:751639198	A/G	4A	751639198	0.461275	10.7519	0.000777882	1.42251	0.547894	4.71342	0.516859	0	0.409341	10.6558	1.72088	2.74973	1.08671	1.60348	3.1199	5.87637	0.771515	0.122697
65	10:751639206	A/G	4A	751639206	0.461275	10.7519	0.000777882	1.42251	0.547894	4.71342	0.516859	0	0.409341	10.6558	1.72088	2.74973	1.08671	1.60348	3.1199	5.87637	0.771515	0.122697
65	10:751639356	A/G	4A	751639356	0.461275	10.7519	0.000777882	1.42251	0.547894	4.71342	0.516859	0	0.409341	10.6558	1.72088	2.74973	1.08671	1.60348	3.1199	5.87637	0.771515	0.122697
65	10:751639368	C/G	4A	751639368	0.461275	10.7519	0.000777882	1.42251	0.547894	4.71342	0.516859	0	0.409341	10.6558	1.72088	2.74973	1.08671	1.60348	3.1199	5.87637	0.771515	0.122697
65	10:751639755	C/T	4A	751639755	0.461275	10.7519	0.000777882	1.42251	0.547894	4.71342	0.516859	0	0.409341	10.6558	1.72088	2.74973	1.08671	1.60348	3.1199	5.87637	0.771515	0.122697
65	10:751639766	C/T	4A	751639766	0.461275	10.7519	0.000777882	1.42251	0.547894	4.71342	0.516859	0	0.409341	10.6558	1.72088	2.74973	1.08671	1.60348	3.1199	5.87637	0.771515	0.122697
65	10:751644203	A/G	4A	751644203	0.461275	10.7519	0.000777882	1.42251	0.547894	4.71342	0.516859	0	0.489609	10.4799	2.04648	2.45936	1.08671	1.61563	3.27889	6.39531	0.595245	0.088283
65	10:751644210	A/G	4A	751644210	0.461275	10.7519	0.000777882	1.42251	0.547894	4.71342	0.516859	0	0.489609	10.4799	2.04648	2.45936	1.08671	1.61563	3.27889	6.39531	0.595245	0.088283
65	10:751644227	A/C	4A	751644227	0.461275	10.7519	0.000777882	1.42251	0.547894	4.71342	0.516859	0	0.489609	10.4799	2.04648	2.45936	1.08671	1.61563	3.27889	6.39531	0.595245	0.088283
65	10:751644310	A/C	4A	751644310	0.461275	10.7519	0.000777882	1.42251	0.547894	4.71342	0.516859	0	0.409341	10.6558	1.72088	2.74973	1.08671	1.60348	3.1199	5.87637	0.771515	0.122697
65	10:751644378	A/G	4A	751644378	0.461275	10.7519	0.000777882	1.42251	0.547894	4.71342	0.516859	0	0.409341	10.6558	1.72088	2.74973	1.08671	1.60348	3.1199	5.87637	0.771515	0.122697
65	10:751644394	C/T	4A	751644394	0.461275	10.7519	0.000777882	1.42251	0.547894	4.71342	0.516859	0	0.489609	10.4799	2.04648	2.45936	1.08671	1.61563	3.27889	6.39531	0.595245	0.088283
65	10:751646402	C/T	4A	751646402	0.461275	10.7519	0.000777882	1.42251	0.547894	4.71342	0.516859	0	0.489609	10.4799	2.04648	2.45936	1.08671	1.61563	3.27889	6.39531	0.595245	0.088283
65	10:751646419	C/T	4A	751646419	0.461275	10.7519	0.000777882	1.42251	0.547894	4.71342	0.516859	0	0.489609	10.4799	2.04648	2.45936	1.08671	1.61563	3.27889	6.39531	0.595245	0.088283
65	10:751646488	C/G	4A	751646488	0.461275	10.7519	0.000777882	1.42251	0.547894	4.71342	0.516859	0	0.489609	10.4799	2.04648	2.45936	1.08671	1.61563	3.27889	6.39531	0.595245	0.088283
65	10:751646529	A/C	4A	751646529	0.461275	10.7519	0.000777882	1.42251	0.547894	4.71342	0.516859	0	0.489609	10.4799	2.04648	2.45936	1.08671	1.61563	3.27889	6.39531	0.595245	0.088283
65	10:751647344	A/T	4A	751647344	0.461275	10.7519	0.000777882	1.42251	0.547894	4.71342	0.516859	0	0.47144	10.4799	2.04197	2.53779	1.08671	1.61563	3.31358	6.48018	0.528496	0.088283
65	10:751647363	C/T	4A	751647363	0.461275	10.7519	0.000777882	1.42251	0.547894	4.71342	0.516859	0	0.47144	10.4799	2.04197	2.53779	1.08671	1.61563	3.31358	6.48018	0.528496	0.088283
65	10:751647425	G/T	4A	751647425	0.461275	10.7519	0.000777882	1.42251	0.547894	4.71342	0.516859	0	0.47144	10.4799	2.04197	2.53779	1.08671	1.61563	3.31358	6.48018	0.528496	0.088283
65	10:751647603	A/G	4A	751647603	0.461275	10.7519	0.000777882	1.42251	0.547894	4.71342	0.516859	0	0.47144	10.4799	2.04197	2.53779	1.08671	1.61563	3.31358	6.48018	0.528496	0.088283
65	10:751647632	G/T	4A	751647632	0.461275	10.7519	0.000777882	1.42251	0.547894	4.71342	0.516859	0	0.47144	10.4799	2.04197	2.53779	1.08671	1.61563	3.31358	6.48018	0.528496	0.088283
65	10:751647655	A/G	4A	751647655	0.461275	10.7519	0.000777882	1.42251	0.547894	4.71342	0.516859	0	0.47144	10.4799	2.04197	2.53779	1.08671	1.61563	3.31358	6.48018	0.528496	0.088283
65	10:751721946	C/T	4A	751721946	0.461275	10.7519	0.000777882	1.42251	0.547894	4.71342	0.516859	0	0.47144	10.4799	2.04197	2.53779	1.08671	1.61563	3.31358	6.48018	0.528496	0.088283
65	10:751721977	A/G	4A	751721977	0.461275	10.7519	0.000777882	1.42251	0.547894	4.71342	0.516859	0	0.47144	10.4799	2.04197	2.53779	1.08671	1.61563	3.31358	6.48018	0.528496	0.088283
65	10:751722120	C/T	4A	751722120	0.461275	10.7519	0.000777882	1.42251	0.547894	4.71342	0.516859	0	0.47144	10.4799	2.04197	2.53779	1.08671	1.61563	3.31358	6.48018	0.528496	0.088283
65	10:751722226	C/T	4A	751722226	0.461275	10.7519	0.000777882	1.42251	0.547894	4.71342	0.516859	0	0.47144	10.4799	2.04197	2.53779	1.08671	1.61563	3.31358	6.48018	0.528496	0.088283
65	10:751722278	G/T	4A	751722278	0.461275	10.7519	0.000777882	1.42251	0.547894	4.71342	0.516859	0	0.47144	10.4799	2.04197	2.53779	1.08671	1.61563	3.31358	6.48018	0.528496	0.088283
65	10:751723258	A/T	4A	751723258	0.461275	10.7519	0.000777882	1.42251	0.547894	4.71342	0.516859	0	0.47144	10.4799	2.04197	2.53779	1.08671	1.61563	3.31358	6.48018	0.528496	0.088283
65	10:751723287	A/G	4A	751723287	0.461275	10.7519	0.000777882	1.42251	0.547894	4.71342	0.516859	0	0.47144	10.4799	2.04197	2.53779	1.08671	1.61563	3.31358	6.48018	0.528496	0.088283
65	10:751723364	C/T	4A	751723364	0.461275	10.7519	0.000777882	1.42251	0.547894	4.71342	0.516859	0	0.47144	10.4799	2.04197	2.53779	1.08671	1.61563	3.31358	6.48018	0.528496	0.088283
65	10:751723365	G/T	4A	751723365	0.461275	10.7519	0.000777882	1.42251	0.547894	4.71342	0.516859	0	0.47144	10.4799	2.04197	2.53779	1.08671	1.61563	3.31358	6.48018	0.528496	0.088283
65	10:751723417	C/G	4A	751723417	0.461275	10.7519	0.000777882	1.42251	0.547894	4.71342	0.516859	0	0.47144	10.4799	2.04197	2.53779	1.08671	1.61563	3.31358	6.48018	0.528496	0.088283
65	10:751723425	C/G	4A	751723425	0.461275	10.7519	0.000777882	1.42251	0.547894	4.71342	0.516859	0	0.47144	10.4799	2.04197	2.53779	1.08671	1.61563	3.31358	6.48018	0.528496	0.088283
65	10:751723449	A/G	4A	751723449	0.461275	10.7519	0.000777882	1.42251	0.547894	4.71342	0.516859	0	0.47144	10.4799	2.04197	2.53779	1.08671	1.61563	3.31358	6.48018	0.528496	0.088283
65	10:751723514	C/T	4A	751723514	0.461275	10.7519	0.000777882	1.42251	0.547894	4.71342	0.516859	0	0.47144	10.4799	2.04197	2.53779	1.08671	1.61563	3.31358	6.48018	0.528496	0.088283
65	10:751723534	A/G	4A	751723534	0.461275	10.7519	0.000777882	1.42251	0.547894	4.71342	0.516859	0	0.47144	10.4799	2.04197	2.53779	1.08671	1.61563	3.31358	6.48018	0.528496	0.088283
65	10:751723545	A/C	4A	751723545	0.461275	10.7519	0.000777882	1.42251	0.547894	4.71342	0.516859	0	0.47144	10.4799	2.04197	2.53779	1.08671	1.61563	3.31358	6.48018	0.528496	0.088283
65	10:751723565	A/G	4A	751723565	0.461275	10.7519	0.000777882	1.42251	0.547894	4.71342	0.516859	0	0.47144	10.4799	2.04197	2.53779	1.08671	1.61563	3.31358	6.48018	0.528496	0.088283
65	10:751724778	A/G	4A	751724778	0.461275	10.7519	0.000777882	1.42251	0.547894	4.71342	0.516859	0	0.47144	10.4799	2.04197	2.53779	1.08671	1.61563	3.31358	6.48018	0.528496	0.088283
65	10:751724802	A/G	4A	751724802	0.461275	10.7519	0.000777882	1.42251	0.547894	4.71342	0.516859	0	0.47144	10.4799	2.04197	2.53779	1.08671	1.61563	3.31358	6.48018	0.528496	0.088283
65	10:751724835	C/G	4A	751724835	0.461275	10.7519	0.000777882	1.42251	0.547894	4.71342	0.516859	0	0.47144	10.4799	2.04197	2.53779	1.08671	1.61563	3.31358	6.48018	0.528496	0.088283
65	10:751724904	C/T	4A	751724904	0.461275	10.7519	0.000777882	1.42251	0.547894	4.71342	0.516859	0	0.47144	10.4799	2.04197	2.53779	1.08671	1.61563	3.31358	6.48018	0.528496	0.088283
65	10:751725040	A/G	4A	751725040	0.461275	10.7519	0.000777882	1.42251	0.547894	4.71342	0.516859	0	0.47144	10.4799	2.04197	2.53779	1.08671	1.61563	3.31358	6.48018	0.528496	0.088283
65	10:751725093	C/T	4A	751725093	0.461275	10.7519	0.000777882	1.42251	0.547894	4.71342	0.516859	0	0.47144	10.4799	2.04197	2.53779	1.08671	1.61563	3.31358	6.48018	0.528496	0.088283
65	10:751811542	C/G	4A	751811542	0.461275	10.7519	0.000777882	1.42251	0.547894	4.71342	0.516859	0	0.47144	10.4799	2.04197	2.53779	1.08671	1.61563	3.31358	6.48018	0.528496	0.088283
65	10:751811563	C/T	4A	751811563	0.461275	10.7519	0.000777882	1.42251	0.547894	4.71342	0.516859	0	0.47144	10.4799	2.04197	2.53779	1.08671	1.61563	3.31358	6.48018	0.528496	0.088283
65	10:751811618	C/G	4A	751811618	0.461275	10.7519	0.000777882	1.42251	0.547894	4.71342	0.516859	0	0.47144	10.4799	2.04197	2.53779	1.08671	1.61563	3.31358	6.48018	0.528496	0.088283
65	10:751812404	C/T	4A	751812404	0.461275	10.7519	0.000777882	1.42251	0.547894	4.71342	0.516859	0	0.47144	10.4799	2.04197	2.53779	1.08671	1.61563	3.31358	6.48018	0.528496	0.088283
65	10:751812410	C/G	4A	751812410	0.461275	10.7519	0.000777882	1.42251	0.547894	4.71342	0.516859	0	0.47144	10.4799	2.04197	2.53779	1.08671	1.61563	3.31358	6.48018	0.528496	0.088283
65	10:751812457	C/T	4A	751812457	0.461275	10.7519	0.000777882	1.42251	0.547894	4.71342	0.516859	0	0.47144	10.4799	2.04197	2.53779	1.08671	1.61563	3.31358	6.48018	0.528496	0.088283
65	10:751813035	A/G	4A	751813035	0.461275	10.7519	0.000777882	1.42251	0.547894	4.71342	0.516859	0	0.47144	10.4799	2.04197	2.53779	1.08671	1.61563	3.31358	6.48018	0.528496	0.088283
65	10:751813050	A/C	4A	751813050	0.461275	10.7519	0.000777882	1.42251	0.547894	4.71342	0.516859	0	0.47144	10.4799	2.04197	2.53779	1.08671	1.61563	3.31358	6.48018	0.528496	0.088283
65	10:751813053	C/T	4A	751813053	0.461275	10.7519	0.000777882	1.42251	0.547894	4.71342	0.516859	0	0.47144	10.4799	2.04197	2.53779	1.08671	1.61563	3.31358	6.48018	0.528496	0.088283
65	10:751813119	C/T	4A	751813119	0.461275	10.7519	0.000777882	1.42251	0.547894	4.71342	0.516859	0	0.47144	10.4799	2.04197	2.53779	1.08671	1.61563	3.31358	6.48018	0.528496	0.088283
65	10:751813146	A/G	4A	751813146	0.461275	10.7519	0.000777882	1.42251	0.547894	4.71342	0.516859	0	0.47144	10.4799	2.04197	2.53779	1.08671	1.61563	3.31358	6.48018	0.528496	0.088283
65	10:751813147	G/T	4A	751813147	0.461275	10.7519	0.000777882	1.42251	0.547894	4.71342	0.516859	0	0.47144	10.4799	2.04197	2.53779	1.08671	1.61563	3.31358	6.48018	0.528496	0.088283
65	10:751813161	C/T	4A	751813161	0.461275	10.7519	0.000777882	1.42251	0.547894	4.71342	0.516859	0	0.47144	10.4799	2.04197	2.53779	1.08671	1.61563	3.31358	6.48018	0.528496	0.088283
65	10:751813215	C/T	4A	751813215	0.461275	10.7519	0.000777882	1.42251	0.547894	4.71342	0.516859	0	0.47144	10.4799	2.04197	2.53779	1.08671	1.61563	3.31358	6.48018	0.528496	0.088283
65	10:751813254	C/T	4A	751813254	0.461275	10.7519	0.000777882	1.42251	0.547894	4.71342	0.516859	0	0.47144	10.4799	2.04197	2.53779	1.08671	1.61563	3.31358	6.48018	0.528496	0.088283
65	10:751813257	C/T	4A	751813257	0.461275	10.7519	0.000777882	1.42251	0.547894	4.71342	0.516859	0	0.47144	10.4799	2.04197	2.53779	1.08671	1.61563	3.31358	6.48018	0.528496	0.088283
65	10:751813885	C/T	4A	751813885	0.461275	10.7519	0.000777882	1.42251	0.547894	4.71342	0.516859	0	0.47144	10.4799	2.04197	2.53779	1.08671	1.61563	3.31358	6.48018	0.528496	0.088283
65	10:751813891	A/G	4A	751813891	0.461275	10.7519	0.000777882	1.42251	0.547894	4.71342	0.516859	0	0.47144	10.4799	2.04197	2.53779	1.08671	1.61563	3.31358	6.48018	0.528496	0.088283
65	10:751813909	A/T	4A	751813909	0.461275	10.7519	0.000777882	1.42251	0.547894	4.71342	0.516859	0	0.47144	10.4799	2.04197	2.53779	1.08671	1.61563	3.31358	6.48018	0.528496	0.088283
65	10:751813950	A/G	4A	751813950	0.461275	10.7519	0.000777882	1.42251	0.547894	4.71342	0.516859	0	0.47144	10.4799	2.04197	2.53779	1.08671	1.61563	3.31358	6.48018	0.528496	0.088283
65	10:751813961	A/C	4A	751813961	0.461275	10.7519	0.000777882	1.42251	0.547894	4.71342	0.516859	0	0.47144	10.4799	2.04197	2.53779	1.08671	1.61563	3.31358	6.48018	0.528496	0.088283
65	10:751813983	A/G	4A	751813983	0.461275	10.7519	0.000777882	1.42251	0.547894	4.71342	0.516859	0	0.47144	10.4799	2.04197	2.53779	1.08671	1.61563	3.31358	6.48018	0.528496	0.088283
65	10:751814023	A/C	4A	751814023	0.461275	10.7519	0.000777882	1.42251	0.547894	4.71342	0.516859	0	0.47144	10.4799	2.04197	2.53779	1.08671	1.61563	3.31358	6.48018	0.528496	0.088283
65	10:751814207	A/G	4A	751814207	0.461275	10.7519	0.000777882	1.42251	0.547894	4.71342	0.516859	0	0.47144	10.4799	2.04197	2.53779	1.08671	1.61563	3.31358	6.48018	0.528496	0.088283
65	10:751814220	C/T	4A	751814220	0.461275	10.7519	0.000777882	1.42251	0.547894	4.71342	0.516859	0	0.47144	10.4799	2.04197	2.53779	1.08671	1.61563	3.31358	6.48018	0.528496	0.088283
65	10:751814221	C/T	4A	751814221	0.461275	10.7519	0.000777882	1.42251	0.547894	4.71342	0.516859	0	0.47144	10.4799	2.04197	2.53779	1.08671	1.61563	3.31358	6.48018	0.528496	0.088283
65	10:751814243	G/T	4A	751814243	0.461275	10.7519	0.000777882	1.42251	0.547894	4.71342	0.516859	0	0.47144	10.4799	2.04197	2.53779	1.08671	1.61563	3.31358	6.48018	0.528496	0.088283
65	10:751814260	C/T	4A	751814260	0.461275	10.7519	0.000777882	1.42251	0.547894	4.71342	0.516859	0	0.47144	10.4799	2.04197	2.53779	1.08671	1.61563	3.31358	6.48018	0.528496	0.088283
65	10:751814273	C/G	4A	751814273	0.461275	10.7519	0.000777882	1.42251	0.547894	4.71342	0.516859	0	0.47144	10.4799	2.04197	2.53779	1.08671	1.61563	3.31358	6.48018	0.528496	0.088283
65	10:751814343	C/T	4A	751814343	0.461275	10.7519	0.000777882	1.42251	0.547894	4.71342	0.516859	0	0.47144	10.4799	2.04197	2.53779	1.08671	1.61563	3.31358	6.48018	0.528496	0.088283
65	10:751814348	C/T	4A	751814348	0.461275	10.7519	0.000777882	1.42251	0.547894	4.71342	0.516859	0	0.47144	10.4799	2.04197	2.53779	1.08671	1.61563	3.31358	6.48018	0.528496	0.088283
65	10:751814448	C/T	4A	751814448	0.461275	10.7519	0.000777882	1.42251	0.547894	4.71342	0.516859	0	0.47144	10.4799	2.04197	2.53779	1.08671	1.61563	3.31358	6.48018	0.528496	0.088283
65	10:751814454	C/T	4A	751814454	0.461275	10.7519	0.000777882	1.42251	0.547894	4.71342	0.516859	0	0.47144	10.4799	2.04197	2.53779	1.08671	1.61563	3.31358	6.48018	0.528496	0.088283
65	10:751814525	C/T	4A	751814525	0.461275	10.7519	0.000777882	1.42251	0.547894	4.71342	0.516859	0	0.47144	10.4799	2.04197	2.53779	1.08671	1.61563	3.31358	6.48018	0.528496	0.088283
65	10:751814562	C/T	4A	751814562	0.461275	10.7519	0.000777882	1.42251	0.547894	4.71342	0.516859	0	0.47144	10.4799	2.04197	2.53779	1.08671	1.61563	3.31358	6.48018	0.528496	0.088283
65	10:751814564	G/T	4A	751814564	0.461275	10.7519	0.000777882	1.42251	0.547894	4.71342	0.516859	0	0.47144	10.4799	2.04197	2.53779	1.08671	1.61563	3.31358	6.48018	0.528496	0.088283
65	10:751814641	C/T	4A	751814641	0.461275	10.7519	0.000777882	1.42251	0.547894	4.71342	0.516859	0	0.47144	10.4799	2.04197	2.53779	1.08671	1.61563	3.31358	6.48018	0.528496	0.088283
65	10:751814644	A/G	4A	751814644	0.461275	10.7519	0.000777882	1.42251	0.547894	4.71342	0.516859	0	0.47144	10.4799	2.04197	2.53779	1.08671	1.61563	3.31358	6.48018	0.528496	0.088283
65	10:751814650	C/T	4A	751814650	0.461275	10.7519	0.000777882	1.42251	0.547894	4.71342	0.516859	0	0.47144	10.4799	2.04197	2.53779	1.08671	1.61563	3.31358	6.48018	0.528496	0.088283
65	10:751814764	C/T	4A	751814764	0.461275	10.7519	0.000777882	1.42251	0.547894	4.71342	0.516859	0	0.47144	10.4799	2.04197	2.53779	1.08671	1.61563	3.31358	6.48018	0.528496	0.088283
65	10:751814782	C/T	4A	751814782	0.461275	10.7519	0.000777882	1.42251	0.547894	4.71342	0.516859	0	0.47144	10.4799	2.04197	2.53779	1.08671	1.61563	3.31358	6.48018	0.528496	0.088283
65	10:751814848	C/T	4A	751814848	0.461275	10.7519	0.000777882	1.42251	0.547894	4.71342	0.516859	0	0.47144	10.4799	2.04197	2.53779	1.08671	1.61563	3.31358	6.48018	0.528496	0.088283
65	10:751815088	C/T	4A	751815088	0.461275	10.7519	0.000777882	1.42251	0.547894	4.71342	0.516859	0	0.47144	10.4799	2.04197	2.53779	1.08671	1.61563	3.31358	6.48018	0.528496	0.088283
65	10:751815094	A/G	4A	751815094	0.461275	10.7519	0.000777882	1.42251	0.547894	4.71342	0.516859	0	0.47144	10.4799	2.04197	2.53779	1.08671	1.61563	3.31358	6.48018	0.528496	0.088283
65	10:751815162	A/G	4A	751815162	0.461275	10.7519	0.000777882	1.42251	0.547894	4.71342	0.516859	0	0.47144	10.4799	2.04197	2.53779	1.08671	1.61563	3.31358	6.48018	0.528496	0.088283
65	10:751815163	C/T	4A	751815163	0.461275	10.7519	0.000777882	1.42251	0.547894	4.71342	0.516859	0	0.47144	10.4799	2.04197	2.53779	1.08671	1.61563	3.31358	6.48018	0.528496	0.088283
65	10:751815208	C/T	4A	751815208	0.461275	10.7519	0.000777882	1.42251	0.547894	4.71342	0.516859	0	0.47144	10.4799	2.04197	2.53779	1.08671	1.61563	3.31358	6.48018	0.528496	0.088283
65	10:751815271	A/G	4A	751815271	0.461275	10.7519	0.000777882	1.42251	0.547894	4.71342	0.516859	0	0.47144	10.4799	2.04197	2.53779	1.08671	1.61563	3.31358	6.48018	0.528496	0.088283
65	10:751815391	A/G	4A	751815391	0.461275	10.7519	0.000777882	1.42251	0.547894	4.71342	0.516859	0	0.47144	10.4799	2.04197	2.53779	1.08671	1.61563	3.31358	6.48018	0.528496	0.088283
65	10:751815466	A/T	4A	751815466	0.461275	10.7519	0.000777882	1.42251	0.547894	4.71342	0.516859	0	0.47144	10.4799	2.04197	2.53779	1.08671	1.61563	3.31358	6.48018	0.528496	0.088283
65	10:751815513	A/T	4A	751815513	0.461275	10.7519	0.000777882	1.42251	0.547894	4.71342	0.516859	0	0.47144	10.4799	2.04197	2.53779	1.08671	1.61563	3.31358	6.48018	0.528496	0.088283
65	10:751815772	C/T	4A	751815772	0.461275	10.7519	0.000777882	1.42251	0.547894	4.71342	0.516859	0	0.47144	10.4799	2.04197	2.53779	1.08671	1.61563	3.31358	6.48018	0.528496	0.088283
65	10:751815787	C/T	4A	751815787	0.461275	10.7519	0.000777882	1.42251	0.547894	4.71342	0.516859	0	0.47144	10.4799	2.04197	2.53779	1.08671	1.61563	3.31358	6.48018	0.528496	0.088283
65	10:751815911	C/T	4A	751815911	0.461275	10.7519	0.000777882	1.42251	0.547894	4.71342	0.516859	0	0.47144	10.4799	2.04197	2.53779	1.08671	1.61563	3.31358	6.48018	0.528496	0.088283
65	10:751816573	C/G	4A	751816573	0.461275	10.7519	0.000777882	1.42251	0.547894	4.71342	0.516859	0	0.47144	10.4799	2.04197	2.53779	1.08671	1.61563	3.31358	6.48018	0.528496	0.088283
65	10:751816600	G/T	4A	751816600	0.461275	10.7519	0.000777882	1.42251	0.547894	4.71342	0.516859	0	0.47144	10.4799	2.04197	2.53779	1.08671	1.61563	3.31358	6.48018	0.528496	0.088283
65	10:751819486	C/T	4A	751819486	1.94476	11.5637	0.100966	1.42251	0.547894	4.71342	2.01137	0.0202156	0.687635	10.4799	2.40716	2.9047	1.08671	1.96703	4.98383	7.18664	1.92387	0.088283
65	10:751819518	A/G	4A	751819518	0.461275	10.7519	0.000777882	1.42251	0.547894	4.71342	0.516859	0	0.47144	10.4799	2.04197	2.53779	1.08671	1.61563	3.31358	6.48018	0.528496	0.088283
65	10:751819900	A/G	4A	751819900	1.94476	11.5637	0.100966	1.42251	0.547894	4.71342	2.01137	0.0202156	0.687635	10.4799	2.40716	2.9047	1.08671	1.96703	4.98383	7.18664	1.92387	0.088283
65	10:751820130	A/C	4A	751820130	0.461275	10.7519	0.000777882	1.42251	0.547894	4.71342	0.516859	0	0.47144	10.4799	2.04197	2.53779	1.08671	1.61563	3.31358	6.48018	0.528496	0.088283
65	10:751820131	A/T	4A	751820131	0.461275	10.7519	0.000777882	1.42251	0.547894	4.71342	0.516859	0	0.47144	10.4799	2.04197	2.53779	1.08671	1.61563	3.31358	6.48018	0.528496	0.088283
65	10:751820137	A/G	4A	751820137	1.56625	11.3839	0.0985889	1.42251	0.547894	4.71342	1.81906	0.0592523	0.719982	10.4799	2.647	2.7893	1.08671	2.06362	4.57872	6.73726	1.55604	0.088283
65	10:751820290	C/T	4A	751820290	1.56625	11.3839	0.0985889	1.42251	0.547894	4.71342	1.81906	0.0592523	0.719982	10.4799	2.647	2.7893	1.08671	2.06362	4.57872	6.73726	1.55604	0.088283
65	10:751820296	G/T	4A	751820296	1.56625	11.3839	0.0985889	1.42251	0.547894	4.71342	1.81906	0.0592523	0.719982	10.4799	2.647	2.7893	1.08671	2.06362	4.57872	6.73726	1.55604	0.088283
65	10:751820297	A/T	4A	751820297	1.56625	11.3839	0.0985889	1.42251	0.547894	4.71342	1.81906	0.0592523	0.719982	10.4799	2.647	2.7893	1.08671	2.06362	4.57872	6.73726	1.55604	0.088283
[truncated: 662 more rows]

## Sheet: supplementary data 3
TableS6. Number of phenotypic records and number of overlapped individuals across different traits/trials
[truncated: 318 more rows]
[truncated: 271 more columns]
