# Supplementary material for: Large scale wheat data integration improves genomic prediction accuracy with the potential to facilitate international breeding collaborations
Source: Commun Biol. 2026 Apr 28;9:892. doi: 10.1038/s42003-026-10150-x (PMC13332232; doi:10.1038/s42003-026-10150-x)
Supplement: Supplementary file 4 — Supplementary Data 4 [file 42003_2026_10150_MOESM4_ESM.zip]

Archive with 2 entries (2 files):
- commonsnps
- data
