# Supplementary material for: Large scale wheat data integration improves genomic prediction accuracy with the potential to facilitate international breeding collaborations
Source: Commun Biol. 2026 Apr 28;9:892. doi: 10.1038/s42003-026-10150-x (PMC13332232; doi:10.1038/s42003-026-10150-x)
Supplement: Supplementary file 4 — Supplementary Data 4 [file 42003_2026_10150_MOESM4_ESM.zip › commonsnps]

13:589265950
13:579973127
13:580039139
13:580039252
13:580366786
13:580367230
13:580367682
13:580367694
13:580367696
13:580367869
13:580367884
13:580367912
13:580554398
13:580822555
13:580822557
13:580823535
13:580848733
13:580848795
13:580870608
13:588460594
13:588461347
13:588524046
13:588579216
13:588580381
13:588651406
13:588996699
13:588996728
13:589265516
13:589266551
13:589267016
13:589270184
13:589270623
13:589271030
16:60294234
16:60294243
16:60294372
16:60294783
16:60294830
16:60295061
16:60295142
16:60519108
16:60519135
16:60520355
16:60520534
16:60520551
16:60520622
16:60520666
16:60521095
16:60521131
16:60521287
16:60521432
16:60521446
16:60522573
16:60522674
16:60522678
16:60522910
16:60523284
16:60524265
16:60524432
16:60530690
16:60531667
16:60532190
16:60533844
16:60547775
16:60548226
16:60548850
16:60549088
16:60549441
16:60550487
16:60557740
16:60558156
16:60560113
16:60588142
16:60588317
1:584726557
1:584727274
1:584727382
4:19015188
4:19015862
4:19016235
4:19016269
4:19019408
4:19027160
4:704528278
4:748269004
9:607262700
9:607263447
9:607263518
9:607263575
9:607263721
9:607283351
9:607541971
9:607544569
9:607556196
9:607556472
9:607574117
9:607576766
10:10613705
10:10613828
10:751554195
10:751599217
10:751632309
10:751632372
10:751633210
10:751633295
10:751633383
10:751633539
10:751634158
10:751634215
10:751635208
10:751635211
10:751635229
10:751639040
10:751639043
10:751639132
10:751639198
10:751639206
10:751639356
10:751639368
10:751639755
10:751639766
10:751644203
10:751644210
10:751644227
10:751644310
10:751644378
10:751644394
10:751646402
10:751646419
10:751646488
10:751646529
10:751647344
10:751647363
10:751647425
10:751647603
10:751647632
10:751647655
10:751721946
10:751721977
10:751722120
10:751722226
10:751722278
10:751723258
10:751723287
10:751723364
10:751723365
10:751723417
10:751723425
10:751723449
10:751723514
10:751723534
10:751723545
10:751723565
10:751724778
10:751724802
10:751724835
10:751724904
10:751725040
10:751725093
10:751811542
10:751811563
10:751811618
10:751812404
10:751812410
10:751812457
10:751813035
10:751813050
10:751813053
10:751813119
10:751813146
10:751813147
10:751813161
10:751813215
10:751813254
10:751813257
10:751813885
10:751813891
10:751813909
10:751813950
10:751813961
10:751813983
10:751814023
10:751814207
10:751814220
10:751814221
10:751814243
10:751814260
10:751814273
10:751814343
10:751814348
10:751814448
10:751814454
10:751814525
10:751814562
10:751814564
10:751814641
10:751814644
10:751814650
10:751814764
10:751814782
10:751814848
10:751815088
10:751815094
10:751815162
10:751815163
10:751815208
10:751815271
10:751815391
10:751815466
10:751815513
10:751815772
10:751815787
10:751815911
10:751816573
10:751816600
10:751819486
10:751819518
10:751819900
10:751820130
10:751820131
10:751820137
10:751820290
10:751820296
10:751820297
10:751820333
10:751820356
10:751820419
10:751820521
10:751821015
10:751821747
10:751822282
10:751822289
10:751826559
10:751826571
10:751826720
10:751826749
10:751829529
10:751829615
10:751829617
10:751829769
10:751829774
10:751829813
10:751830595
10:751835729
10:751836930
10:751836952
10:751836966
10:751837035
10:751837044
10:751837054
10:751837085
10:751837100
10:751837156
10:751837178
10:751837203
10:751837257
10:751837288
10:751837289
10:751837291
10:751837365
10:751838189
10:751838191
10:751839223
10:751839250
10:751839404
10:751839452
10:751839505
10:751839784
10:751839833
10:751839854
10:751839858
10:751839955
10:751840017
10:751840021
10:751840226
10:751840227
10:751840264
10:751840281
10:751840282
10:751840384
10:751840386
10:751840426
10:751840436
10:751840450
10:751840659
10:751840762
10:751869699
10:751869722
10:751869858
10:751870486
11:649099942
11:649472453
12:455667089
12:455667840
12:455668224
13:489359226
13:587859071
13:588001498
13:588002257
13:588004597
13:588029205
13:593435539
13:595186431
13:595186484
13:595186500
14:6705204
16:619587940
18:484298580
18:484299874
20:741775278
1:502314520
1:502316300
1:502431813
1:581620065
1:585632684
1:585632968
2:644859177
2:645066884
2:673333891
2:673333892
2:685254893
4:16992986
4:17143816
4:17365332
4:17482098
4:17482112
4:17482201
4:17482321
4:17482655
4:17482871
4:17482943
4:17483062
4:17483101
4:17483122
4:19583637
4:19664767
4:19671964
4:19785999
4:19844301
4:19985665
4:19985666
4:19985766
4:19985800
4:20763284
4:20763486
4:20763508
4:20790107
4:20790388
4:20790389
4:20790415
4:20790436
4:20790493
4:20844600
4:20844656
4:20967356
4:79860587
4:79860731
4:717842249
5:216265750
5:216265801
5:216265970
5:216265983
5:663467673
5:668515837
5:668517449
5:682013637
5:682040497
5:717457847
7:686891323
7:686891368
7:686891474
7:686891567
7:686892408
7:686892572
7:686893202
7:686893801
7:686893903
7:686893912
7:686894222
7:686894328
7:686894329
7:686894480
7:686894492
7:686894622
7:686894637
7:686894651
7:686894761
7:686894946
7:736200829
8:14530352
8:14530363
8:14530368
8:14530482
8:14530497
8:14530512
8:14530569
8:14530572
8:14530593
8:14530689
8:14530701
8:14530708
8:14539137
8:14548209
8:14548590
8:14550071
8:14550086
8:40586083
9:607222662
9:607222747
9:607223304
9:607223355
9:607223788
9:607223902
9:607224263
9:607224444
9:607224582
9:607224656
9:607224669
9:607224682
9:607226132
9:607226343
9:607226490
9:607226513
9:607226962
9:607227035
9:607227121
9:607227231
9:607227425
9:607227447
9:607228177
9:607261138
9:607261343
9:607261554
9:607261638
9:607262509
9:607264945
9:607283989
9:607556330
9:607556376
9:607556453
9:607556554
9:607556604
9:607557138
9:607557152
9:607557159
9:607557422
9:607557490
9:607557778
9:607557795
9:607576745
9:607576757
9:607578155
9:607578275
9:607578298
9:607578305
9:607578317
9:607578597
9:607578606
9:607578659
9:607591423
9:607591482
9:607592897
10:10590029
10:10613634
10:731647512
10:731647513
11:366654358
11:649300663
11:649300664
11:649301773
11:649998558
11:649999011
11:650001559
11:650002051
11:650021873
11:650023695
11:650024832
11:657093973
13:486283712
13:486286150
13:486286614
13:489395656
13:489395980
13:489396168
13:489469335
13:574306991
13:574339351
13:574340369
13:574340809
13:574745232
13:574745337
13:574748916
13:574749111
13:574751594
13:574751639
13:574759029
13:574762491
13:574774606
13:574775578
13:588452122
13:588454719
13:588459257
14:478997707
14:551691849
14:551694681
14:680188181
16:12069639
16:12069659
16:12069722
16:12069920
16:12070196
16:52078142
16:52079085
16:52079119
16:52762506
16:59970911
16:60560138
16:60588502
16:60588655
16:60588685
16:60596550
16:60618798
16:60619287
16:60619483
16:60619666
16:60620916
16:60621699
16:60625562
16:60625608
16:60625740
16:60626345
16:60626379
16:60626388
16:60770271
16:60770274
16:60883136
16:60883250
16:60883678
16:60914763
16:616746121
16:616785768
17:13063073
17:13064824
17:224750595
17:225063692
17:225064490
17:225106944
17:225109559
17:225190319
17:225192356
17:225193162
17:225310441
17:478298528
17:658963671
17:658964684
17:658964689
17:658965100
17:658968326
17:658968725
17:658969422
17:658987837
17:658987927
17:658988076
17:658988109
17:658988195
17:658988743
17:658988852
17:658988866
17:658990828
17:658990842
17:658991102
17:658991139
17:659032779
17:659075300
17:659075337
17:659075511
17:659075817
17:659076177
17:659076359
17:659076594
17:659076601
17:659081195
17:659113615
17:659117145
19:57906339
20:741770839
21:60379702
21:60379753
21:60379821
21:60379890
