# Supplementary material for: Large scale wheat data integration improves genomic prediction accuracy with the potential to facilitate international breeding collaborations
Source: Commun Biol. 2026 Apr 28;9:892. doi: 10.1038/s42003-026-10150-x (PMC13332232; doi:10.1038/s42003-026-10150-x)
Supplement: Supplementary file 4 — Supplementary Data 4 [file 42003_2026_10150_MOESM4_ESM.zip › data]

SNP	Chr	Pos	LR	SR	YR	Prot	Screen	TKW	HD	MD	PH	YLD
1:8616223	1A	8616223	0.002483025	0.058664962	0.207479331	0.409353065	0.156639081	0.541775406	0.279011436	0.876723705	0.292998266	0.040236689
1:8617523	1A	8617523	0.002483025	0.058664962	0.384673413	0.465123478	0.252957433	0.489029826	0.065019935	0.745013495	0.170872204	0.024717798
1:8617841	1A	8617841	0.002483025	0.058664962	0.141567978	0.45649272	0.147150844	0.532478468	0.15201104	0.90833068	0.289545824	0.00864225
1:8618029	1A	8618029	0.002483025	0.058664962	0.384673413	0.465123478	0.252957433	0.489029826	0.069678496	0.733169807	0.164183869	0.031120697
1:8618510	1A	8618510	0.002483025	0.058664962	0.133958763	0.455589202	0.130616986	0.539103479	0.16914713	0.895957962	0.272482446	0.009860232
1:8618546	1A	8618546	0.002483025	0.058664962	0.133958763	0.455589202	0.130616986	0.539103479	0.16914713	0.895957962	0.272482446	0.009860232
1:8623691	1A	8623691	0.002483025	0.058664962	0.141567978	0.45649272	0.147150844	0.532478468	0.15201104	0.90833068	0.289545824	0.00864225
1:8623913	1A	8623913	0.002483025	0.058664962	0.384673413	0.465123478	0.252957433	0.489029826	0.069678496	0.733169807	0.164183869	0.031120697
1:8624316	1A	8624316	0.002483025	0.058664962	0.384673413	0.465123478	0.252957433	0.489029826	0.069678496	0.733169807	0.164183869	0.031120697
1:8624880	1A	8624880	0.002483025	0.058664962	0.384673413	0.465123478	0.252957433	0.489029826	0.069678496	0.733169807	0.164183869	0.031120697
1:8629755	1A	8629755	0.002483025	0.058664962	0.141567978	0.45649272	0.147150844	0.532478468	0.15201104	0.90833068	0.289545824	0.00864225
1:8629991	1A	8629991	0.002483025	0.058664962	0.384673413	0.465123478	0.252957433	0.489029826	0.069678496	0.733169807	0.164183869	0.031120697
1:8630268	1A	8630268	0.002483025	0.058664962	0.141567978	0.45649272	0.147150844	0.532478468	0.15201104	0.90833068	0.289545824	0.00864225
1:8675550	1A	8675550	0.002483025	0.058664962	0.383422561	0.462098448	0.259389175	0.491447546	0.046656836	0.768666571	0.165461271	0.040946613
1:8675562	1A	8675562	0.002483025	0.058664962	0.367810202	0.453438062	0.260204304	0.500100347	0.026353891	0.780902234	0.194715723	0.025154648
1:8874946	1A	8874946	0.002483025	0.058664962	0.143325321	0.449720097	0.148047268	0.536654809	0.17550508	0.907718838	0.240618176	0.018540461
1:8874947	1A	8874947	0.002483025	0.058664962	0.135641586	0.448587839	0.131523809	0.541876573	0.195561763	0.893712281	0.227088365	0.020838608
1:8875045	1A	8875045	0.002483025	0.058664962	0.365848764	0.45001768	0.259855284	0.48676688	0.027520533	0.762038126	0.223444283	0.034881677
1:8875091	1A	8875091	0.002483025	0.058664962	0.365848764	0.45001768	0.259855284	0.48676688	0.02602621	0.74836258	0.240813122	0.032884782
1:8875373	1A	8875373	0.002483025	0.058664962	0.365848764	0.45001768	0.259855284	0.48676688	0.02602621	0.74836258	0.240813122	0.032884782
1:8875586	1A	8875586	0.002483025	0.058664962	0.13488949	0.432152728	0.105342143	0.506413481	0.129848829	0.904562814	0.224321042	0.015779845
1:8875727	1A	8875727	0.002483025	0.058664962	0.382236195	0.451800078	0.258823854	0.511844334	0.058655923	0.738401253	0.147728336	0.033160524
1:8875836	1A	8875836	0.002483025	0.058664962	0.137109021	0.429127286	0.095726968	0.506093372	0.100098838	0.886342143	0.222820125	0.014165346
1:8876062	1A	8876062	0.002483025	0.058664962	0.365848764	0.45001768	0.259855284	0.48676688	0.02602621	0.74836258	0.240813122	0.032884782
1:8876098	1A	8876098	0.002483025	0.058664962	0.365848764	0.45001768	0.259855284	0.48676688	0.02602621	0.74836258	0.240813122	0.032884782
1:8990825	1A	8990825	0.00332889	0.055948398	0.147047571	0.489713176	0.093563837	0.174816219	0.117494707	0.862850647	0.232601491	0.05254592
1:8997598	1A	8997598	0.002483025	0.058664962	0.365848764	0.45001768	0.259855284	0.48676688	0.02602621	0.74836258	0.240813122	0.032884782
1:8997604	1A	8997604	0.002483025	0.058664962	0.365848764	0.45001768	0.259855284	0.48676688	0.02602621	0.74836258	0.240813122	0.032884782
1:8997754	1A	8997754	0.002483025	0.058664962	0.365848764	0.45001768	0.259855284	0.48676688	0.02602621	0.74836258	0.240813122	0.032884782
1:8997880	1A	8997880	0.002483025	0.058664962	0.365848764	0.45001768	0.259855284	0.48676688	0.02602621	0.74836258	0.240813122	0.032884782
1:8998033	1A	8998033	0.002483025	0.058664962	0.365848764	0.45001768	0.259855284	0.48676688	0.02602621	0.74836258	0.240813122	0.032884782
1:8998611	1A	8998611	0.002483025	0.058664962	0.365848764	0.45001768	0.259855284	0.48676688	0.02602621	0.74836258	0.240813122	0.032884782
1:8999225	1A	8999225	0.002483025	0.058664962	0.365848764	0.45001768	0.259855284	0.48676688	0.02602621	0.74836258	0.240813122	0.032884782
1:8999239	1A	8999239	0.002483025	0.058664962	0.365848764	0.45001768	0.259855284	0.48676688	0.02602621	0.74836258	0.240813122	0.032884782
1:8999289	1A	8999289	0.002483025	0.058664962	0.365848764	0.45001768	0.259855284	0.48676688	0.02602621	0.74836258	0.240813122	0.032884782
1:8999319	1A	8999319	0.002483025	0.058664962	0.365848764	0.45001768	0.259855284	0.48676688	0.02602621	0.74836258	0.240813122	0.032884782
1:8999337	1A	8999337	0.002483025	0.058664962	0.365848764	0.45001768	0.259855284	0.48676688	0.02602621	0.74836258	0.240813122	0.032884782
1:8999373	1A	8999373	0.002483025	0.058664962	0.365848764	0.45001768	0.259855284	0.48676688	0.02602621	0.74836258	0.240813122	0.032884782
1:8999445	1A	8999445	0.002483025	0.058664962	0.365848764	0.45001768	0.259855284	0.48676688	0.02602621	0.74836258	0.240813122	0.032884782
1:9000752	1A	9000752	0.002483025	0.058664962	0.365848764	0.45001768	0.259855284	0.48676688	0.02602621	0.74836258	0.240813122	0.032884782
1:9000899	1A	9000899	0.002483025	0.058664962	0.365848764	0.45001768	0.259855284	0.48676688	0.02602621	0.74836258	0.240813122	0.032884782
1:9001529	1A	9001529	0.002483025	0.058664962	0.365848764	0.45001768	0.259855284	0.48676688	0.02602621	0.74836258	0.240813122	0.032884782
1:9001556	1A	9001556	0.002483025	0.058664962	0.365848764	0.45001768	0.259855284	0.48676688	0.02602621	0.74836258	0.240813122	0.032884782
1:9001571	1A	9001571	0.002483025	0.058664962	0.365848764	0.45001768	0.259855284	0.48676688	0.02602621	0.74836258	0.240813122	0.032884782
1:9016974	1A	9016974	0.002483025	0.058664962	0.365848764	0.45001768	0.259855284	0.48676688	0.02602621	0.74836258	0.240813122	0.032884782
1:9017814	1A	9017814	0.001396192	0.055948398	0.260074085	0.514522987	0.328540344	0.348361448	0.181290295	0.815055314	0.767638049	0.08975354
1:9112787	1A	9112787	0.001396192	0.055948398	0.260074085	0.514522987	0.328540344	0.348361448	0.181290295	0.815055314	0.767638049	0.08975354
1:9113345	1A	9113345	0.001396192	0.055948398	0.294785456	0.522836885	0.382213796	0.3879395	0.183573096	0.97845531	0.800793828	0.094041707
1:9113416	1A	9113416	0.001396192	0.055948398	0.260074085	0.514522987	0.328540344	0.348361448	0.181290295	0.815055314	0.767638049	0.08975354
1:9113417	1A	9113417	0.001396192	0.055948398	0.260074085	0.514522987	0.328540344	0.348361448	0.181290295	0.815055314	0.767638049	0.08975354
1:9113579	1A	9113579	0.001396192	0.055948398	0.294785456	0.522836885	0.382213796	0.3879395	0.183573096	0.97845531	0.800793828	0.094041707
1:9113651	1A	9113651	0.001396192	0.055948398	0.289585727	0.528619212	0.379972958	0.374595043	0.211211427	0.971228947	0.814559369	0.071063876
1:9113702	1A	9113702	0.001396192	0.055948398	0.271326794	0.532128134	0.410644458	0.401096717	0.23762531	0.972278481	0.827515724	0.064919704
1:9113830	1A	9113830	0.001396192	0.055948398	0.260074085	0.514522987	0.328540344	0.348361448	0.164668067	0.815055314	0.788615934	0.078745022
1:9114750	1A	9114750	0.001396192	0.055948398	0.289585727	0.528619212	0.379972958	0.374595043	0.211211427	0.971228947	0.814559369	0.071063876
1:9114780	1A	9114780	0.001396192	0.055948398	0.294785456	0.522836885	0.382213796	0.3879395	0.183573096	0.97845531	0.800793828	0.094041707
1:9114806	1A	9114806	0.001396192	0.055948398	0.294785456	0.522836885	0.382213796	0.3879395	0.183573096	0.97845531	0.800793828	0.094041707
1:9577577	1A	9577577	0.000949945	0.111004806	0.170507328	0.043538374	0.007318767	0.270304182	0.016174102	0.154458443	0.397519912	2.12E-05
1:9577851	1A	9577851	0.001013169	0.111004806	0.167548915	0.066681133	0.007434756	0.268948553	0.013483812	0.047650866	0.323606596	3.76E-05
1:9577853	1A	9577853	0.001013169	0.111004806	0.167548915	0.066681133	0.007434756	0.268948553	0.013483812	0.047650866	0.323606596	3.76E-05
1:9577921	1A	9577921	0.001013169	0.111004806	0.167548915	0.066681133	0.007434756	0.268948553	0.013483812	0.047650866	0.323606596	3.76E-05
1:9578098	1A	9578098	0.001013169	0.111004806	0.167548915	0.066681133	0.007434756	0.268948553	0.013483812	0.047650866	0.323606596	3.76E-05
1:9578107	1A	9578107	0.001013169	0.111004806	0.167548915	0.066681133	0.007434756	0.268948553	0.013483812	0.047650866	0.323606596	3.76E-05
1:9578209	1A	9578209	0.001013169	0.111004806	0.167548915	0.066681133	0.007434756	0.268948553	0.013483812	0.047650866	0.323606596	3.76E-05
1:9579804	1A	9579804	0.001013169	0.111004806	0.164203892	0.067859843	0.007366147	0.260327902	0.01385365	0.043109401	0.297437833	2.03E-05
1:9579814	1A	9579814	0.001013169	0.111004806	0.164203892	0.067859843	0.007366147	0.260327902	0.01385365	0.043109401	0.297437833	2.03E-05
1:9579835	1A	9579835	0.001013169	0.111004806	0.164203892	0.067859843	0.007366147	0.260327902	0.01385365	0.043109401	0.297437833	2.03E-05
1:9579917	1A	9579917	0.001013169	0.111004806	0.167548915	0.066681133	0.007434756	0.268948553	0.015360156	0.047650866	0.341353531	3.62E-05
1:9579918	1A	9579918	0.001013169	0.111004806	0.167548915	0.066681133	0.007434756	0.268948553	0.015360156	0.047650866	0.341353531	3.62E-05
1:9580263	1A	9580263	0.001013169	0.111004806	0.167548915	0.066681133	0.007434756	0.268948553	0.015360156	0.047650866	0.341353531	3.62E-05
1:9580315	1A	9580315	0.001013169	0.111004806	0.164203892	0.067859843	0.007366147	0.260327902	0.01385365	0.043109401	0.297437833	2.03E-05
1:9580316	1A	9580316	0.001013169	0.111004806	0.164203892	0.067859843	0.007366147	0.260327902	0.01385365	0.043109401	0.297437833	2.03E-05
1:9580579	1A	9580579	0.001013169	0.111004806	0.167548915	0.066681133	0.007434756	0.268948553	0.011106921	0.047650866	0.278525214	3.11E-05
1:9580639	1A	9580639	0.001013169	0.111004806	0.167548915	0.066681133	0.007434756	0.268948553	0.011106921	0.047650866	0.278525214	3.11E-05
1:9581010	1A	9581010	0.001013169	0.111004806	0.164203892	0.067859843	0.007366147	0.260327902	0.01385365	0.043109401	0.297437833	2.03E-05
1:9583080	1A	9583080	0.001013169	0.111004806	0.145783076	0.064935983	0.005875858	0.243140793	0.013459354	0.01098095	0.33061135	2.16E-05
1:9587860	1A	9587860	0.001013169	0.111004806	0.152763435	0.068526935	0.008331598	0.27734014	0.014509349	0.043686526	0.299383587	2.19E-05
1:9588009	1A	9588009	0.001013169	0.111004806	0.164203892	0.067859843	0.007366147	0.260327902	0.01385365	0.043109401	0.297437833	2.03E-05
1:9588895	1A	9588895	0.000949945	0.111004806	0.170507328	0.043538374	0.007318767	0.270304182	0.011737376	0.154458443	0.328344901	1.81E-05
1:9588898	1A	9588898	0.000949945	0.111004806	0.170507328	0.043538374	0.007318767	0.270304182	0.011737376	0.154458443	0.328344901	1.81E-05
1:9588900	1A	9588900	0.000949945	0.111004806	0.170507328	0.043538374	0.007318767	0.270304182	0.011737376	0.154458443	0.328344901	1.81E-05
1:9589650	1A	9589650	0.001241176	0.055948398	0.024299115	0.515245332	0.215815155	0.329845268	0.186741782	0.821665086	0.780259739	0.054517359
1:12135435	1A	12135435	0.275865143	0.286757792	0.3450824	0.538417891	0.872290366	0.473673925	0.623406981	0.294164976	0.105947194	0.607660752
1:12135523	1A	12135523	0.275865143	0.286757792	0.3450824	0.538417891	0.872290366	0.473673925	0.623406981	0.294164976	0.105947194	0.607660752
1:12135741	1A	12135741	0.275865143	0.286757792	0.425480834	0.533222704	0.871528326	0.46610224	1	0.968938847	0.999999843	0.999990577
1:16122531	1A	16122531	0.046396096	0.689321443	0.376808305	0.640477336	0.668633438	0.820254573	0.150617505	0.308469858	0.179901167	0.004268912
1:16126192	1A	16126192	0.046396096	0.689321443	0.376808305	0.640477336	0.668633438	0.820254573	0.150617505	0.308469858	0.179901167	0.004268912
1:16127869	1A	16127869	0.046396096	0.689321443	0.245261187	0.41178507	0.388634862	0.836477278	0.045858038	0.20100534	0.000535429	4.08E-06
1:16127892	1A	16127892	0.046396096	0.689321443	0.276399926	0.387175229	0.38623813	0.834191097	0.047268973	0.203628859	0.000512039	4.56E-06
1:16725884	1A	16725884	0.046396096	0.689321443	0.276203562	0.383551288	0.354703555	0.830652805	0.043607919	0.160316147	0.000434831	4.27E-06
1:49741864	1A	49741864	1	1	1	1	1	1	1	0.999999992	1	1
1:49745498	1A	49745498	1	1	1	1	1	1	1	0.999999992	1	1
1:49752251	1A	49752251	1	1	1	1	1	1	1	0.999999992	1	1
1:49761474	1A	49761474	1	1	1	1	1	1	1	0.999999992	1	1
1:49767333	1A	49767333	1	1	1	1	1	1	1	0.999999992	1	1
1:49767443	1A	49767443	1	1	1	1	1	1	1	0.999999992	1	1
1:49772299	1A	49772299	1	1	1	1	1	1	1	0.999999992	1	1
1:49783060	1A	49783060	1	1	1	1	1	1	1	0.999999992	1	1
1:49783096	1A	49783096	1	1	1	1	1	1	1	0.999999992	1	1
1:49783353	1A	49783353	1	1	0.999059672	1	1	1	0.958191389	0.976072427	0.956449641	0.56158877
1:49932687	1A	49932687	1	1	0.999059672	1	1	1	0.965410213	0.989011506	0.945985578	0.562656926
1:50141980	1A	50141980	1	1	0.999059672	1	1	1	0.958191389	0.976072427	0.956449641	0.56158877
1:50142060	1A	50142060	1	1	0.999059672	1	1	1	0.958191389	0.976072427	0.956449641	0.56158877
1:50282617	1A	50282617	1	1	0.999059672	1	1	1	0.958191389	0.976072427	0.956449641	0.56158877
1:50282663	1A	50282663	1	1	0.999059672	1	1	1	0.958191389	0.976072427	0.956449641	0.56158877
1:50282664	1A	50282664	1	1	0.999059672	1	1	1	0.958191389	0.976072427	0.956449641	0.56158877
1:50292747	1A	50292747	1	1	0.999059672	1	1	1	0.958191389	0.976072427	0.956449641	0.56158877
1:50292772	1A	50292772	1	1	0.999059672	1	1	1	0.958191389	0.976072427	0.956449641	0.56158877
1:50292863	1A	50292863	1	1	0.999805176	1	1	1	0.958681894	0.993549088	0.953514175	0.387441198
1:50344175	1A	50344175	1	1	0.999059672	1	1	1	0.958191389	0.976072427	0.956449641	0.56158877
1:50344670	1A	50344670	1	1	0.999059672	1	1	1	0.958191389	0.976072427	0.956449641	0.56158877
1:50345262	1A	50345262	1	1	0.999970976	1	1	1	0.971378176	0.993012512	0.957561336	0.400947965
1:50355896	1A	50355896	1	1	0.999059672	1	1	1	0.958191389	0.976072427	0.956449641	0.56158877
1:50358251	1A	50358251	0.820026417	0.819657796	0.575033521	0.515692541	0.601471461	0.20702836	0.551812327	0.022308761	0.448704083	1.45E-05
1:50358281	1A	50358281	1	1	0.999977827	1	1	1	0.971367559	0.992807626	0.970246783	0.525721888
1:50359067	1A	50359067	0.29937379	0.142133221	0.224097077	0.178451699	0.105494003	0.043582812	0.112591995	0.098137191	0.002058929	1.72E-12
1:50359428	1A	50359428	0.29937379	0.142133221	0.224097077	0.178451699	0.105494003	0.043582812	0.112591995	0.098137191	0.002058929	1.72E-12
1:50359833	1A	50359833	0.29937379	0.142133221	0.224097077	0.178451699	0.105494003	0.043582812	0.112591995	0.098137191	0.002058929	1.72E-12
1:50359844	1A	50359844	1	1	0.999059672	1	1	1	0.958191389	0.976072427	0.956449641	0.56158877
1:50359852	1A	50359852	1	1	0.999059672	1	1	1	0.958191389	0.976072427	0.956449641	0.56158877
1:50362276	1A	50362276	1	1	0.999059672	1	1	1	0.958191389	0.976072427	0.956449641	0.56158877
1:50362290	1A	50362290	1	1	0.999059672	1	1	1	0.958191389	0.976072427	0.956449641	0.56158877
1:50362299	1A	50362299	1	1	0.999059672	1	1	1	0.958191389	0.976072427	0.956449641	0.56158877
1:50362665	1A	50362665	1	1	0.999059672	1	1	1	0.958191389	0.976072427	0.956449641	0.56158877
1:50362797	1A	50362797	0.29937379	0.142133221	0.224097077	0.178451699	0.105494003	0.043582812	0.112591995	0.098137191	0.002058929	1.72E-12
1:50362830	1A	50362830	1	1	0.999989205	1	1	1	0.972736043	0.998724641	0.950629865	0.781994229
1:50362876	1A	50362876	1	1	0.999059672	1	1	1	0.958191389	0.976072427	0.956449641	0.56158877
1:50362886	1A	50362886	1	1	0.999059672	1	1	1	0.958191389	0.976072427	0.956449641	0.56158877
1:50362927	1A	50362927	1	1	0.999059672	1	1	1	0.958191389	0.976072427	0.956449641	0.56158877
1:50363034	1A	50363034	1	1	0.999059672	1	1	1	0.958191389	0.976072427	0.956449641	0.56158877
1:50363108	1A	50363108	1	1	0.999059672	1	1	1	0.958191389	0.976072427	0.956449641	0.56158877
1:50363137	1A	50363137	1	1	0.999059672	1	1	1	0.958191389	0.976072427	0.956449641	0.56158877
1:50363267	1A	50363267	1	1	0.999979264	1	1	1	0.951687989	0.999586197	0.913405168	0.732154416
1:50363291	1A	50363291	1	1	0.999059672	1	1	1	0.958191389	0.976072427	0.956449641	0.56158877
1:50363358	1A	50363358	1	1	0.999979264	1	1	1	0.951687989	0.999586197	0.913405168	0.732154416
1:50363470	1A	50363470	0.29937379	0.142133221	0.224097077	0.178451699	0.105494003	0.043582812	0.112591995	0.098137191	0.002058929	1.72E-12
1:50363550	1A	50363550	0.29937379	0.142133221	0.224097077	0.178451699	0.105494003	0.043582812	0.112591995	0.098137191	0.002058929	1.72E-12
1:50363652	1A	50363652	0.29937379	0.142133221	0.224097077	0.178451699	0.105494003	0.043582812	0.112591995	0.098137191	0.002058929	1.72E-12
1:50750536	1A	50750536	1	1	0.999059672	1	1	1	0.958191389	0.976072427	0.956449641	0.56158877
1:50750740	1A	50750740	1	1	1	1	1	1	1	1	1	1
1:50751998	1A	50751998	1	1	1	1	1	1	1	1	1	1
1:50752088	1A	50752088	1	1	1	1	1	1	1	1	1	1
1:51129508	1A	51129508	0.202002626	0.55190339	0.000647729	0.607424031	0.032854388	0.00203292	0.092312236	0.003051652	0.003525899	3.05E-08
1:51129845	1A	51129845	1	1	0.999827399	0.999999979	1	1	0.909010911	0.999772494	0.890194849	0.796271694
1:51131151	1A	51131151	1	1	1	1	1	1	0.989790536	0.999072764	0.958050107	0.784518704
1:51131535	1A	51131535	1	1	0.999918282	0.999999833	1	1	0.9042534	0.999748582	0.886698417	0.780290778
1:51137700	1A	51137700	1	1	0.999059672	1	1	1	0.958191389	0.976072427	0.956449641	0.56158877
1:51137729	1A	51137729	1	1	0.999827399	0.999999979	1	1	0.909010911	0.999772494	0.890194849	0.796271694
1:51139541	1A	51139541	0.147141746	0.342929908	0.378235404	0.02704173	0.440551307	0.004286933	0.024813612	0.072316735	0.023922358	0.001315104
1:51146392	1A	51146392	1	1	1	1	1	1	1	1	1	1
1:51157271	1A	51157271	1	1	0.988087425	1	0.999999999	1	0.939328449	0.996256922	0.964983913	0.374653186
1:51255926	1A	51255926	1	1	0.999560543	1	1	1	0.991292901	0.99961251	0.885214013	0.801328565
1:51256136	1A	51256136	1	1	0.999560543	1	1	1	0.991292901	0.99961251	0.885214013	0.801328565
1:51256268	1A	51256268	1	1	0.999998994	1	1	1	0.98167505	0.999193086	0.811875696	0.807562765
1:51256343	1A	51256343	1	1	0.992797776	1	1	1	0.930522279	0.999236073	0.95449036	0.594669652
1:51256363	1A	51256363	1	1	0.988087425	1	0.999999999	1	0.939820882	0.996903462	0.959538445	0.391308517
1:51256435	1A	51256435	1	1	0.988087425	1	0.999999999	1	0.939328449	0.996256922	0.964983913	0.391179403
1:51256447	1A	51256447	1	1	0.988087425	1	0.999999999	1	0.939820882	0.996903462	0.959538445	0.391308517
1:51256449	1A	51256449	1	1	0.999998994	1	1	1	0.98167505	0.999193086	0.811875696	0.807562765
1:51256494	1A	51256494	1	1	0.999998994	1	1	1	0.98167505	0.999193086	0.811875696	0.807562765
1:51256635	1A	51256635	1	1	0.999998994	1	1	1	0.98167505	0.999193086	0.811875696	0.807562765
1:51256639	1A	51256639	1	1	0.999998994	1	1	1	0.98167505	0.999193086	0.811875696	0.807562765
1:51256872	1A	51256872	1	1	0.999998994	1	1	1	0.98167505	0.999193086	0.811875696	0.807562765
1:51256925	1A	51256925	1	1	0.999998994	1	1	1	0.98167505	0.999193086	0.811875696	0.807562765
1:51256960	1A	51256960	1	1	0.999998994	1	1	1	0.98167505	0.999193086	0.811875696	0.807562765
1:51257113	1A	51257113	1	1	0.999998994	1	1	1	0.98167505	0.999193086	0.811875696	0.807562765
1:51257242	1A	51257242	1	1	0.987700601	1	0.999999999	1	0.935247941	0.997178506	0.959538445	0.377710192
1:51257803	1A	51257803	1	1	0.998515282	0.999999999	1	1	0.986460175	0.999234376	0.856654355	0.60469875
1:51258170	1A	51258170	1	1	0.987700601	1	0.999999999	1	0.935247941	0.997178506	0.959538445	0.377710192
1:51258182	1A	51258182	1	1	0.994846317	1	1	1	0.934656892	0.999047017	0.957766764	0.594277297
1:51258284	1A	51258284	1	1	0.999998994	1	1	1	0.98167505	0.999193086	0.811875696	0.807562765
1:51258320	1A	51258320	1	1	0.999998994	1	1	1	0.98167505	0.999193086	0.811875696	0.807562765
1:51258446	1A	51258446	1	1	0.994846317	1	1	1	0.992935541	0.999276284	0.906861533	0.540130827
1:51276055	1A	51276055	1	1	0.999998994	1	1	1	0.98167505	0.999193086	0.811875696	0.807562765
1:51277956	1A	51277956	1	1	0.999985158	1	1	1	0.999445962	0.999974719	0.847221817	0.801550097
1:51278855	1A	51278855	1	1	0.999883082	1	1	1	0.998937685	0.99996946	0.846177991	0.753643048
1:51299798	1A	51299798	1	1	0.997928677	1	1	1	0.995956504	0.999798677	0.934828901	0.798936276
1:51320525	1A	51320525	1	1	0.999972179	1	1	1	0.999212491	0.999976116	0.843366974	0.797277891
1:51321369	1A	51321369	1	1	0.999999661	1	1	1	0.99836213	0.999976728	0.663719118	0.712199156
1:51322124	1A	51322124	1	1	0.999985158	1	1	1	0.999445962	0.999974719	0.847221817	0.801550097
1:51347804	1A	51347804	1	1	0.999999661	1	1	1	0.99836213	0.999976728	0.663719118	0.712199156
1:51385049	1A	51385049	1	1	0.99999381	1	1	1	0.999196864	0.999985845	0.670963473	0.763768864
1:51385100	1A	51385100	1	1	0.99999381	1	1	1	0.999196864	0.999985845	0.670963473	0.763768864
1:51385185	1A	51385185	1	1	0.99999381	1	1	1	0.999196864	0.999985845	0.670963473	0.763768864
1:51385233	1A	51385233	1	1	0.99999381	1	1	1	0.999196864	0.999985845	0.670963473	0.763768864
1:51385429	1A	51385429	1	1	0.99999381	1	1	1	0.999196864	0.999985845	0.670963473	0.763768864
1:51515897	1A	51515897	1	1	0.99999381	1	1	1	0.999196864	0.999985845	0.670963473	0.763768864
1:51527690	1A	51527690	1	1	0.999985158	1	1	1	0.999412296	0.999974719	0.845996951	0.807719585
1:51527700	1A	51527700	1	1	0.999985158	1	1	1	0.999412296	0.999974719	0.845996951	0.807719585
1:51527913	1A	51527913	1	1	0.999999998	1	1	1	0.999340997	0.999980005	0.764146029	0.764656942
1:51646563	1A	51646563	1	1	0.99999381	1	1	1	0.999196864	0.999985845	0.670963473	0.763768864
1:51648275	1A	51648275	1	1	0.999985158	1	1	1	0.999445962	0.999974719	0.847221817	0.801550097
1:51648549	1A	51648549	1	1	0.999985158	1	1	1	0.999445962	0.999974719	0.847221817	0.801550097
1:51648671	1A	51648671	1	1	0.999985158	1	1	1	0.999445962	0.999974719	0.847221817	0.801550097
1:51648967	1A	51648967	1	1	0.999985158	1	1	1	0.999445962	0.999974719	0.847221817	0.801550097
1:51701563	1A	51701563	1	1	0.999985158	1	1	1	0.999445962	0.999974719	0.847221817	0.801550097
1:51703137	1A	51703137	1	1	0.999999883	1	1	1	0.999364213	0.999890923	0.928591822	0.743461725
1:51801070	1A	51801070	1	1	0.999999883	1	1	1	0.999364213	0.999890923	0.928591822	0.743461725
1:51801142	1A	51801142	1	1	0.999560541	1	1	1	0.996108833	0.99980987	0.792510871	0.648592402
1:51820833	1A	51820833	1	1	0.999999883	1	1	1	0.999364213	0.999890923	0.928591822	0.743461725
1:51822036	1A	51822036	1	1	0.999999883	1	1	1	0.999364213	0.999890923	0.928591822	0.743461725
1:51822103	1A	51822103	1	1	0.999999461	1	1	1	0.999356209	0.99987747	0.925407883	0.740222412
1:51825149	1A	51825149	1	1	0.999560541	1	1	1	0.996108833	0.99980987	0.792510871	0.648592402
1:51826369	1A	51826369	1	1	0.999999883	1	1	1	0.999364213	0.999890923	0.928591822	0.743461725
1:51826756	1A	51826756	1	1	1	1	1	1	0.998951379	0.999884691	0.938829553	0.715127899
1:51827448	1A	51827448	0.008028049	0.119648922	0.980171639	1.18E-05	0.00095615	0.016009358	0.003638702	0.002681104	0.026199152	0.004219853
1:51836545	1A	51836545	1	1	1	1	1	1	0.998911192	0.999884691	0.937587236	0.705566078
1:51837378	1A	51837378	1	1	0.999999883	1	1	1	0.999364213	0.999890923	0.928591822	0.743461725
1:51837641	1A	51837641	1	1	0.999560541	1	1	1	0.996108833	0.99980987	0.792510871	0.648592402
1:51838533	1A	51838533	1	1	0.999560541	1	1	1	0.996108833	0.99980987	0.792510871	0.648592402
1:153825723	1A	153825723	0.186402225	0.185230022	0.349064106	0.00955555	0.076778341	0.186536468	0.94903018	0.865499289	0.303253009	0.070700231
1:153829295	1A	153829295	0.186402225	0.185230022	0.349064106	0.00955555	0.076778341	0.186536468	0.999999464	0.967763803	0.556048959	0.547135131
1:153926437	1A	153926437	0.186402225	0.185230022	0.349064106	0.00955555	0.076778341	0.186536468	0.999999464	0.967763803	0.556048959	0.547135131
1:153926680	1A	153926680	0.219125589	0.186525515	0.556954805	0.017981712	0.616843843	0.128290107	0.999999967	0.965302003	0.598034153	0.781246762
1:256872250	1A	256872250	0.219125589	0.186525515	0.556954805	0.017981712	0.616843843	0.128290107	0.999999967	0.965302003	0.598034153	0.781246762
1:256872575	1A	256872575	0.219125589	0.186525515	0.556954805	0.017981712	0.616843843	0.128290107	0.999999967	0.965302003	0.598034153	0.781246762
1:256873002	1A	256873002	0.219125589	0.186525515	0.556954805	0.017981712	0.616843843	0.128290107	0.999999967	0.965302003	0.598034153	0.781246762
1:256874095	1A	256874095	0.219125589	0.186525515	0.556954805	0.017981712	0.616843843	0.128290107	0.999999967	0.965302003	0.598034153	0.781246762
1:256874396	1A	256874396	0.219125589	0.186525515	0.556954805	0.017981712	0.616843843	0.128290107	0.999999967	0.965302003	0.598034153	0.781246762
1:256875087	1A	256875087	0.219125589	0.186525515	0.556954805	0.017981712	0.616843843	0.128290107	0.999999967	0.965302003	0.598034153	0.781246762
1:257082085	1A	257082085	0.219125589	0.186525515	0.556954805	0.017981712	0.616843843	0.128290107	0.999999967	0.965302003	0.598034153	0.781246762
1:257082699	1A	257082699	0.219125589	0.186525515	0.556954805	0.017981712	0.616843843	0.128290107	0.999999967	0.965302003	0.598034153	0.781246762
1:257353925	1A	257353925	0.219125589	0.186525515	0.556954805	0.017981712	0.616843843	0.128290107	0.999999967	0.965302003	0.598034153	0.781246762
1:257355752	1A	257355752	0.219125589	0.186525515	0.556954805	0.017981712	0.616843843	0.128290107	0.999999967	0.965302003	0.598034153	0.781246762
1:257356481	1A	257356481	0.219125589	0.186525515	0.556954805	0.017981712	0.616843843	0.128290107	0.999999967	0.965302003	0.598034153	0.781246762
1:257361875	1A	257361875	0.219125589	0.186525515	0.556954805	0.017981712	0.616843843	0.128290107	0.999999967	0.965302003	0.598034153	0.781246762
1:257362664	1A	257362664	0.219125589	0.186525515	0.556954805	0.017981712	0.616843843	0.128290107	0.999999967	0.965302003	0.598034153	0.781246762
1:257363558	1A	257363558	0.219125589	0.186525515	0.556954805	0.017981712	0.616843843	0.128290107	0.999999967	0.965302003	0.598034153	0.781246762
1:257363637	1A	257363637	0.219125589	0.186525515	0.556954805	0.017981712	0.616843843	0.128290107	0.999999967	0.965302003	0.598034153	0.781246762
1:257363830	1A	257363830	0.219125589	0.186525515	0.556954805	0.017981712	0.616843843	0.128290107	0.999999967	0.965302003	0.598034153	0.781246762
1:257363849	1A	257363849	0.219125589	0.186525515	0.556954805	0.017981712	0.616843843	0.128290107	0.999999967	0.965302003	0.598034153	0.781246762
1:257363983	1A	257363983	0.219125589	0.186525515	0.556954805	0.017981712	0.616843843	0.128290107	0.999999967	0.965302003	0.598034153	0.61911973
1:257567393	1A	257567393	0.219125589	0.186525515	0.556954805	0.017981712	0.616843843	0.128290107	0.999999967	0.965302003	0.598034153	0.61911973
1:257567524	1A	257567524	0.219125589	0.186525515	0.556954805	0.017981712	0.616843843	0.128290107	0.999999967	0.965302003	0.598034153	0.61911973
1:257612963	1A	257612963	0.219125589	0.186525515	0.556954805	0.017981712	0.616843843	0.128290107	0.999999967	0.965302003	0.598034153	0.61911973
1:257613404	1A	257613404	0.219125589	0.186525515	0.556954805	0.017981712	0.616843843	0.128290107	0.999999967	0.965302003	0.598034153	0.61911973
1:257613429	1A	257613429	0.219125589	0.186525515	0.556954805	0.017981712	0.616843843	0.128290107	0.999999967	0.965302003	0.598034153	0.61911973
1:257617826	1A	257617826	0.219125589	0.186525515	0.556954805	0.017981712	0.616843843	0.128290107	0.999999967	0.965302003	0.598034153	0.61911973
1:257618262	1A	257618262	0.219125589	0.186525515	0.556954805	0.017981712	0.616843843	0.128290107	0.999999967	0.965302003	0.598034153	0.61911973
1:257618305	1A	257618305	0.219125589	0.186525515	0.556954805	0.017981712	0.616843843	0.128290107	0.999999967	0.965302003	0.598034153	0.61911973
1:257618508	1A	257618508	0.219125589	0.186525515	0.556954805	0.017981712	0.616843843	0.128290107	0.999999967	0.965302003	0.598034153	0.61911973
1:257618675	1A	257618675	0.219125589	0.186525515	0.556954805	0.017981712	0.616843843	0.128290107	0.999999967	0.965302003	0.598034153	0.61911973
1:257618718	1A	257618718	0.219125589	0.186525515	0.556954805	0.017981712	0.616843843	0.128290107	0.999999967	0.965302003	0.598034153	0.666824957
1:257618999	1A	257618999	0.219125589	0.186525515	0.556954805	0.017981712	0.616843843	0.128290107	0.999999967	0.965302003	0.598034153	0.781246762
1:257623594	1A	257623594	0.219125589	0.186525515	0.556954805	0.017981712	0.616843843	0.128290107	0.999999967	0.965302003	0.598034153	0.61911973
1:257624256	1A	257624256	0.219125589	0.186525515	0.556954805	0.017981712	0.616843843	0.128290107	0.999999967	0.965302003	0.598034153	0.61911973
1:257624690	1A	257624690	0.219125589	0.186525515	0.556954805	0.017981712	0.616843843	0.128290107	0.999999967	0.965302003	0.598034153	0.61911973
1:257625345	1A	257625345	0.219125589	0.186525515	0.556954805	0.017981712	0.616843843	0.128290107	0.999999967	0.965302003	0.598034153	0.666824957
1:257625902	1A	257625902	0.219125589	0.186525515	0.556954805	0.017981712	0.616843843	0.128290107	0.999999967	0.965302003	0.598034153	0.666824957
1:257626592	1A	257626592	0.219125589	0.186525515	0.556954805	0.017981712	0.616843843	0.128290107	0.999999967	0.965302003	0.598034153	0.61911973
1:257720190	1A	257720190	0.219125589	0.186525515	0.556954805	0.017981712	0.616843843	0.128290107	0.999999967	0.965302003	0.598034153	0.666824957
1:257720631	1A	257720631	0.219125589	0.186525515	0.556954805	0.017981712	0.616843843	0.128290107	0.999999967	0.965302003	0.598034153	0.61911973
1:257720765	1A	257720765	0.219125589	0.186525515	0.556954805	0.017981712	0.616843843	0.128290107	0.999999967	0.965302003	0.598034153	0.61911973
1:257720863	1A	257720863	0.219125589	0.186525515	0.556954805	0.017981712	0.616843843	0.128290107	0.999999967	0.965302003	0.598034153	0.666824957
1:257720868	1A	257720868	0.219125589	0.186525515	0.556954805	0.017981712	0.616843843	0.128290107	0.999999967	0.965302003	0.598034153	0.666824957
1:257720920	1A	257720920	0.219125589	0.186525515	0.556954805	0.017981712	0.616843843	0.128290107	0.999999967	0.965302003	0.598034153	0.666824957
1:257721177	1A	257721177	0.219125589	0.186525515	0.556954805	0.017981712	0.616843843	0.128290107	0.999999967	0.965302003	0.598034153	0.666824957
1:257745140	1A	257745140	0.219125589	0.186525515	0.556954805	0.017981712	0.616843843	0.128290107	0.999999967	0.965302003	0.598034153	0.666824957
1:257771331	1A	257771331	0.219125589	0.186525515	0.556954805	0.017981712	0.616843843	0.128290107	0.999999967	0.965302003	0.598034153	0.666824957
1:258571119	1A	258571119	0.219125589	0.186525515	0.556954805	0.017981712	0.616843843	0.128290107	0.999999967	0.965302003	0.598034153	0.61911973
1:258571433	1A	258571433	0.219125589	0.186525515	0.556954805	0.017981712	0.616843843	0.128290107	0.999999967	0.965302003	0.598034153	0.61911973
1:258572141	1A	258572141	0.219125589	0.186525515	0.556954805	0.017981712	0.616843843	0.128290107	0.999999967	0.965302003	0.598034153	0.61911973
1:258572168	1A	258572168	0.219125589	0.186525515	0.556954805	0.017981712	0.616843843	0.128290107	0.999999967	0.965302003	0.598034153	0.61911973
1:258572351	1A	258572351	0.219125589	0.186525515	0.556954805	0.017981712	0.616843843	0.128290107	0.999999967	0.965302003	0.598034153	0.61911973
1:258572522	1A	258572522	0.219125589	0.186525515	0.556954805	0.017981712	0.616843843	0.128290107	0.999999967	0.965302003	0.598034153	0.61911973
1:258572650	1A	258572650	0.219125589	0.186525515	0.556954805	0.017981712	0.616843843	0.128290107	0.999999967	0.965302003	0.598034153	0.61911973
1:258572951	1A	258572951	0.219125589	0.186525515	0.556954805	0.017981712	0.616843843	0.128290107	0.999999967	0.965302003	0.598034153	0.61911973
1:258572966	1A	258572966	0.219125589	0.186525515	0.556954805	0.017981712	0.616843843	0.128290107	0.999999967	0.965302003	0.598034153	0.61911973
1:258573013	1A	258573013	0.219125589	0.186525515	0.556954805	0.017981712	0.616843843	0.128290107	0.999999967	0.965302003	0.598034153	0.61911973
1:258573063	1A	258573063	0.219125589	0.186525515	0.556954805	0.017981712	0.616843843	0.128290107	0.999999967	0.965302003	0.598034153	0.61911973
1:258573066	1A	258573066	0.219125589	0.186525515	0.556954805	0.017981712	0.616843843	0.128290107	0.999999967	0.965302003	0.598034153	0.61911973
1:258573335	1A	258573335	0.219125589	0.186525515	0.556954805	0.017981712	0.616843843	0.128290107	0.999999967	0.965302003	0.598034153	0.61911973
1:258576427	1A	258576427	0.219125589	0.186525515	0.556954805	0.017981712	0.616843843	0.128290107	0.999999967	0.965302003	0.598034153	0.61911973
1:258576637	1A	258576637	0.219125589	0.186525515	0.556954805	0.017981712	0.616843843	0.128290107	0.999999967	0.965302003	0.598034153	0.61911973
1:258576654	1A	258576654	0.219125589	0.186525515	0.556954805	0.017981712	0.616843843	0.128290107	0.999999967	0.965302003	0.598034153	0.61911973
1:258576918	1A	258576918	0.219125589	0.186525515	0.556954805	0.017981712	0.616843843	0.128290107	0.999999967	0.965302003	0.598034153	0.61911973
1:258576926	1A	258576926	0.219125589	0.186525515	0.556954805	0.017981712	0.616843843	0.128290107	0.999999967	0.965302003	0.598034153	0.61911973
1:258581169	1A	258581169	0.219125589	0.186525515	0.556954805	0.017981712	0.616843843	0.128290107	0.999999967	0.965302003	0.598034153	0.61911973
1:258681388	1A	258681388	0.219125589	0.186525515	0.556954805	0.017981712	0.616843843	0.128290107	0.999999967	0.965302003	0.598034153	0.61911973
1:258687516	1A	258687516	0.219125589	0.186525515	0.556954805	0.017981712	0.616843843	0.128290107	0.999999967	0.965302003	0.598034153	0.666824957
1:258689101	1A	258689101	0.219125589	0.186525515	0.556954805	0.017981712	0.616843843	0.128290107	0.999999967	0.965302003	0.598034153	0.61911973
1:258689127	1A	258689127	0.219125589	0.186525515	0.556954805	0.017981712	0.616843843	0.128290107	0.999999967	0.965302003	0.598034153	0.61911973
1:258689139	1A	258689139	0.219125589	0.186525515	0.556954805	0.017981712	0.616843843	0.128290107	0.999999967	0.965302003	0.598034153	0.61911973
1:258694196	1A	258694196	0.219125589	0.186525515	0.556954805	0.017981712	0.616843843	0.128290107	0.999999967	0.965302003	0.598034153	0.61911973
1:258694215	1A	258694215	0.219125589	0.186525515	0.556954805	0.017981712	0.616843843	0.128290107	0.999999967	0.965302003	0.598034153	0.61911973
1:258694332	1A	258694332	0.219125589	0.186525515	0.556954805	0.017981712	0.616843843	0.128290107	0.999999967	0.965302003	0.598034153	0.61911973
1:258787993	1A	258787993	0.219125589	0.186525515	0.556954805	0.017981712	0.616843843	0.128290107	0.999999967	0.965302003	0.598034153	0.61911973
1:258788319	1A	258788319	0.219125589	0.186525515	0.556954805	0.017981712	0.616843843	0.128290107	0.999999967	0.965302003	0.598034153	0.61911973
1:258788379	1A	258788379	0.219125589	0.186525515	0.556954805	0.017981712	0.616843843	0.128290107	0.999999967	0.965302003	0.598034153	0.61911973
1:258794204	1A	258794204	0.219125589	0.186525515	0.556954805	0.017981712	0.616843843	0.128290107	0.999999967	0.965302003	0.598034153	0.908096783
1:258794685	1A	258794685	0.219125589	0.186525515	0.556954805	0.017981712	0.616843843	0.128290107	0.999999967	0.965302003	0.598034153	0.908096783
1:258794726	1A	258794726	0.219125589	0.186525515	0.556954805	0.017981712	0.616843843	0.128290107	0.999999967	0.965302003	0.598034153	0.908096783
1:258833507	1A	258833507	0.219125589	0.186525515	0.556954805	0.004561343	0.661624691	0.197821768	0.999999998	0.970635458	0.455345034	0.857892054
1:259436079	1A	259436079	0.219125589	0.186525515	0.556954805	0.004561343	0.661624691	0.197821768	0.999999998	0.970635458	0.455345034	0.857892054
1:259436247	1A	259436247	0.219125589	0.186525515	0.556954805	0.004561343	0.661624691	0.197821768	0.999999998	0.970635458	0.455345034	0.857892054
1:259436488	1A	259436488	0.219125589	0.186525515	0.556954805	0.004561343	0.661624691	0.197821768	0.999999998	0.970635458	0.455345034	0.857892054
1:259439938	1A	259439938	0.219125589	0.186525515	0.556954805	0.017981712	0.616843843	0.128290107	0.999999967	0.965302003	0.598034153	0.913240825
1:259440039	1A	259440039	0.219125589	0.186525515	0.556954805	0.004561343	0.661624691	0.197821768	0.999999998	0.970635458	0.455345034	0.857892054
1:259440953	1A	259440953	0.219125589	0.186525515	0.556954805	0.017981712	0.616843843	0.128290107	0.999999967	0.965302003	0.598034153	0.908096783
1:259441779	1A	259441779	0.219125589	0.186525515	0.556954805	0.017981712	0.616843843	0.128290107	0.999999967	0.965302003	0.598034153	0.913240825
1:259442306	1A	259442306	0.219125589	0.186525515	0.556954805	0.004561343	0.661624691	0.197821768	0.999999998	0.970635458	0.455345034	0.857892054
1:259446202	1A	259446202	0.219125589	0.186525515	0.556954805	0.004561343	0.661624691	0.197821768	0.999999998	0.970635458	0.455345034	0.857892054
1:259446254	1A	259446254	0.219125589	0.186525515	0.556954805	0.004561343	0.661624691	0.197821768	0.999999998	0.970635458	0.455345034	0.857892054
1:259446539	1A	259446539	0.219125589	0.186525515	0.556954805	0.004561343	0.661624691	0.197821768	0.999999998	0.970635458	0.455345034	0.857892054
1:259446728	1A	259446728	0.219125589	0.186525515	0.556954805	0.004561343	0.661624691	0.197821768	0.999999998	0.970635458	0.455345034	0.857892054
1:259447552	1A	259447552	0.219125589	0.186525515	0.556954805	0.006206953	0.522087414	0.151945	0.999999997	0.963319471	0.493197958	0.909685913
1:259447668	1A	259447668	0.219125589	0.186525515	0.556954805	0.006206953	0.522087414	0.151945	0.999999997	0.963319471	0.493197958	0.909685913
1:352667701	1A	352667701	1	1	1	1	1	1	1	1	1	1
1:352667812	1A	352667812	1	1	1	1	1	1	1	1	1	1
1:352667892	1A	352667892	1	1	1	1	1	1	1	1	1	1
1:352872797	1A	352872797	1	1	1	1	1	1	1	1	1	1
1:352873120	1A	352873120	1	1	1	1	1	1	1	1	1	1
1:352873783	1A	352873783	1	1	1	1	1	1	1	1	1	1
1:353132993	1A	353132993	1	1	1	1	1	1	1	1	1	1
1:353133404	1A	353133404	1	1	1	1	1	1	1	1	1	1
1:353379460	1A	353379460	1	1	1	1	1	1	1	1	1	1
1:353392942	1A	353392942	1	1	1	1	1	1	1	1	1	1
1:353393023	1A	353393023	1	1	1	1	1	1	1	1	1	1
1:353393401	1A	353393401	1	1	1	1	1	1	1	1	1	1
1:353393449	1A	353393449	1	1	1	1	1	1	1	1	1	1
1:353403563	1A	353403563	1	1	1	1	1	1	1	1	1	1
1:353404821	1A	353404821	1	1	1	1	1	1	1	1	1	1
1:353404863	1A	353404863	1	1	1	1	1	1	1	1	1	1
1:353405879	1A	353405879	1	1	1	1	1	1	1	1	1	1
1:353534375	1A	353534375	1	1	1	1	1	1	1	1	1	1
1:353534462	1A	353534462	1	1	1	1	1	1	1	1	1	1
1:353534742	1A	353534742	1	1	1	1	1	1	1	1	1	1
1:353537971	1A	353537971	1	1	1	1	1	1	1	1	1	1
1:353657879	1A	353657879	1	1	1	1	1	1	1	1	1	1
1:353771518	1A	353771518	1	1	1	1	1	1	1	1	1	1
1:354373125	1A	354373125	1	1	1	1	1	1	1	1	1	1
1:355701170	1A	355701170	1	1	1	1	1	1	1	1	1	1
1:356032685	1A	356032685	1	1	1	1	1	1	1	1	1	1
1:356033458	1A	356033458	1	1	1	1	1	1	1	1	1	1
1:356034990	1A	356034990	1	1	1	1	1	1	1	1	1	1
1:356035669	1A	356035669	1	1	1	1	1	1	1	1	1	1
1:356443134	1A	356443134	1	1	1	1	1	1	1	1	1	1
1:356448075	1A	356448075	1	1	1	1	1	1	1	1	1	1
1:356449030	1A	356449030	1	0.000276386	1	0.987073563	0.026797792	0.959079552	0.999291554	0.999998404	0.999971159	0.999999501
1:356449067	1A	356449067	1	0.000276386	1	0.987073563	0.026797792	0.959079552	0.999291554	0.999998404	0.999971159	0.999999501
1:356449139	1A	356449139	1	0.000276386	1	0.987073563	0.026797792	0.959079552	0.999291554	0.999998404	0.999971159	0.999999501
1:356449310	1A	356449310	1	0.000276386	1	0.987073563	0.026797792	0.959079552	0.999291554	0.999998404	0.999971159	0.999999501
1:356449619	1A	356449619	1	0.000276386	1	0.987073563	0.026797792	0.959079552	0.999291554	0.999998404	0.999971159	0.999999501
1:356449870	1A	356449870	1	0.000276386	1	0.987073563	0.026797792	0.959079552	0.999291554	0.999998404	0.999971159	0.999999501
1:356450150	1A	356450150	1	0.000276386	1	0.987073563	0.026797792	0.959079552	0.999291554	0.999998404	0.999971159	0.999999501
1:356457714	1A	356457714	1	0.000276386	1	0.987073563	0.026797792	0.959079552	0.999291554	0.999998404	0.999971159	0.999999501
1:356458242	1A	356458242	1	0.000276386	1	0.987073563	0.026797792	0.959079552	0.999291554	0.999998404	0.999971159	0.999999501
1:356458838	1A	356458838	1	0.000276386	1	0.987073563	0.026797792	0.959079552	0.999291554	0.999998404	0.999971159	0.999999501
1:356459043	1A	356459043	1	0.000276386	1	0.987073563	0.026797792	0.959079552	0.999291554	0.999998404	0.999971159	0.999999501
1:356459111	1A	356459111	1	0.000276386	1	0.987073563	0.026797792	0.959079552	0.999291554	0.999998404	0.999971159	0.999999501
1:356459858	1A	356459858	1	0.000276386	1	0.987073563	0.026797792	0.959079552	0.999291554	0.999998404	0.999971159	0.999999501
1:356460688	1A	356460688	1	0.000276386	1	0.987073563	0.026797792	0.959079552	0.999291554	0.999998404	0.999971159	0.999999501
1:356461386	1A	356461386	1	0.000276386	1	0.987073563	0.026797792	0.959079552	0.999291554	0.999998404	0.999971159	0.999999501
1:356461536	1A	356461536	1	0.000276386	1	0.987073563	0.026797792	0.959079552	0.999291554	0.999998404	0.999971159	0.999999501
1:356842270	1A	356842270	1	0.000276386	1	0.987073563	0.026797792	0.959079552	0.999989174	0.999999967	0.999999919	1
1:357094188	1A	357094188	1	0.000276386	1	0.987073563	0.026797792	0.959079552	0.999291554	0.999998404	0.999971159	0.999999501
1:357094316	1A	357094316	1	0.000276386	1	0.987073563	0.026797792	0.959079552	0.999291554	0.999998404	0.999971159	0.999999501
1:357219480	1A	357219480	1	0.000276386	1	0.987073563	0.026797792	0.959079552	1	0.999999967	0.999999982	1
1:357220068	1A	357220068	1	0.000276386	1	0.987073563	0.026797792	0.959079552	1	0.999999967	0.999999982	1
1:357221309	1A	357221309	1	0.000276386	1	0.987073563	0.026797792	0.959079552	1	0.999999967	0.999999982	1
1:369513719	1A	369513719	1	0.000276386	1	0.987073563	0.026797792	0.959079552	0.99919223	0.999570134	0.998812286	0.999999756
1:369513925	1A	369513925	1	0.000276386	1	0.987073563	0.026797792	0.959079552	0.999999992	0.999894267	0.997432574	0.999999994
1:369514534	1A	369514534	1	0.000276386	1	0.987073563	0.026797792	0.959079552	0.999999992	0.99999044	0.997432574	0.999999994
1:369616548	1A	369616548	1	0.000276386	1	0.987073563	0.026797792	0.959079552	0.999999967	0.998735337	0.999971722	0.999999998
1:369617033	1A	369617033	1	0.000276386	1	0.987073563	0.026797792	0.959079552	0.99919223	0.999570134	0.998812286	0.999999756
1:369617394	1A	369617394	1	0.000276386	1	0.987073563	0.026797792	0.959079552	0.999999992	0.99999044	0.997432574	0.999999994
1:374703212	1A	374703212	1	0.000276386	1	0.987073563	0.026797792	0.959079552	1	0.999999967	0.999999982	1
1:374703284	1A	374703284	1	0.000276386	1	0.987073563	0.026797792	0.959079552	1	0.999999967	0.999999982	1
1:374769148	1A	374769148	1	0.000276386	1	0.987073563	0.026797792	0.959079552	1	0.999999967	0.999999982	1
1:374769420	1A	374769420	1	0.000276386	0.999999592	0.987165011	0.02278365	0.953949233	0.997975151	0.999865399	0.890765513	0.999497483
1:374769448	1A	374769448	1	0.000276386	0.999999592	0.987165011	0.02278365	0.953949233	0.997975151	0.999865399	0.890765513	0.999497483
1:374769523	1A	374769523	1	0.000276386	0.999999592	0.987165011	0.02278365	0.953949233	0.997975151	0.999865399	0.890765513	0.999497483
1:374788915	1A	374788915	1	0.000276386	0.999999592	0.987165011	0.02278365	0.953949233	0.997975151	0.999865399	0.890765513	0.999497483
1:375146410	1A	375146410	1	0.000276386	0.999999592	0.987165011	0.02278365	0.953949233	0.997975151	0.999865399	0.890765513	0.999942361
1:375146462	1A	375146462	1	0.000276386	0.999999592	0.987165011	0.02278365	0.953949233	0.997975151	0.999865399	0.890765513	0.999497483
1:375146620	1A	375146620	1	0.000276386	1	0.987073563	0.026797792	0.959079552	1	0.999999967	0.999999982	1
1:375146668	1A	375146668	1	0.000276386	1	0.987073563	0.026797792	0.959079552	1	0.999999967	0.999999982	1
1:375151955	1A	375151955	1	0.000276386	0.999999592	0.987165011	0.02278365	0.953949233	0.997975151	0.999865399	0.890765513	0.999497483
1:375153287	1A	375153287	1	0.000276386	0.999999592	0.987165011	0.02278365	0.953949233	0.997975151	0.999865399	0.890765513	0.999497483
1:375153299	1A	375153299	1	0.000276386	0.999999592	0.987165011	0.02278365	0.953949233	0.997975151	0.999865399	0.890765513	0.999497483
1:375153390	1A	375153390	1	0.000276386	0.998591472	0.98257084	0.021175265	0.958175742	0.999489908	0.999308874	0.846550432	0.999996749
1:375154001	1A	375154001	1	0.000276386	0.998591472	0.98257084	0.021175265	0.958175742	0.999489908	0.999308874	0.846550432	0.999996749
1:375157570	1A	375157570	1	0.000276386	0.999996765	0.983943266	0.020504997	0.958961309	0.999162125	0.999625577	0.856871493	0.999842008
1:375160802	1A	375160802	1	0.000276386	0.999996765	0.983943266	0.020504997	0.958961309	0.999162125	0.999625577	0.856871493	0.99995761
1:375245420	1A	375245420	1	0.000276386	0.998591472	0.98257084	0.021175265	0.958175742	0.999578101	0.999308874	0.841811806	0.999997671
1:375245423	1A	375245423	1	0.000276386	0.99782672	0.981515844	0.021456981	0.958780816	0.988344874	0.99955062	0.697811725	0.999934176
1:375245435	1A	375245435	1	0.000276386	0.99782672	0.981515844	0.021456981	0.958780816	0.988344874	0.99955062	0.697811725	0.999934176
1:375262699	1A	375262699	1	0.000276386	0.99782672	0.981515844	0.021456981	0.958780816	0.988344874	0.99955062	0.697811725	0.999934176
1:375262823	1A	375262823	1	0.000276386	0.99782672	0.981515844	0.021456981	0.958780816	0.988344874	0.99955062	0.697811725	0.999934176
1:375262833	1A	375262833	1	0.000276386	0.99782672	0.981515844	0.021456981	0.958780816	0.988344874	0.99955062	0.697811725	0.999934176
1:375438123	1A	375438123	1	0.000276386	0.99782672	0.981515844	0.021456981	0.958780816	0.988344874	0.99955062	0.697811725	0.999934176
1:375438193	1A	375438193	1	0.000276386	0.99782672	0.981515844	0.021456981	0.958780816	0.988344874	0.99955062	0.697811725	0.999934176
1:375438197	1A	375438197	1	0.000276386	0.99782672	0.981515844	0.021456981	0.958780816	0.988344874	0.99955062	0.697811725	0.999934176
1:375438201	1A	375438201	1	0.000276386	0.99782672	0.981515844	0.021456981	0.958780816	0.988344874	0.99955062	0.697811725	0.999934176
1:375438234	1A	375438234	1	0.000276386	0.99782672	0.981515844	0.021456981	0.958780816	0.988344874	0.99955062	0.697811725	0.999934176
1:375438296	1A	375438296	1	1	0.99782672	1	1	1	0.999900768	0.99999988	0.955948484	0.999999988
1:375438306	1A	375438306	1	1	0.99782672	1	1	1	0.999900768	0.99999988	0.955948484	0.999999988
1:375438348	1A	375438348	1	1	0.99782672	1	1	1	0.999900768	0.99999988	0.955948484	0.999999988
1:375438389	1A	375438389	1	1	0.99782672	1	1	1	0.999900768	0.99999988	0.955948484	0.999999988
1:375438403	1A	375438403	1	1	0.99782672	1	1	1	0.999900768	0.99999988	0.955948484	0.999999988
1:375438421	1A	375438421	1	1	0.99782672	1	1	1	0.999900768	0.99999988	0.955948484	0.999999988
1:375438475	1A	375438475	1	1	0.99782672	1	1	1	0.999900768	0.99999988	0.955948484	0.999999988
1:375438482	1A	375438482	1	1	0.99782672	1	1	1	0.999900768	0.99999988	0.955948484	0.999999988
1:375438492	1A	375438492	1	1	0.99782672	1	1	1	0.999900768	0.99999988	0.955948484	0.999999988
1:375438575	1A	375438575	1	0.000276386	0.99782672	0.981515844	0.021456981	0.958780816	0.988344874	0.99955062	0.697811725	0.999934176
1:375438584	1A	375438584	1	0.000276386	0.99782672	0.981515844	0.021456981	0.958780816	0.988344874	0.99955062	0.697811725	0.999934176
1:375438585	1A	375438585	1	0.000276386	0.99782672	0.981515844	0.021456981	0.958780816	0.988344874	0.99955062	0.697811725	0.999934176
1:375438660	1A	375438660	1	0.000276386	0.99782672	0.981515844	0.021456981	0.958780816	0.988344874	0.99955062	0.697811725	0.999934176
1:375438846	1A	375438846	1	0.000276386	0.99782672	0.981515844	0.021456981	0.958780816	0.988344874	0.99955062	0.697811725	0.999934176
1:375439041	1A	375439041	1	1	0.99782672	1	1	1	0.999900768	0.99999988	0.955948484	0.999999988
1:375439078	1A	375439078	1	0.000276386	0.99782672	0.981515844	0.021456981	0.958780816	0.988344874	0.99955062	0.697811725	0.999934176
1:375441017	1A	375441017	1	0.000276386	0.99782672	0.981515844	0.021456981	0.958780816	0.988344874	0.99955062	0.697811725	0.999934176
1:375441057	1A	375441057	1	0.000276386	0.99782672	0.981515844	0.021456981	0.958780816	0.988344874	0.99955062	0.697811725	0.999934176
1:375549412	1A	375549412	1	0.000276386	0.99782672	0.981515844	0.021456981	0.958780816	0.988344874	0.99955062	0.697811725	0.999934176
1:375549421	1A	375549421	1	0.000276386	0.99782672	0.981515844	0.021456981	0.958780816	0.988344874	0.99955062	0.697811725	0.999934176
1:375549558	1A	375549558	1	0.000276386	0.99782672	0.981515844	0.021456981	0.958780816	0.988344874	0.99955062	0.697811725	0.999934176
1:375549766	1A	375549766	1	0.000276386	0.99782672	0.981515844	0.021456981	0.958780816	0.988344874	0.99955062	0.697811725	0.999934176
1:375549850	1A	375549850	1	0.000276386	0.99782672	0.981515844	0.021456981	0.958780816	0.988344874	0.99955062	0.697811725	0.999934176
1:375550021	1A	375550021	1	0.000276386	0.99782672	0.981515844	0.021456981	0.958780816	0.988344874	0.99955062	0.697811725	0.999934176
1:375550244	1A	375550244	1	0.000276386	0.99782672	0.981515844	0.021456981	0.958780816	0.988344874	0.99955062	0.697811725	0.999934176
1:375550363	1A	375550363	0.115196818	0.0925018	0.339675873	0.006097743	0.491574363	0.116218038	0.856751103	0.950248732	0.001324592	0.114241527
1:375550589	1A	375550589	1	0.000276386	0.99782672	0.981515844	0.021456981	0.958780816	0.988344874	0.99955062	0.697811725	0.999934176
1:375550663	1A	375550663	1	0.000276386	0.99782672	0.981515844	0.021456981	0.958780816	0.988344874	0.99955062	0.697811725	0.999934176
1:375550858	1A	375550858	1	0.000276386	0.99782672	0.981515844	0.021456981	0.958780816	0.988344874	0.99955062	0.697811725	0.999934176
1:375551069	1A	375551069	1	0.000276386	0.99782672	0.981515844	0.021456981	0.958780816	0.988344874	0.99955062	0.697811725	0.999934176
1:375551442	1A	375551442	1	0.000276386	0.99782672	0.981515844	0.021456981	0.958780816	0.988344874	0.99955062	0.697811725	0.999934176
1:375591475	1A	375591475	1	1	0.99782672	1	1	1	0.999900768	0.99999988	0.955948484	0.999999988
1:375591492	1A	375591492	1	1	0.99782672	1	1	1	0.999900768	0.99999988	0.955948484	0.999999988
1:375591812	1A	375591812	1	0.000276386	0.99782672	0.981515844	0.021456981	0.958780816	0.988344874	0.99955062	0.697811725	0.999934176
1:375591875	1A	375591875	1	0.000276386	0.99782672	0.981515844	0.021456981	0.958780816	0.988344874	0.99955062	0.697811725	0.999934176
1:375592081	1A	375592081	1	0.000276386	0.99782672	0.981515844	0.021456981	0.958780816	0.988344874	0.99955062	0.697811725	0.999934176
1:375592218	1A	375592218	1	1	0.99782672	1	1	1	0.999900768	0.99999988	0.955948484	0.999999988
1:375592271	1A	375592271	1	1	0.99782672	1	1	1	0.999900768	0.99999988	0.955948484	0.999999988
1:375592281	1A	375592281	1	1	0.99782672	1	1	1	0.999900768	0.99999988	0.955948484	0.999999988
1:375592325	1A	375592325	1	1	0.99782672	1	1	1	0.999900768	0.99999988	0.955948484	0.999999988
1:375592332	1A	375592332	1	1	0.99782672	1	1	1	0.999900768	0.99999988	0.955948484	0.999999988
1:375592508	1A	375592508	1	0.000276386	0.99782672	0.981515844	0.021456981	0.958780816	0.988344874	0.99955062	0.697811725	0.999934176
1:375592534	1A	375592534	1	0.000276386	0.99782672	0.981515844	0.021456981	0.958780816	0.988344874	0.99955062	0.697811725	0.999934176
1:375598661	1A	375598661	1	0.000276386	0.99782672	0.981515844	0.021456981	0.958780816	0.988344874	0.99955062	0.697811725	0.999934176
1:375598694	1A	375598694	1	1	0.99782672	1	1	1	0.999900768	0.99999988	0.955948484	0.999999988
1:375599180	1A	375599180	1	1	0.99782672	1	1	1	0.999900768	0.99999988	0.955948484	0.999999988
1:376336994	1A	376336994	1	1	0.99782672	1	1	1	0.999900768	0.99999988	0.955948484	0.999999988
1:376337006	1A	376337006	1	0.000276386	0.99782672	0.981515844	0.021456981	0.958780816	0.988344874	0.99955062	0.697811725	0.999934176
1:376337008	1A	376337008	1	1	0.99782672	1	1	1	0.999900768	0.99999988	0.955948484	0.999999988
1:376337933	1A	376337933	1	1	0.99782672	1	1	1	0.999900768	0.99999988	0.955948484	0.999999988
1:376338296	1A	376338296	1	1	0.99782672	1	1	1	0.999900768	0.99999988	0.955948484	0.999999988
1:376339075	1A	376339075	1	1	0.99782672	1	1	1	0.999900768	0.99999988	0.955948484	0.999999988
1:376339093	1A	376339093	1	1	0.99782672	1	1	1	0.999900768	0.99999988	0.955948484	0.999999988
1:376339158	1A	376339158	1	1	0.99782672	1	1	1	0.999900768	0.99999988	0.955948484	0.999999988
1:377240652	1A	377240652	1	1	0.99782672	1	1	1	0.999900768	0.99999988	0.955948484	0.999999988
1:377240817	1A	377240817	1	1	0.99782672	1	1	1	0.999900768	0.99999988	0.955948484	0.999999988
1:377240818	1A	377240818	1	1	0.99782672	1	1	1	0.999900768	0.99999988	0.955948484	0.999999988
1:377240956	1A	377240956	1	1	0.99782672	1	1	1	0.999900768	0.99999988	0.955948484	0.999999988
1:377240958	1A	377240958	1	1	0.99782672	1	1	1	0.999900768	0.99999988	0.955948484	0.999999988
1:377270775	1A	377270775	0.071445837	0.905230411	0.219480321	0.175975728	0.461811544	0.117577301	0.024700921	0.05635292	0.006004625	0.648156702
1:377271058	1A	377271058	0.071445837	0.905230411	0.219480321	0.175975728	0.461811544	0.117577301	0.024700921	0.05635292	0.006004625	0.648156702
1:377271116	1A	377271116	1	1	0.99782672	1	1	1	0.999900768	0.99999988	0.955948484	0.999999988
1:377271242	1A	377271242	1	1	0.99782672	1	1	1	0.999900768	0.99999988	0.955948484	0.999999988
1:377271356	1A	377271356	1	1	0.99782672	1	1	1	0.999900768	0.99999988	0.955948484	0.999999988
1:377271377	1A	377271377	1	1	0.99782672	1	1	1	0.999900768	0.99999988	0.955948484	0.999999988
1:377271461	1A	377271461	1	1	0.985296584	1	1	0.999982394	0.582015072	0.952555306	0.994054167	0.949468427
1:377271567	1A	377271567	1	1	1	1	1	1	1	1	1	1
1:377271734	1A	377271734	0.071445837	0.905230411	0.222006587	0.186091641	0.449479343	0.124717621	0.22114933	0.044714969	0.053916203	0.850495154
1:377329432	1A	377329432	1	1	1	1	1	1	1	1	1	1
1:377329548	1A	377329548	1	1	1	1	1	1	1	1	1	1
1:377329661	1A	377329661	1	1	1	1	1	1	1	1	1	1
1:377329696	1A	377329696	1	1	0.999733371	1	1	1	0.999999944	0.999975451	0.997704045	1
1:377333581	1A	377333581	1	1	0.999558287	1	1	1	0.993024085	0.999966192	0.982071723	0.629306961
1:377333597	1A	377333597	1	1	0.999733371	1	1	1	0.999999944	0.999975451	0.997704045	1
1:377333640	1A	377333640	1	1	0.999733371	1	1	1	0.999999944	0.999975451	0.997704045	1
1:377333665	1A	377333665	1	1	0.999733371	1	1	1	0.999999944	0.999975451	0.997704045	1
1:377333751	1A	377333751	0.043515761	0.905230411	0.189295485	0.136571838	0.448264856	0.104826841	0.293209089	0.057669415	0.071579636	0.899031198
1:377333859	1A	377333859	1	1	0.848694356	1	0.985028474	1	0.906210809	0.966421301	0.143683185	2.91E-05
1:377334160	1A	377334160	0.043515761	0.905230411	0.189295485	0.136571838	0.448264856	0.104826841	0.293209089	0.057669415	0.071579636	0.899031198
1:377334258	1A	377334258	0.071445837	0.905230411	0.222006587	0.186091641	0.449479343	0.124717621	0.22114933	0.044714969	0.053916203	0.850495154
1:377334779	1A	377334779	1	1	0.999733371	1	1	1	0.999999944	0.999975451	0.997704045	1
1:377334787	1A	377334787	1	1	0.999733371	1	1	1	0.999999944	0.999975451	0.997704045	1
1:377335001	1A	377335001	0.071445837	0.905230411	0.222006587	0.186091641	0.449479343	0.124717621	0.22114933	0.044714969	0.053916203	0.850495154
1:377335032	1A	377335032	0.071445837	0.905230411	0.222006587	0.186091641	0.449479343	0.124717621	0.22114933	0.044714969	0.053916203	0.850495154
1:377335121	1A	377335121	1	1	0.999733371	1	1	1	0.999999944	0.999975451	0.997704045	1
1:377335437	1A	377335437	1	1	0.999733371	1	1	1	0.999999944	0.999975451	0.997704045	1
1:377335808	1A	377335808	1	1	0.999733371	1	1	1	0.999999944	0.999975451	0.997704045	1
1:377510342	1A	377510342	0.071445837	0.905230411	0.222006587	0.186091641	0.449479343	0.124717621	0.22114933	0.044714969	0.053916203	0.850495154
1:377510540	1A	377510540	1	1	0.999733371	1	1	1	0.999999944	0.999975451	0.997704045	1
1:377512509	1A	377512509	1	1	0.999733371	1	1	1	0.999999944	0.999975451	0.997704045	1
1:377512510	1A	377512510	1	1	0.999733371	1	1	1	0.999999944	0.999975451	0.997704045	1
1:377515157	1A	377515157	1	1	0.999733371	1	1	1	0.999999944	0.999975451	0.997704045	1
1:377516695	1A	377516695	1	1	0.999733371	1	1	1	0.999999944	0.999975451	0.997704045	1
1:377517673	1A	377517673	0.071445837	0.905230411	0.222006587	0.186091641	0.449479343	0.124717621	0.22114933	0.044714969	0.053916203	0.850495154
1:377519025	1A	377519025	0.071445837	0.905230411	0.222006587	0.186091641	0.449479343	0.124717621	0.22114933	0.044714969	0.053916203	0.850495154
1:377522673	1A	377522673	0.071445837	0.905230411	0.222006587	0.186091641	0.449479343	0.124717621	0.22114933	0.044714969	0.053916203	0.850495154
1:377524521	1A	377524521	1	1	0.999733371	1	1	1	0.999999944	0.999975451	0.997704045	1
1:377524566	1A	377524566	0.071445837	0.905230411	0.222006587	0.186091641	0.449479343	0.124717621	0.22114933	0.044714969	0.053916203	0.850495154
1:377525447	1A	377525447	1	1	0.999733371	1	1	1	0.999999944	0.999975451	0.997704045	1
1:377526348	1A	377526348	0.071445837	0.905230411	0.222006587	0.186091641	0.449479343	0.124717621	0.22114933	0.044714969	0.053916203	0.850495154
1:377526723	1A	377526723	0.071445837	0.905230411	0.222006587	0.186091641	0.449479343	0.124717621	0.22114933	0.044714969	0.053916203	0.850495154
1:377526905	1A	377526905	0.071445837	0.905230411	0.222006587	0.186091641	0.449479343	0.124717621	0.22114933	0.044714969	0.053916203	0.850495154
1:377527566	1A	377527566	1	1	0.999733371	1	1	1	0.999999944	0.999975451	0.997704045	1
1:377529935	1A	377529935	0.071445837	0.905230411	0.222006587	0.186091641	0.449479343	0.124717621	0.22114933	0.044714969	0.053916203	0.850495154
1:377529952	1A	377529952	0.071445837	0.905230411	0.222006587	0.186091641	0.449479343	0.124717621	0.22114933	0.044714969	0.053916203	0.850495154
1:377850786	1A	377850786	1	1	0.999733371	1	1	1	0.999999944	0.999975451	0.997704045	1
1:377850912	1A	377850912	1	1	0.999733371	1	1	1	0.999999944	0.999975451	0.997704045	1
1:377851346	1A	377851346	0.071445837	0.905230411	0.222006587	0.186091641	0.449479343	0.124717621	0.22114933	0.044714969	0.053916203	0.850495154
1:377851703	1A	377851703	1	1	0.999733371	1	1	1	0.999999944	0.999975451	0.997704045	1
1:377852415	1A	377852415	0.071445837	0.905230411	0.222006587	0.186091641	0.449479343	0.124717621	0.22114933	0.044714969	0.053916203	0.850495154
1:377852686	1A	377852686	0.071445837	0.905230411	0.222006587	0.186091641	0.449479343	0.124717621	0.22114933	0.044714969	0.053916203	0.850495154
1:377853581	1A	377853581	0.071445837	0.905230411	0.222006587	0.186091641	0.449479343	0.124717621	0.22114933	0.044714969	0.053916203	0.850495154
1:377853831	1A	377853831	0.043515761	0.905230411	0.189295485	0.136571838	0.448264856	0.104826841	0.293209089	0.057669415	0.071579636	0.899031198
1:377878212	1A	377878212	1	1	0.999733371	1	1	1	0.999999944	0.999975451	0.997704045	1
1:377879500	1A	377879500	1	1	0.999733371	1	1	1	0.999999944	0.999975451	0.997704045	1
1:377879795	1A	377879795	0.071445837	0.905230411	0.222006587	0.186091641	0.449479343	0.124717621	0.22114933	0.044714969	0.053916203	0.850495154
1:377880457	1A	377880457	0.071445837	0.905230411	0.222006587	0.186091641	0.449479343	0.124717621	0.22114933	0.044714969	0.053916203	0.850495154
1:377880603	1A	377880603	1	1	0.999733371	1	1	1	0.999999944	0.999975451	0.997704045	1
1:377884872	1A	377884872	1	1	0.999733371	1	1	1	0.999999944	0.999975451	0.997704045	1
1:377886558	1A	377886558	1	1	0.999733371	1	1	1	0.999999944	0.999975451	0.997704045	1
1:377889324	1A	377889324	1	1	0.999733371	1	1	1	0.999999944	0.999975451	0.997704045	1
1:378044774	1A	378044774	1	1	0.999733371	1	1	1	0.999999944	0.999975451	0.997704045	1
1:378238133	1A	378238133	1	1	0.999733371	1	1	1	0.999999944	0.999975451	0.997704045	1
1:378238163	1A	378238163	1	1	0.999733371	1	1	1	0.999999944	0.999975451	0.997704045	1
1:378238373	1A	378238373	1	1	0.999733371	1	1	1	0.999999944	0.999975451	0.997704045	1
1:378238517	1A	378238517	1	1	0.999733371	1	1	1	0.999999944	0.999975451	0.997704045	1
1:378239642	1A	378239642	1	1	0.999733371	1	1	1	0.999999944	0.999975451	0.997704045	1
1:378239722	1A	378239722	0.071445837	0.905230411	0.222006587	0.186091641	0.449479343	0.124717621	0.22114933	0.044714969	0.053916203	0.850495154
1:378240238	1A	378240238	1	1	0.999733371	1	1	1	0.999999944	0.999975451	0.997704045	1
1:378359421	1A	378359421	0.071445837	0.905230411	0.222006587	0.186091641	0.449479343	0.124717621	0.22114933	0.044714969	0.053916203	0.850495154
1:378359815	1A	378359815	1	1	0.999733371	1	1	1	0.999999944	0.999975451	0.997704045	1
1:378469327	1A	378469327	1	1	0.999733371	1	1	1	0.999999944	0.999975451	0.997704045	1
1:378469760	1A	378469760	1	1	0.999733371	1	1	1	0.999999944	0.999975451	0.997704045	1
1:378472013	1A	378472013	0.071445837	0.905230411	0.240346319	0.191231007	0.421547169	0.12837503	0.237774152	0.066769146	0.059869477	0.829468617
1:378472052	1A	378472052	0.071445837	0.905230411	0.227368623	0.18672236	0.446290601	0.128242626	0.213527094	0.047731228	0.055280757	0.850495154
1:378490687	1A	378490687	0.071445837	0.905230411	0.240346319	0.191231007	0.421547169	0.12837503	0.237774152	0.066769146	0.059869477	0.829468617
1:378491878	1A	378491878	1	1	0.999998703	1	1	1	0.999999979	0.999998133	0.998274165	0.999999999
1:378492141	1A	378492141	1	1	0.999998703	1	1	1	0.999999979	0.999998133	0.998274165	0.999999999
1:378492291	1A	378492291	1	1	0.999998703	1	1	1	0.999999979	0.999998133	0.998274165	0.999999999
1:378493358	1A	378493358	1	1	0.999998703	1	1	1	0.999999979	0.999998133	0.998274165	0.999999999
1:378493366	1A	378493366	1	1	0.999998703	1	1	1	0.999999979	0.999998133	0.998274165	0.999999999
1:378707913	1A	378707913	0.071445837	0.905230411	0.240346319	0.191231007	0.421547169	0.12837503	0.237774152	0.066769146	0.059869477	0.829468617
1:378812926	1A	378812926	1	1	0.997976957	1	1	1	0.9999997	0.999993167	0.999215249	0.999999982
1:378813106	1A	378813106	1	1	0.999998703	1	1	1	0.999999979	0.999998133	0.998274165	0.999999999
1:378813401	1A	378813401	0.071445837	0.905230411	0.240346319	0.191231007	0.421547169	0.12837503	0.237774152	0.066769146	0.059869477	0.829468617
1:378911440	1A	378911440	0.071445837	0.905230411	0.240346319	0.191231007	0.421547169	0.12837503	0.237774152	0.066769146	0.059869477	0.829468617
1:378911549	1A	378911549	0.071445837	0.905230411	0.240346319	0.191231007	0.421547169	0.12837503	0.237774152	0.066769146	0.059869477	0.829468617
1:378913184	1A	378913184	0.071445837	0.911625565	0.160164512	0.111191907	0.664489009	0.241972025	0.005968839	0.132805168	0.021577334	0.154238395
1:378944619	1A	378944619	0.071445837	0.905230411	0.240346319	0.191231007	0.421547169	0.12837503	0.237774152	0.066769146	0.059869477	0.829468617
1:378945166	1A	378945166	0.071445837	0.905230411	0.240346319	0.191231007	0.421547169	0.12837503	0.237774152	0.066769146	0.059869477	0.829468617
1:464041651	1A	464041651	0.717752252	0.492465369	0.994306636	0.189914848	0.484342576	0.14567593	0.010154963	0.148022217	0.011839097	0.007476847
1:464099335	1A	464099335	0.717752252	0.492465369	0.994306636	0.189914848	0.484342576	0.14567593	0.010154963	0.148022217	0.011839097	0.007476847
1:464099580	1A	464099580	0.717752252	0.492465369	0.994306636	0.189914848	0.484342576	0.14567593	0.010154963	0.148022217	0.011839097	0.007476847
1:464099981	1A	464099981	0.717752252	0.492465369	0.994577734	0.183136686	0.476501617	0.138756974	0.32086241	0.630856804	0.121821499	0.061524067
1:464128863	1A	464128863	0.717752252	0.492465369	0.99236437	0.081507144	0.328965862	0.117560523	0.04128416	0.454708306	0.041151667	0.11361956
1:464128934	1A	464128934	0.717752252	0.492465369	0.99236437	0.081507144	0.328965862	0.117560523	0.04128416	0.454708306	0.041151667	0.11361956
1:464129572	1A	464129572	0.717752252	0.492465369	0.99236437	0.176488704	0.429573216	0.091232662	0.122782456	0.597007813	0.035998176	0.100353834
1:464129727	1A	464129727	0.717752252	0.492465369	0.99236437	0.176488704	0.429573216	0.091232662	0.122782456	0.597007813	0.035998176	0.100353834
1:464130015	1A	464130015	0.717752252	0.492465369	0.99236437	0.176488704	0.429573216	0.091232662	0.122782456	0.597007813	0.035998176	0.100353834
1:464130446	1A	464130446	0.717752252	0.492465369	0.99236437	0.176488704	0.429573216	0.091232662	0.122782456	0.597007813	0.035998176	0.100353834
1:464130851	1A	464130851	0.717752252	0.492628634	0.99236437	0.250956828	0.335405346	0.063617358	0.121806515	0.614118353	0.027912867	0.078124702
1:464228475	1A	464228475	0.717752252	0.492465369	0.99236437	0.176488704	0.429573216	0.091232662	0.122782456	0.597007813	0.035998176	0.100353834
1:464310826	1A	464310826	0.717752252	0.492465369	0.99236437	0.176488704	0.429573216	0.091232662	0.122782456	0.597007813	0.035998176	0.100353834
1:464311239	1A	464311239	0.717752252	0.492465369	0.99236437	0.176488704	0.429573216	0.091232662	0.122782456	0.597007813	0.035998176	0.100353834
1:464312952	1A	464312952	0.717752252	0.492628634	0.99236437	0.250956828	0.335405346	0.063617358	0.121806515	0.614118353	0.027912867	0.078124702
1:464313439	1A	464313439	0.717752252	0.492465369	0.99236437	0.176488704	0.429573216	0.091232662	0.122782456	0.597007813	0.035998176	0.100353834
1:464403461	1A	464403461	0.717752252	0.492465369	0.99236437	0.176488704	0.429573216	0.091232662	0.122782456	0.597007813	0.035998176	0.100353834
1:464403491	1A	464403491	0.717752252	0.492465369	0.99236437	0.176488704	0.429573216	0.091232662	0.122782456	0.597007813	0.035998176	0.100353834
1:464403854	1A	464403854	0.717752252	0.492465369	0.99236437	0.176488704	0.429573216	0.091232662	0.122782456	0.597007813	0.035998176	0.100353834
1:464403952	1A	464403952	0.717752252	0.492465369	0.99236437	0.176488704	0.429573216	0.091232662	0.122782456	0.597007813	0.035998176	0.100353834
1:464404422	1A	464404422	0.717752252	0.492465369	0.99236437	0.176488704	0.429573216	0.091232662	0.122782456	0.597007813	0.035998176	0.100353834
1:464404563	1A	464404563	0.717752252	0.492465369	0.99236437	0.176488704	0.429573216	0.091232662	0.122782456	0.597007813	0.035998176	0.100353834
1:464404864	1A	464404864	0.717752252	0.492465369	0.99236437	0.176488704	0.429573216	0.091232662	0.122782456	0.597007813	0.035998176	0.100353834
1:464435094	1A	464435094	0.717752252	0.492465369	0.99236437	0.176488704	0.429573216	0.091232662	0.122782456	0.597007813	0.035998176	0.100353834
1:464435163	1A	464435163	0.717752252	0.492465369	0.99236437	0.176488704	0.429573216	0.091232662	0.122782456	0.597007813	0.035998176	0.100353834
1:473768896	1A	473768896	1	1	0.997458078	1	1	1	0.936550354	0.999981504	0.07355123	0.979581809
1:473770104	1A	473770104	1	1	0.997458078	1	1	1	0.936550354	0.999981504	0.07355123	0.979581809
1:473770637	1A	473770637	1	1	0.997458078	1	1	1	0.936550354	0.999981504	0.07355123	0.979581809
1:473771449	1A	473771449	1	1	0.997458078	1	1	1	0.936550354	0.999981504	0.07355123	0.979581809
1:473772472	1A	473772472	1	1	0.997458078	1	1	1	0.936550354	0.999981504	0.07355123	0.979581809
1:473772896	1A	473772896	1	1	0.998958909	1	1	1	0.929337955	0.999984644	0.071382399	0.981004826
1:473772982	1A	473772982	1	1	0.997458078	1	1	1	0.936550354	0.999981504	0.07355123	0.979581809
1:473792246	1A	473792246	1	1	0.997458078	1	1	1	0.936550354	0.999981504	0.07355123	0.979581809
1:473792614	1A	473792614	1	1	0.999111158	1	1	1	0.946115556	0.999978191	0.074307044	0.969700124
1:473793258	1A	473793258	1	1	0.974185864	1	0.999043907	1	0.858553321	0.995532727	0.565701639	0.000109129
1:473794213	1A	473794213	1	1	0.997458078	1	1	1	0.936550354	0.999981504	0.07355123	0.979581809
1:473794798	1A	473794798	1	1	0.997458078	1	1	1	0.948906596	0.999981504	0.07287078	0.980684471
1:473795200	1A	473795200	1	1	0.999111158	1	1	1	0.946115556	0.999978191	0.074307044	0.969700124
1:473796759	1A	473796759	1	1	0.999111158	1	1	1	0.946115556	0.999978191	0.074307044	0.969700124
1:473796977	1A	473796977	1	1	0.999111158	1	1	1	0.946115556	0.999978191	0.074307044	0.969700124
1:473798024	1A	473798024	1	1	0.999111158	1	1	1	0.946115556	0.999978191	0.074307044	0.969700124
1:473798034	1A	473798034	1	1	0.999111158	1	1	1	0.946115556	0.999978191	0.074307044	0.969700124
1:473798415	1A	473798415	1	1	0.999111158	1	1	1	0.946115556	0.999978191	0.074307044	0.969700124
1:473798734	1A	473798734	1	1	0.999111158	1	1	1	0.946115556	0.999978191	0.074307044	0.969700124
1:474056845	1A	474056845	1	1	0.999111158	1	1	1	0.946115556	0.999978191	0.074307044	0.969700124
1:474057130	1A	474057130	1	1	0.999111158	1	1	1	0.946115556	0.999978191	0.074307044	0.969700124
1:474057243	1A	474057243	1	1	0.999111158	1	1	1	0.946115556	0.999978191	0.074307044	0.969700124
1:474057910	1A	474057910	1	1	0.999111158	1	1	1	0.946115556	0.999978191	0.074307044	0.969700124
1:474058052	1A	474058052	1	1	0.999111158	1	1	1	0.946115556	0.999978191	0.074307044	0.969700124
1:474058228	1A	474058228	1	1	0.999111158	1	1	1	0.946115556	0.999978191	0.074307044	0.969700124
1:474058332	1A	474058332	1	1	0.999111158	1	1	1	0.946115556	0.999978191	0.074307044	0.969700124
1:474059019	1A	474059019	1	1	0.999111158	1	1	1	0.946115556	0.999978191	0.074307044	0.969700124
1:474060200	1A	474060200	1	1	0.999111158	1	1	1	0.946115556	0.999978191	0.074307044	0.969700124
1:474061229	1A	474061229	1	1	0.999111158	1	1	1	0.946115556	0.999978191	0.074307044	0.969700124
1:474076350	1A	474076350	1	0.804662579	0.999111158	0.983248068	0.967722277	0.960984902	0.851229158	0.999828238	0.058783093	0.777956893
1:474315633	1A	474315633	1	1	0.999111158	1	1	1	0.946115556	0.999978191	0.074307044	0.969700124
1:474529165	1A	474529165	1	1	0.999111158	1	1	1	0.946115556	0.999978191	0.074307044	0.969700124
1:474530484	1A	474530484	1	1	0.999111158	1	1	1	0.946115556	0.999978191	0.074307044	0.969700124
1:474660901	1A	474660901	1	1	0.999111158	1	1	1	0.946115556	0.999978191	0.074307044	0.969700124
1:474667449	1A	474667449	1	1	0.999111158	1	1	1	0.946115556	0.999978191	0.074307044	0.969700124
1:474667629	1A	474667629	1	1	0.999111158	1	1	1	0.946115556	0.999978191	0.074307044	0.969700124
1:488869443	1A	488869443	0.793163853	0.369270317	0.6154347	0.173096522	0.010440705	0.144722892	0.999847509	0.579979883	0.845614371	0.975757145
1:488870215	1A	488870215	0.793163853	0.369270317	0.6154347	0.173096522	0.010440705	0.144722892	0.999801999	0.579979883	0.819303393	0.905173338
1:488874030	1A	488874030	0.793163853	0.369270317	0.6154347	0.173096522	0.010440705	0.144722892	0.999801999	0.579979883	0.819303393	0.905173338
1:488891744	1A	488891744	0.793163853	0.369270317	0.6154347	0.173096522	0.010440705	0.144722892	0.999801999	0.579979883	0.819303393	0.905173338
1:488892212	1A	488892212	0.320991566	0.072258771	0.708749244	0.305779867	0.000590279	0.356077886	0.997590213	0.795879298	0.996915482	0.999936329
1:488892368	1A	488892368	0.793163853	0.369270317	0.6154347	0.173096522	0.010440705	0.144722892	0.999847509	0.579979883	0.845614371	0.975757145
1:488892518	1A	488892518	0.793163853	0.369270317	0.6154347	0.173096522	0.010440705	0.144722892	0.999847509	0.579979883	0.845614371	0.975757145
1:488892519	1A	488892519	0.793163853	0.369270317	0.6154347	0.173096522	0.010440705	0.144722892	0.999847509	0.579979883	0.845614371	0.975757145
1:488892580	1A	488892580	0.793163853	0.369270317	0.6154347	0.173096522	0.010440705	0.144722892	0.999847509	0.579979883	0.845614371	0.975757145
1:488893069	1A	488893069	0.793163853	0.369270317	0.6154347	0.173096522	0.010440705	0.144722892	0.999634564	0.579979883	0.776681284	0.956224844
1:488893071	1A	488893071	0.793163853	0.369270317	0.6154347	0.173096522	0.010440705	0.144722892	0.999634564	0.579979883	0.776681284	0.956224844
1:488893138	1A	488893138	0.793163853	0.369270317	0.6154347	0.173096522	0.010440705	0.144722892	0.999847509	0.579979883	0.845614371	0.975757145
1:488893147	1A	488893147	0.793163853	0.369270317	0.6154347	0.173096522	0.010440705	0.144722892	0.999847509	0.579979883	0.845614371	0.975757145
1:488893195	1A	488893195	0.793163853	0.369270317	0.6154347	0.173096522	0.010440705	0.144722892	0.999847509	0.579979883	0.845614371	0.975757145
1:488893228	1A	488893228	0.793163853	0.369270317	0.6154347	0.173096522	0.010440705	0.144722892	0.999634564	0.579979883	0.776681284	0.956224844
1:488893231	1A	488893231	0.793163853	0.369270317	0.6154347	0.173096522	0.010440705	0.144722892	0.999634564	0.579979883	0.776681284	0.956224844
1:488893240	1A	488893240	0.793163853	0.369270317	0.6154347	0.173096522	0.010440705	0.144722892	0.999634564	0.579979883	0.776681284	0.956224844
1:488893321	1A	488893321	0.793163853	0.369270317	0.6154347	0.173096522	0.010440705	0.144722892	0.999634564	0.579979883	0.776681284	0.956224844
1:488894500	1A	488894500	0.793163853	0.369270317	0.6154347	0.173096522	0.010440705	0.144722892	0.999634564	0.579979883	0.776681284	0.956224844
1:488894560	1A	488894560	0.793163853	0.369270317	0.6154347	0.173096522	0.010440705	0.144722892	0.999634564	0.579979883	0.776681284	0.956224844
1:488894859	1A	488894859	0.320991566	0.072258771	0.708749244	0.305779867	0.000590279	0.356077886	0.997590213	0.795879298	0.996915482	0.999936329
1:488894865	1A	488894865	0.793163853	0.369270317	0.6154347	0.173096522	0.010440705	0.144722892	0.999634564	0.579979883	0.776681284	0.956224844
1:488894905	1A	488894905	0.793163853	0.369270317	0.6154347	0.173096522	0.010440705	0.144722892	0.999634564	0.579979883	0.776681284	0.956224844
1:488894909	1A	488894909	0.793163853	0.369270317	0.6154347	0.173096522	0.010440705	0.144722892	0.999634564	0.579979883	0.776681284	0.956224844
1:488895007	1A	488895007	0.793163853	0.369270317	0.319570126	0.160938058	0.010288645	0.096230951	0.353113278	0.058963353	0.363584447	3.45E-05
1:488895020	1A	488895020	0.793163853	0.369270317	0.524725712	0.179879485	0.010364784	0.092944123	0.059521471	0.03381179	0.22935977	2.29E-07
1:488895214	1A	488895214	0.320991566	0.072258771	0.708749244	0.305779867	0.000590279	0.356077886	0.997590213	0.795879298	0.996915482	0.999936329
1:488895249	1A	488895249	0.793163853	0.369270317	0.511009577	0.173391942	0.010531149	0.059969127	0.013270571	0.035926784	0.128408668	3.91E-06
1:488895720	1A	488895720	0.793163853	0.369270317	0.493069897	0.174423022	0.01035684	0.069504371	0.014332865	0.039069359	0.054886807	1.28E-05
1:488895913	1A	488895913	0.793163853	0.369270317	0.493069897	0.174423022	0.01035684	0.069504371	0.014332865	0.039069359	0.054886807	1.28E-05
1:489023694	1A	489023694	0.793163853	0.369270317	0.468669162	0.175982154	0.010517387	0.066750919	0.021453234	0.047831462	0.069211253	4.10E-05
1:489025507	1A	489025507	0.793163853	0.369270317	0.530685198	0.208631501	0.013522608	0.111892512	0.021281198	0.043121914	0.00523312	0.000407709
1:489047944	1A	489047944	0.320991566	0.072258771	0.458898407	0.298564322	0.000521875	0.232939495	0.236135694	0.099844425	0.831244541	0.00510515
1:489047976	1A	489047976	0.320991566	0.072258771	0.708749244	0.305779867	0.000590279	0.356077886	0.964656325	0.795879298	0.976421032	0.997977069
1:489049384	1A	489049384	0.320991566	0.072258771	0.549848264	0.309185647	0.000517523	0.21030637	0.004992666	0.081710151	0.561065586	0.001020936
1:489049451	1A	489049451	0.320991566	0.072258771	0.549848264	0.309185647	0.000517523	0.21030637	0.004992666	0.081710151	0.561065586	0.001020936
1:489120400	1A	489120400	0.320991566	0.072258771	0.621453862	0.313334259	0.000388382	0.259412497	0.000200427	0.474052413	0.059214434	0.002450925
1:489121039	1A	489121039	0.320991566	0.072258771	0.652878523	0.311154852	0.00035462	0.323548418	0.001436343	0.419772757	0.260142661	0.000483329
1:489122635	1A	489122635	0.320991566	0.072258771	0.547185216	0.303801556	0.000440835	0.345200453	0.001349198	0.412641975	0.06198925	0.003059884
1:489122884	1A	489122884	0.320991566	0.072258771	0.547185216	0.303801556	0.000440835	0.345200453	0.001349198	0.412641975	0.06198925	0.003059884
1:489123014	1A	489123014	0.320991566	0.072258771	0.547185216	0.303801556	0.000440835	0.345200453	0.001349198	0.412641975	0.06198925	0.003059884
1:489123146	1A	489123146	0.61804379	0.369270317	0.437112986	0.398762412	0.00156713	0.239285543	0.003820339	0.219899824	0.011813197	1.07E-06
1:489123811	1A	489123811	0.264031121	0.072258771	0.508991425	0.402913466	0.000170628	0.30159497	0.001138111	0.328207322	0.056313037	0.002221355
1:489124010	1A	489124010	0.69261962	0.369270317	0.446061501	0.611953601	0.013358963	0.549274876	0.004948559	0.265185039	0.015307106	4.66E-06
1:489124134	1A	489124134	0.69261962	0.369270317	0.446061501	0.611953601	0.013358963	0.549274876	0.004948559	0.265185039	0.015307106	4.66E-06
1:489124322	1A	489124322	0.69261962	0.369270317	0.446061501	0.611953601	0.013358963	0.549274876	0.004948559	0.265185039	0.015307106	4.66E-06
1:489124626	1A	489124626	0.205852067	0.072258771	0.65496639	0.483733142	0.000205238	0.322516502	0.001184998	0.397227592	0.037417588	0.002050411
1:489125305	1A	489125305	0.205852067	0.072258771	0.65496639	0.483733142	0.000205238	0.322516502	0.001184998	0.397227592	0.037417588	0.002050411
1:489126112	1A	489126112	0.69261962	0.369270317	0.446061501	0.611953601	0.013358963	0.549274876	0.004948559	0.265185039	0.015307106	4.66E-06
1:489245066	1A	489245066	0.205852067	0.072258771	0.65496639	0.483733142	0.000205238	0.322516502	0.001184998	0.397227592	0.037417588	0.002050411
1:489247553	1A	489247553	0.320991566	0.072258771	0.547185216	0.303801556	0.000440835	0.345200453	0.001349198	0.412641975	0.06198925	0.003059884
1:489285876	1A	489285876	0.235888703	0.072258771	0.655377431	0.810723108	0.008604457	0.75259567	0.001786936	0.328724998	0.074105134	0.008140739
1:489285912	1A	489285912	0.69261962	0.369270317	0.446061501	0.611953601	0.013358963	0.549274876	0.004948559	0.265185039	0.015307106	4.66E-06
1:489290974	1A	489290974	0.235888703	0.072258771	0.655377431	0.749810158	0.008026807	0.804681939	0.001309398	0.388603053	0.052503031	0.008058933
1:502036968	1A	502036968	0.052865222	0.414767727	0.293680932	0.00178087	0.400376412	0.19069489	0.000451924	0.000147263	1.42E-05	3.60E-07
1:502037436	1A	502037436	0.052865222	0.414767727	0.293680932	0.00178087	0.400376412	0.19069489	0.000451924	0.000147263	1.42E-05	3.60E-07
1:502037444	1A	502037444	0.052865222	0.414767727	0.293680932	0.00178087	0.410155921	0.210146832	0.000550099	0.000164973	1.63E-05	4.08E-07
1:502037816	1A	502037816	0.052865222	0.414767727	0.293680932	0.00178087	0.410155921	0.210146832	0.000550099	0.000164973	1.63E-05	4.08E-07
1:502296765	1A	502296765	0.052865222	0.414767727	0.293680932	0.00178087	0.400376412	0.19069489	0.000451924	0.000147263	1.42E-05	3.60E-07
1:502314520	1A	502314520	0.643869062	0.135009205	0.000974514	2.48E-05	0.015034885	0.000130214	4.14E-05	4.90E-07	0.002293783	1.54E-09
1:502316300	1A	502316300	0.643869062	0.135009205	0.000974514	2.48E-05	0.015034885	0.000130214	4.14E-05	4.90E-07	0.002293783	1.54E-09
1:502431762	1A	502431762	0.052865222	0.414767727	0.293680932	0.00178087	0.410155921	0.210146832	0.000550099	0.000164973	1.63E-05	4.08E-07
1:502431813	1A	502431813	0.096946262	0.371548481	0.411009189	0.002549273	0.18331091	0.078844758	0.000915717	0.009389111	9.01E-09	3.23E-07
1:502459112	1A	502459112	0.045393405	0.414767727	0.291171978	0.001794768	0.401990523	0.229505957	0.000672921	0.000257092	1.55E-05	5.42E-07
1:519147778	1A	519147778	0.563970982	0.840763499	0.100251916	0.273327394	0.655047623	0.506060203	0.399033853	0.432433431	0.063217044	0.195419406
1:519147911	1A	519147911	0.563970982	0.840763499	0.100251916	0.273327394	0.655047623	0.506060203	0.399033853	0.432433431	0.063217044	0.195419406
1:519148047	1A	519148047	0.563970982	0.840763499	0.100251916	0.293984819	0.602726362	0.41836232	0.467553828	0.440954032	0.083172486	0.194769456
1:519148209	1A	519148209	0.563970982	0.840763499	0.100251916	0.273327394	0.655047623	0.506060203	0.399033853	0.432433431	0.063217044	0.195419406
1:519148363	1A	519148363	0.563970982	0.840763499	0.100251916	0.273327394	0.655047623	0.506060203	0.399033853	0.432433431	0.063217044	0.195419406
1:519148976	1A	519148976	0.500390308	0.840763499	0.11322378	0.255978097	0.599199651	0.459243538	0.534516135	0.426242052	0.129362006	0.193939858
1:519149180	1A	519149180	0.500390308	0.840763499	0.11322378	0.255978097	0.599199651	0.459243538	0.534516135	0.426242052	0.129362006	0.193939858
1:519149238	1A	519149238	0.500390308	0.840763499	0.11322378	0.255978097	0.599199651	0.459243538	0.534516135	0.426242052	0.129362006	0.193939858
1:519149463	1A	519149463	0.500390308	0.840763499	0.11322378	0.255978097	0.599199651	0.459243538	0.534516135	0.426242052	0.129362006	0.193939858
1:519149774	1A	519149774	0.500390308	0.840763499	0.11322378	0.255978097	0.599199651	0.459243538	0.534516135	0.426242052	0.129362006	0.193939858
1:519149845	1A	519149845	0.500390308	0.840763499	0.11322378	0.22727282	0.64474024	0.538571517	0.469704937	0.418484079	0.099770633	0.192897171
1:519150302	1A	519150302	0.500390308	0.840763499	0.11322378	0.255978097	0.599199651	0.459243538	0.534516135	0.426242052	0.129362006	0.193939858
1:519151706	1A	519151706	0.500390308	0.840763499	0.11322378	0.22727282	0.64474024	0.538571517	0.469704937	0.418484079	0.099770633	0.192897171
1:519151998	1A	519151998	0.563970982	0.840763499	0.100251916	0.273327394	0.655047623	0.506060203	0.399033853	0.432433431	0.063217044	0.195419406
1:519152119	1A	519152119	0.563970982	0.840763499	0.100251916	0.293984819	0.602726362	0.41836232	0.467553828	0.440954032	0.083172486	0.194769456
1:519152292	1A	519152292	0.563970982	0.840763499	0.100251916	0.273327394	0.655047623	0.506060203	0.399033853	0.432433431	0.063217044	0.195419406
1:519153162	1A	519153162	0.500390308	0.840763499	0.11322378	0.255978097	0.599199651	0.459243538	0.534516135	0.426242052	0.129362006	0.193939858
1:519153183	1A	519153183	0.500390308	0.840763499	0.11322378	0.255978097	0.599199651	0.459243538	0.534516135	0.426242052	0.129362006	0.193939858
1:519153388	1A	519153388	0.500390308	0.840763499	0.11322378	0.255978097	0.599199651	0.459243538	0.534516135	0.426242052	0.129362006	0.193939858
1:519153528	1A	519153528	0.500390308	0.840763499	0.11322378	0.22727282	0.64474024	0.538571517	0.469704937	0.418484079	0.099770633	0.192897171
1:519153564	1A	519153564	0.500390308	0.840763499	0.11322378	0.255978097	0.599199651	0.459243538	0.534516135	0.426242052	0.129362006	0.193939858
1:519153667	1A	519153667	0.500390308	0.840763499	0.11322378	0.255978097	0.599199651	0.459243538	0.534516135	0.426242052	0.129362006	0.193939858
1:519154650	1A	519154650	0.517775241	0.840763499	0.118669089	0.21868504	0.597432428	0.559195355	0.456031158	0.400012721	0.08277545	0.189096612
1:519154705	1A	519154705	0.500390308	0.840763499	0.11322378	0.22727282	0.64474024	0.538571517	0.469704937	0.418484079	0.099770633	0.192897171
1:519154731	1A	519154731	0.563970982	0.840763499	0.100251916	0.273327394	0.655047623	0.506060203	0.399033853	0.432433431	0.063217044	0.195419406
1:519154736	1A	519154736	0.563970982	0.840763499	0.100251916	0.273327394	0.655047623	0.506060203	0.399033853	0.432433431	0.063217044	0.195419406
1:519154892	1A	519154892	0.517775241	0.840763499	0.118669089	0.238739984	0.585961209	0.525287675	0.473422316	0.406253464	0.085048585	0.187835351
1:519154964	1A	519154964	0.517775241	0.840763499	0.118669089	0.21868504	0.597432428	0.559195355	0.456031158	0.400012721	0.08277545	0.189096612
1:519155038	1A	519155038	0.617800795	0.840763499	0.113129335	0.323590177	0.626827619	0.322870892	0.437340739	0.418377557	0.068861632	0.191641792
1:519155066	1A	519155066	0.617800795	0.840763499	0.113129335	0.323590177	0.626827619	0.322870892	0.437340739	0.418377557	0.068861632	0.191641792
1:519155135	1A	519155135	0.617800795	0.840763499	0.113129335	0.323590177	0.626827619	0.322870892	0.437340739	0.418377557	0.068861632	0.191641792
1:519155228	1A	519155228	0.750173147	0.840763499	0.111283921	0.350871757	0.634823544	0.325731085	0.420055771	0.372867232	0.053223243	0.198829633
1:519155287	1A	519155287	0.750173147	0.840763499	0.111283921	0.350871757	0.634823544	0.325731085	0.420055771	0.372867232	0.053223243	0.198829633
1:519155513	1A	519155513	0.750173147	0.840763499	0.111283921	0.350871757	0.634823544	0.325731085	0.420055771	0.372867232	0.053223243	0.198829633
1:519155701	1A	519155701	0.750173147	0.840763499	0.111283921	0.350871757	0.634823544	0.325731085	0.420055771	0.372867232	0.053223243	0.198829633
1:519155855	1A	519155855	0.590042949	0.840763499	0.130322741	0.28367226	0.58312475	0.342182736	0.547297018	0.382759744	0.119828864	0.188549909
1:519156216	1A	519156216	0.590042949	0.840763499	0.130322741	0.28367226	0.58312475	0.342182736	0.547297018	0.382759744	0.119828864	0.188549909
1:519156442	1A	519156442	0.590042949	0.840763499	0.130322741	0.28367226	0.58312475	0.342182736	0.547297018	0.382759744	0.119828864	0.188549909
1:519156537	1A	519156537	0.590042949	0.840763499	0.130322741	0.28367226	0.58312475	0.342182736	0.547297018	0.382759744	0.119828864	0.188549909
1:534141643	1A	534141643	1	1	1	1	1	1	1	1	1	1
1:534141721	1A	534141721	1	1	1	1	1	1	1	1	1	1
1:534141811	1A	534141811	1	1	1	1	1	1	1	1	1	1
1:534279605	1A	534279605	1	1	1	1	1	1	1	1	1	1
1:535127383;Tdurum_contig47620_592	1A	535127383	0.088692243	0.015649853	0.41902858	0.026953938	0.650328211	0.077799668	0.007621643	0.330567123	0.015069961	7.71E-10
1:535580749	1A	535580749	0.450079211	0.002719106	0.447630645	0.040106482	0.610736739	0.104031381	0.070829345	0.388017159	0.004806545	2.57E-11
1:541164189	1A	541164189	0.575300469	0.567472819	0.633347233	0.3040076	0.000388818	0.015041353	0.345931358	0.001359168	0.044331499	1.64E-07
1:541164476	1A	541164476	0.575300469	0.567472819	0.633347233	0.3040076	0.000388818	0.015041353	0.345931358	0.001359168	0.044331499	1.64E-07
1:541164682	1A	541164682	0.575300469	0.567472819	0.640326176	0.303689414	0.000344553	0.015333267	0.349220463	0.001184741	0.050743335	8.10E-08
1:541164731	1A	541164731	0.575300469	0.567472819	0.639970786	0.303996983	0.000364322	0.014938865	0.365351985	0.001188876	0.04486291	1.17E-07
1:541438930	1A	541438930	0.575300469	0.567472819	0.637517642	0.303993087	0.000355326	0.015241898	0.358654757	0.001408628	0.041927534	1.76E-07
1:541439006	1A	541439006	0.575300469	0.567472819	0.637517642	0.303993087	0.000355326	0.015241898	0.358654757	0.001408628	0.041927534	1.76E-07
1:541457632	1A	541457632	0.717833007	0.617704818	0.850545827	0.106928111	0.002875895	0.026015596	0.34204861	0.000821379	0.082543541	6.42E-07
1:541458516	1A	541458516	0.717833007	0.617704818	0.850545827	0.106928111	0.002875895	0.026015596	0.34204861	0.000821379	0.082543541	6.42E-07
1:541458651	1A	541458651	0.575300469	0.567472819	0.637517642	0.303993087	0.000355326	0.015241898	0.358654757	0.001408628	0.041927534	1.76E-07
1:541459448	1A	541459448	0.717833007	0.617704818	0.850545827	0.106928111	0.002875895	0.026015596	0.34204861	0.000821379	0.082543541	6.42E-07
1:541459456	1A	541459456	0.717833007	0.617704818	0.850545827	0.106928111	0.002875895	0.026015596	0.34204861	0.000821379	0.082543541	6.42E-07
1:541472198	1A	541472198	0.717833007	0.617704818	0.850545827	0.106928111	0.002875895	0.026015596	0.34204861	0.000821379	0.082543541	6.42E-07
1:541488706	1A	541488706	0.717833007	0.617704818	0.850545827	0.106928111	0.002875895	0.026015596	0.34204861	0.000821379	0.082543541	6.42E-07
1:541489322	1A	541489322	0.717833007	0.617704818	0.850545827	0.106928111	0.002875895	0.026015596	0.34204861	0.000821379	0.082543541	6.42E-07
1:541489391	1A	541489391	0.717833007	0.617704818	0.850545827	0.106928111	0.002875895	0.026015596	0.34204861	0.000821379	0.082543541	6.42E-07
1:541489529	1A	541489529	0.717833007	0.617704818	0.850545827	0.106928111	0.002875895	0.026015596	0.34204861	0.000821379	0.082543541	6.42E-07
1:541489734	1A	541489734	0.717833007	0.617704818	0.850545827	0.106928111	0.002875895	0.026015596	0.34204861	0.000821379	0.082543541	6.42E-07
1:541489743	1A	541489743	0.717833007	0.617704818	0.850545827	0.106928111	0.002875895	0.026015596	0.34204861	0.000821379	0.082543541	6.42E-07
1:541489830	1A	541489830	0.717833007	0.617704818	0.850545827	0.106928111	0.002875895	0.026015596	0.34204861	0.000821379	0.082543541	6.42E-07
1:541489951	1A	541489951	0.717833007	0.617704818	0.850545827	0.106928111	0.002875895	0.026015596	0.34204861	0.000821379	0.082543541	6.42E-07
1:541490127	1A	541490127	0.717833007	0.617704818	0.850545827	0.106928111	0.002875895	0.026015596	0.34204861	0.000821379	0.082543541	6.42E-07
1:541499175	1A	541499175	0.717833007	0.617704818	0.850545827	0.106928111	0.002875895	0.026015596	0.34204861	0.000821379	0.082543541	6.42E-07
1:541517168	1A	541517168	0.717833007	0.617704818	0.850545827	0.106928111	0.002875895	0.026015596	0.34204861	0.000821379	0.082543541	6.42E-07
1:541517235	1A	541517235	0.717833007	0.617704818	0.850545827	0.106928111	0.002875895	0.026015596	0.34204861	0.000821379	0.082543541	6.42E-07
1:541517310	1A	541517310	0.539971986	0.567472819	0.622803935	0.29201551	0.000665738	0.017631752	0.373446051	0.001832642	0.035573084	2.18E-07
1:541635699	1A	541635699	0.539971986	0.567472819	0.622803935	0.29201551	0.000665738	0.017631752	0.373446051	0.001832642	0.035573084	2.18E-07
1:541635707	1A	541635707	0.539971986	0.567472819	0.622803935	0.29201551	0.000665738	0.017631752	0.373446051	0.001832642	0.035573084	2.18E-07
1:541699622	1A	541699622	0.539971986	0.567472819	0.622803935	0.29201551	0.000665738	0.017631752	0.373446051	0.001832642	0.035573084	2.18E-07
1:545859208	1A	545859208	0.500482165	0.733440067	0.007356301	0.070879118	0.000593351	0.000420223	0.000940704	0.005909799	0.004356898	3.90E-08
1:545859247	1A	545859247	0.500482165	0.733440067	0.007356301	0.070879118	0.000593351	0.000420223	0.000940704	0.005909799	0.004356898	3.90E-08
1:545859445	1A	545859445	0.500482165	0.733440067	0.007356301	0.070879118	0.000593351	0.000420223	0.000940704	0.005909799	0.004356898	3.90E-08
1:545860132	1A	545860132	0.500482165	0.733440067	0.007356301	0.070879118	0.000593351	0.000420223	0.000940704	0.005909799	0.004356898	3.90E-08
1:545861348	1A	545861348	0.500482165	0.733440067	0.007917865	0.071655637	0.000587617	0.000419848	0.001446208	0.006157132	0.010315698	4.59E-08
1:545868679	1A	545868679	0.500482165	0.733440067	0.007917865	0.071655637	0.000587617	0.000419848	0.001446208	0.006157132	0.010315698	4.59E-08
1:545889934	1A	545889934	0.500482165	0.733440067	0.007917865	0.071655637	0.000587617	0.000419848	0.001454869	0.006086374	0.00919935	4.20E-08
1:545890436	1A	545890436	0.515690875	0.016836804	0.006621243	0.713932192	0.004112751	0.008640287	0.001747902	0.053695341	0.075128666	9.91E-07
1:545919563	1A	545919563	0.010772191	0.127816073	0.290019209	0.202551717	0.010642263	0.013282449	0.078064945	0.349116389	7.18E-05	1.23E-06
1:545922870	1A	545922870	0.010772191	0.127816073	0.290019209	0.202551717	0.010642263	0.013282449	0.078064945	0.349116389	7.18E-05	1.23E-06
1:546091696	1A	546091696	0.010772191	0.127816073	0.290019209	0.202551717	0.010642263	0.013282449	0.078064945	0.349116389	7.18E-05	1.23E-06
1:546091806	1A	546091806	0.010772191	0.127816073	0.290019209	0.202551717	0.010642263	0.013282449	0.078064945	0.349116389	7.18E-05	1.23E-06
1:546095873	1A	546095873	0.010772191	0.127816073	0.290019209	0.202551717	0.010642263	0.013282449	0.078064945	0.349116389	7.18E-05	1.23E-06
1:546108504	1A	546108504	0.010772191	0.127816073	0.290019209	0.202551717	0.010642263	0.013282449	0.078064945	0.349116389	7.18E-05	1.23E-06
1:547595828	1A	547595828	0.096084121	0.056186786	0.138658369	0.08035907	0.056583834	0.016837385	0.004410265	0.149080888	0.000614077	6.36E-07
1:547595971	1A	547595971	0.096084121	0.056186786	0.138658369	0.08035907	0.056583834	0.016837385	0.004410265	0.149080888	0.000614077	6.36E-07
1:547727046	1A	547727046	0.111030339	0.111711358	0.285509194	0.541335056	0.00364391	0.007084921	0.066840252	0.158602286	0.07825764	2.33E-06
1:547727368	1A	547727368	0.111030339	0.111711358	0.285509194	0.541335056	0.00364391	0.007084921	0.066840252	0.158602286	0.07825764	2.33E-06
1:547727563	1A	547727563	0.111030339	0.111711358	0.285509194	0.541335056	0.00364391	0.007084921	0.066840252	0.158602286	0.07825764	2.33E-06
1:547728200	1A	547728200	0.111030339	0.111711358	0.285509194	0.541335056	0.00364391	0.007084921	0.066840252	0.158602286	0.07825764	2.33E-06
1:547728288	1A	547728288	0.111030339	0.111711358	0.285509194	0.541335056	0.00364391	0.007084921	0.066840252	0.158602286	0.07825764	2.33E-06
1:547728397	1A	547728397	0.111030339	0.111711358	0.285509194	0.541335056	0.00364391	0.007084921	0.066840252	0.158602286	0.07825764	2.33E-06
1:547729848	1A	547729848	0.111030339	0.111711358	0.285509194	0.541335056	0.00364391	0.007084921	0.066840252	0.158602286	0.07825764	2.33E-06
1:547736307	1A	547736307	0.111030339	0.111711358	0.285509194	0.541335056	0.00364391	0.007084921	0.066840252	0.158602286	0.07825764	2.33E-06
1:547736464	1A	547736464	0.111030339	0.111711358	0.285509194	0.541335056	0.00364391	0.007084921	0.066840252	0.158602286	0.07825764	2.33E-06
1:547736574	1A	547736574	0.111030339	0.111711358	0.285509194	0.541335056	0.00364391	0.007084921	0.066840252	0.158602286	0.07825764	2.33E-06
1:547743845	1A	547743845	0.111030339	0.111711358	0.285509194	0.541335056	0.00364391	0.007084921	0.066840252	0.158602286	0.07825764	2.33E-06
1:547743895	1A	547743895	0.111030339	0.111711358	0.285509194	0.541335056	0.00364391	0.007084921	0.066840252	0.158602286	0.07825764	2.33E-06
1:547910011	1A	547910011	0.111030339	0.111711358	0.319738567	0.654939438	0.004479574	0.002598604	0.011906262	0.151036639	0.019638391	1.01E-07
1:548208155	1A	548208155	0.099476671	0.107139681	0.490464439	0.777405171	0.006654122	0.010548991	0.236198	0.76046675	0.057451317	6.40E-05
1:549000179	1A	549000179	0.140601707	0.107139681	0.695431118	0.766172152	0.070936842	0.017424208	0.00333392	0.304544684	0.01745286	0.027878896
1:549038744	1A	549038744	0.140601707	0.107139681	0.695431118	0.766172152	0.070936842	0.017424208	0.00333392	0.304544684	0.01745286	0.027878896
1:549039381	1A	549039381	0.140601707	0.107139681	0.695431118	0.766172152	0.070936842	0.017424208	0.00333392	0.304544684	0.01745286	0.027878896
1:549042071	1A	549042071	0.140601707	0.107139681	0.695431118	0.766172152	0.070936842	0.017424208	0.00333392	0.304544684	0.01745286	0.027878896
1:549042399	1A	549042399	0.140601707	0.107139681	0.695431118	0.766172152	0.070936842	0.017424208	0.00333392	0.304544684	0.01745286	0.027878896
1:549043015	1A	549043015	0.140601707	0.107139681	0.695431118	0.766172152	0.070936842	0.017424208	0.00333392	0.304544684	0.01745286	0.027878896
1:549043718	1A	549043718	0.140601707	0.107139681	0.695431118	0.766172152	0.070936842	0.017424208	0.00333392	0.304544684	0.01745286	0.027878896
1:549044541	1A	549044541	0.140601707	0.107139681	0.695431118	0.766172152	0.070936842	0.017424208	0.00333392	0.304544684	0.01745286	0.027878896
1:549656641	1A	549656641	0.031713905	0.063324038	0.188108606	0.521530096	5.20E-08	0.00273645	2.87E-05	0.32818912	0.007486579	0.013105643
1:549657844	1A	549657844	0.052859784	0.244009176	0.363781019	0.448858851	4.53E-06	0.006741278	3.43E-05	0.30225455	0.008851468	0.035922699
1:550767347	1A	550767347	0.085444049	0.244009176	0.465359472	0.511210958	1.77E-06	0.006125394	0.861036431	0.991732177	0.995401738	0.77714866
1:550767761	1A	550767761	0.085444049	0.244009176	0.465359472	0.511210958	1.77E-06	0.006125394	0.861036431	0.991732177	0.995401738	0.77714866
1:559908391	1A	559908391	0.628263203	0.589529011	0.908879731	0.963442798	0.92265721	0.536030251	0.999999995	0.999877016	0.999984833	0.999978756
1:559912617	1A	559912617	0.628263203	0.589529011	0.908879731	0.963442798	0.92265721	0.536030251	0.999999995	0.999877016	0.999984833	0.999978756
1:559931480	1A	559931480	0.521695236	0.004770715	0.529177117	0.001018899	0.000117795	0.000954209	0.976694317	0.609158858	0.972761922	0.962931088
1:560070161	1A	560070161	0.014687675	0.173166695	0.173033635	0.225257663	1.83E-05	0.084466703	0.980561746	0.909495113	0.998964853	0.941732068
1:560070163	1A	560070163	0.014687675	0.173166695	0.173033635	0.225257663	1.83E-05	0.084466703	0.980561746	0.909495113	0.998964853	0.941732068
1:560070193	1A	560070193	0.033104144	0.266963796	0.976563118	0.485189289	3.65E-08	0.014809421	0.999946246	0.9991939	0.999945717	0.999674447
1:560070349	1A	560070349	0.014687675	0.173166695	0.173033635	0.225257663	1.83E-05	0.084466703	0.980561746	0.909495113	0.998964853	0.941732068
1:560070427	1A	560070427	0.014687675	0.173166695	0.173033635	0.225257663	1.83E-05	0.084466703	0.980561746	0.909495113	0.998964853	0.941732068
1:560070531	1A	560070531	1	1	1	1	1	1	1	1	1	1
1:560070581	1A	560070581	0.035518344	0.100332807	0.320478484	0.204758744	0.561925651	0.531610464	0.999999506	0.998158801	0.99999989	0.773603606
1:560071622	1A	560071622	0.006584838	0.173166695	0.174505054	0.211668934	6.47E-05	0.044698916	0.973018951	0.865446036	0.998974108	0.899030954
1:560071681	1A	560071681	1	1	1	1	1	1	1	1	1	1
1:560072087	1A	560072087	0.006584838	0.173166695	0.174505054	0.202204781	3.58E-05	0.041606261	0.986959593	0.886419575	0.998629136	0.918613555
1:560072088	1A	560072088	0.006584838	0.173166695	0.174505054	0.202204781	3.58E-05	0.041606261	0.986959593	0.886419575	0.998629136	0.918613555
1:560072244	1A	560072244	1	1	1	1	1	1	1	1	1	1
1:560072317	1A	560072317	0.014687675	0.173166695	0.173033635	0.225257663	1.83E-05	0.084466703	0.980561746	0.909495113	0.998964853	0.941732068
1:560072377	1A	560072377	1	1	1	1	1	1	1	1	1	1
1:560072448	1A	560072448	1	1	1	1	1	1	1	1	1	1
1:560086057	1A	560086057	1	1	1	1	1	1	1	1	1	1
1:560086273	1A	560086273	0.014687675	0.173166695	0.173033635	0.225257663	1.83E-05	0.084466703	0.980561746	0.909495113	0.998964853	0.941732068
1:560086342	1A	560086342	1	1	1	1	1	1	1	1	1	1
1:560086508	1A	560086508	0.006584838	0.173166695	0.174505054	0.202204781	3.58E-05	0.041606261	0.986959593	0.886419575	0.998629136	0.918613555
1:560086714	1A	560086714	1	1	1	1	1	1	1	1	1	1
1:560086736	1A	560086736	1	1	1	1	1	1	1	1	1	1
1:560086766	1A	560086766	1	1	1	1	1	1	1	1	1	1
1:560086822	1A	560086822	1	1	1	1	1	1	1	1	1	1
1:560086849	1A	560086849	1	1	1	1	1	1	1	1	1	1
1:560086926	1A	560086926	1	1	1	1	1	1	1	1	1	1
1:560087134	1A	560087134	1	1	1	1	1	1	1	1	1	1
1:560087331	1A	560087331	1	1	1	1	1	1	1	1	1	1
1:560087635	1A	560087635	1	1	1	1	1	1	1	1	1	1
1:560087721	1A	560087721	1	1	1	1	1	1	1	1	1	1
1:560087778	1A	560087778	1	1	1	1	1	1	1	1	1	1
1:560143901	1A	560143901	1	1	1	1	1	1	1	1	1	1
1:560154038	1A	560154038	1	1	1	1	1	1	1	1	1	1
1:560154057	1A	560154057	1	1	1	1	1	1	1	1	1	1
1:560154095	1A	560154095	0.014687675	0.173166695	0.173033635	0.225257663	1.83E-05	0.084466703	0.980561746	0.909495113	0.998964853	0.941732068
1:560154327	1A	560154327	1	1	1	1	1	1	1	1	1	1
1:560154351	1A	560154351	1	1	1	1	1	1	1	1	1	1
1:560154643	1A	560154643	0.628263203	0.589529011	0.849603315	0.955999514	0.915451318	0.539493462	0.481122274	0.869491295	0.083663417	0.498607231
1:560154680	1A	560154680	0.628263203	0.589529011	0.849603315	0.955999514	0.915451318	0.539493462	0.481122274	0.869491295	0.083663417	0.498607231
1:560154771	1A	560154771	0.628263203	0.589529011	0.849603315	0.955999514	0.915451318	0.539493462	0.481122274	0.869491295	0.083663417	0.498607231
1:560154861	1A	560154861	0.628263203	0.589529011	0.835765515	0.95338238	0.920028527	0.532737571	0.506745678	0.827826789	0.081015979	0.466902697
1:560154982	1A	560154982	0.628263203	0.589529011	0.849603315	0.955999514	0.915451318	0.539493462	0.481122274	0.869491295	0.083663417	0.498607231
1:560155089	1A	560155089	0.628263203	0.589529011	0.811497352	0.963405484	0.92285209	0.535870076	0.578207633	0.92513658	0.051916986	0.513245906
1:560155105	1A	560155105	0.628263203	0.589529011	0.811497352	0.963405484	0.92285209	0.535870076	0.578207633	0.92513658	0.051916986	0.513245906
1:560155122	1A	560155122	0.628263203	0.589529011	0.811497352	0.963405484	0.92285209	0.535870076	0.578207633	0.92513658	0.051916986	0.513245906
1:560155294	1A	560155294	0.628263203	0.589529011	0.811497352	0.963405484	0.92285209	0.535870076	0.578207633	0.92513658	0.051916986	0.513245906
1:560155307	1A	560155307	0.628263203	0.589529011	0.811497352	0.963405484	0.92285209	0.535870076	0.578207633	0.92513658	0.051916986	0.513245906
1:560155366	1A	560155366	0.628263203	0.589529011	0.849603315	0.955999514	0.915451318	0.539493462	0.481122274	0.869491295	0.083663417	0.498607231
1:560155522	1A	560155522	0.628263203	0.589529011	0.811497352	0.963405484	0.92285209	0.535870076	0.578207633	0.92513658	0.051916986	0.513245906
1:560155539	1A	560155539	0.628263203	0.589529011	0.811497352	0.963405484	0.92285209	0.535870076	0.578207633	0.92513658	0.051916986	0.513245906
1:560155578	1A	560155578	0.628263203	0.589529011	0.811497352	0.963405484	0.92285209	0.535870076	0.578207633	0.92513658	0.051916986	0.513245906
1:560155584	1A	560155584	0.628263203	0.589529011	0.811497352	0.963405484	0.92285209	0.535870076	0.578207633	0.92513658	0.051916986	0.513245906
1:560155867	1A	560155867	0.628263203	0.589529011	0.811497352	0.963405484	0.92285209	0.535870076	0.578207633	0.92513658	0.051916986	0.513245906
1:560155907	1A	560155907	0.628263203	0.589529011	0.811497352	0.963405484	0.92285209	0.535870076	0.578207633	0.92513658	0.051916986	0.513245906
1:560155920	1A	560155920	0.628263203	0.589529011	0.811497352	0.963405484	0.92285209	0.535870076	0.578207633	0.92513658	0.051916986	0.513245906
1:560204316	1A	560204316	0.628263203	0.589529011	0.811497352	0.963405484	0.92285209	0.535870076	0.578207633	0.92513658	0.051916986	0.513245906
1:560204383	1A	560204383	0.628263203	0.589529011	0.811497352	0.963405484	0.92285209	0.535870076	0.578207633	0.92513658	0.051916986	0.513245906
1:560204396	1A	560204396	0.628263203	0.589529011	0.811497352	0.963405484	0.92285209	0.535870076	0.578207633	0.92513658	0.051916986	0.513245906
1:560204844	1A	560204844	0.628263203	0.589529011	0.811497352	0.963405484	0.92285209	0.535870076	0.578207633	0.92513658	0.051916986	0.513245906
1:560204865	1A	560204865	0.628263203	0.589529011	0.906282331	0.958231169	0.912241665	0.537404567	0.99601479	0.984514218	0.407124491	0.968608574
1:560204982	1A	560204982	0.628263203	0.589529011	0.908992982	0.958794579	0.922025511	0.514507833	0.992446882	0.980462309	0.368819113	0.94642046
1:560205718	1A	560205718	0.628263203	0.589529011	0.887785775	0.958937328	0.922990387	0.539492792	0.99707407	0.995451182	0.555498487	0.974066304
1:560209536	1A	560209536	0.628263203	0.589529011	0.908992982	0.958794579	0.922025511	0.514507833	0.992446882	0.980462309	0.368819113	0.94642046
1:560209729	1A	560209729	1	1	1	1	1	1	1	1	1	1
1:560209816	1A	560209816	0.001303824	0.136845273	0.343241971	0.060042601	0.203274137	0.37407761	0.382493748	0.237331682	0.099619446	0.008127832
1:560244603	1A	560244603	0.628263203	0.589529011	0.887785775	0.958937328	0.922990387	0.539492792	0.99707407	0.995451182	0.555498487	0.974066304
1:560244617	1A	560244617	0.628263203	0.589529011	0.858747324	0.907315725	0.905944351	0.408076719	0.019530653	0.743371659	0.191996384	0.00412624
1:560244629	1A	560244629	0.628263203	0.589529011	0.887785775	0.958937328	0.922990387	0.539492792	0.99707407	0.995451182	0.555498487	0.974066304
1:560258058	1A	560258058	0.628263203	0.589529011	0.858747324	0.907315725	0.905944351	0.408076719	0.019530653	0.743371659	0.191996384	0.00412624
1:560258818	1A	560258818	0.628263203	0.589529011	0.887785775	0.958937328	0.922990387	0.539492792	0.99707407	0.995451182	0.555498487	0.974066304
1:560388129	1A	560388129	0.628263203	0.589529011	0.896435375	0.957429473	0.917925747	0.535068942	0.994600653	0.984524066	0.390820985	0.960968654
1:560496297	1A	560496297	0.628263203	0.589529011	0.887785775	0.958937328	0.922990387	0.539492792	0.99707407	0.995451182	0.555498487	0.974066304
1:560496394	1A	560496394	0.628263203	0.589529011	0.887785775	0.958937328	0.922990387	0.539492792	0.99707407	0.995451182	0.555498487	0.974066304
1:560496745	1A	560496745	1	1	0.999897415	1	1	1	0.999999969	1	0.999275288	1
1:560496824	1A	560496824	0.628263203	0.589529011	0.887785775	0.958937328	0.922990387	0.539492792	0.99707407	0.995451182	0.555498487	0.974066304
1:560497211	1A	560497211	1	1	0.993670969	1	1	1	0.972498489	0.999922983	0.573817861	0.999538669
1:560537705	1A	560537705	0.628263203	0.589529011	0.887785775	0.958937328	0.922990387	0.539492792	0.99707407	0.995451182	0.555498487	0.974066304
1:560537842	1A	560537842	0.628263203	0.589529011	0.887785775	0.958937328	0.922990387	0.539492792	0.99707407	0.995451182	0.555498487	0.974066304
1:560538147	1A	560538147	0.628263203	0.589529011	0.887785775	0.958937328	0.922990387	0.539492792	0.99707407	0.995451182	0.555498487	0.974066304
1:560538691	1A	560538691	0.628263203	0.589529011	0.887785775	0.958937328	0.922990387	0.539492792	0.99707407	0.995451182	0.555498487	0.974066304
1:560538760	1A	560538760	0.628263203	0.589529011	0.887785775	0.958937328	0.922990387	0.539492792	0.99707407	0.995451182	0.555498487	0.974066304
1:560538809	1A	560538809	0.628263203	0.589529011	0.887785775	0.958937328	0.922990387	0.539492792	0.99707407	0.995451182	0.555498487	0.974066304
1:560538949	1A	560538949	0.628263203	0.589529011	0.887785775	0.958937328	0.922990387	0.539492792	0.99707407	0.995451182	0.555498487	0.974066304
1:560538952	1A	560538952	0.628263203	0.589529011	0.887785775	0.958937328	0.922990387	0.539492792	0.99707407	0.995451182	0.555498487	0.974066304
1:560539043	1A	560539043	0.628263203	0.589529011	0.887785775	0.958937328	0.922990387	0.539492792	0.99707407	0.995451182	0.555498487	0.974066304
1:560539114	1A	560539114	0.628263203	0.589529011	0.887785775	0.958937328	0.922990387	0.539492792	0.99707407	0.995451182	0.555498487	0.974066304
1:560539159	1A	560539159	0.628263203	0.589529011	0.887785775	0.958937328	0.922990387	0.539492792	0.99707407	0.995451182	0.555498487	0.974066304
1:560539215	1A	560539215	0.686323267	0.340783528	0.884897008	0.96204882	0.938879248	0.836899098	0.9989047	0.994826278	0.355282558	0.824810854
1:560539413	1A	560539413	0.686323267	0.328864549	0.884897008	0.945859534	0.97454754	0.936172021	0.999114943	0.996893366	0.418588465	0.837542412
1:560539483	1A	560539483	0.501949102	0.145877144	0.670672184	0.298407556	0.316884793	0.740757871	0.97155061	0.936572654	0.300361333	0.718004967
1:560539535	1A	560539535	1	1	0.999897415	1	1	1	0.999999969	1	0.999275288	1
1:560539606	1A	560539606	0.628263203	0.589529011	0.887785775	0.958937328	0.922990387	0.539492792	0.99707407	0.995451182	0.555498487	0.974066304
1:560540513	1A	560540513	0.628263203	0.589529011	0.887785775	0.958937328	0.922990387	0.539492792	0.99707407	0.995451182	0.555498487	0.974066304
1:560540565	1A	560540565	0.628263203	0.589529011	0.887785775	0.958937328	0.922990387	0.539492792	0.99707407	0.995451182	0.555498487	0.974066304
1:560541499	1A	560541499	0.686323267	0.328864549	0.884897008	0.945859534	0.977625368	0.934792965	0.999119175	0.995849047	0.492223431	0.811601774
1:560541608	1A	560541608	0.628263203	0.589529011	0.887785775	0.958937328	0.922990387	0.539492792	0.99707407	0.995451182	0.555498487	0.974066304
1:560541996	1A	560541996	1	1	0.999897415	1	1	1	0.999999969	1	0.999275288	1
1:560542690	1A	560542690	0.628263203	0.589529011	0.887785775	0.958937328	0.922990387	0.539492792	0.99707407	0.995451182	0.555498487	0.974066304
1:560543266	1A	560543266	0.628263203	0.589529011	0.887785775	0.958937328	0.922990387	0.539492792	0.99707407	0.995451182	0.555498487	0.974066304
1:560543275	1A	560543275	1	0.999996718	0.999897415	0.999382234	0.946212267	0.99999549	0.999999969	1	0.999275288	0.999999993
1:560544139	1A	560544139	0.628263203	0.589529011	0.887785775	0.958937328	0.922990387	0.539492792	0.99707407	0.995451182	0.555498487	0.974066304
1:560544423	1A	560544423	0.628263203	0.589529011	0.887785775	0.958937328	0.922990387	0.539492792	0.99707407	0.995451182	0.555498487	0.974066304
1:560544687	1A	560544687	0.628263203	0.589529011	0.887785775	0.958937328	0.922990387	0.539492792	0.99707407	0.995451182	0.555498487	0.974066304
1:560544809	1A	560544809	1	1	0.999897415	1	1	1	0.999999969	1	0.999275288	1
1:560545135	1A	560545135	1	1	0.999897415	1	1	1	0.999999969	1	0.999275288	1
1:560545599	1A	560545599	0.000404011	0.283802622	0.18861236	0.148012844	0.099406099	0.565281964	0.771469009	0.371429023	0.69090653	0.267236717
1:560546032	1A	560546032	1	1	0.999897415	1	1	1	0.999999969	1	0.999275288	1
1:560546086	1A	560546086	1	1	0.999897415	1	1	1	0.999999969	1	0.999275288	1
1:560546294	1A	560546294	0.628263203	0.589529011	0.887785775	0.958937328	0.922990387	0.539492792	0.99707407	0.995451182	0.555498487	0.974066304
1:560547509	1A	560547509	0.628263203	0.589529011	0.887785775	0.958937328	0.922990387	0.539492792	0.99707407	0.995451182	0.555498487	0.974066304
1:560547531	1A	560547531	0.628263203	0.589529011	0.887785775	0.958937328	0.922990387	0.539492792	0.99707407	0.995451182	0.555498487	0.974066304
1:560547729	1A	560547729	1	1	0.999897415	1	1	1	0.999999969	1	0.999275288	1
1:560563919	1A	560563919	0.45594067	0.039687946	0.084152182	0.128359846	0.093732102	0.08076505	0.508876038	0.614995785	0.279370227	0.702332365
1:560564336	1A	560564336	0.81650379	0.657615461	0.316835541	0.041174734	0.545354143	0.478492428	0.884756499	0.634657556	0.967112215	0.937661499
1:560564511	1A	560564511	0.81650379	0.657615461	0.316835541	0.041174734	0.545354143	0.478492428	0.884756499	0.634657556	0.967112215	0.937661499
1:560565780	1A	560565780	0.266625292	0.553034324	0.222143096	0.01511348	0.561040368	0.081294681	0.967032215	0.756513387	0.777748359	0.98895368
1:560567134	1A	560567134	1	1	0.999897415	1	1	1	0.999999969	1	0.999275288	1
1:560567331	1A	560567331	0.81650379	0.657615461	0.316835541	0.041174734	0.545354143	0.478492428	0.884756499	0.634657556	0.967112215	0.937661499
1:560567467	1A	560567467	1	1	0.999897415	1	1	1	0.999999969	1	0.999275288	1
1:560567578	1A	560567578	0.81650379	0.657615461	0.316835541	0.041174734	0.545354143	0.478492428	0.884756499	0.634657556	0.967112215	0.937661499
1:560567625	1A	560567625	0.628263203	0.589529011	0.887785775	0.958937328	0.922990387	0.539492792	0.99707407	0.995451182	0.555498487	0.974066304
1:560568131	1A	560568131	0.547922329	0.098513156	0.517574147	0.026246212	0.036429719	0.897996506	0.98589757	0.889020769	0.895391004	0.911310541
1:560568965	1A	560568965	0.266625292	0.553034324	0.222143096	0.01511348	0.561040368	0.081294681	0.967032215	0.756513387	0.777748359	0.98895368
1:560568972	1A	560568972	1	1	0.999897415	1	1	1	0.999999969	1	0.999275288	1
1:560571362	1A	560571362	0.547922329	0.098513156	0.517574147	0.026246212	0.036429719	0.897996506	0.98589757	0.889020769	0.895391004	0.911310541
1:560571485	1A	560571485	0.547922329	0.098513156	0.517574147	0.026246212	0.036429719	0.897996506	0.98589757	0.889020769	0.895391004	0.911310541
1:560572634	1A	560572634	1	1	0.999897415	1	1	1	0.999999969	1	0.999275288	1
1:560572647	1A	560572647	0.81650379	0.657615461	0.316835541	0.041174734	0.545354143	0.478492428	0.884756499	0.634657556	0.967112215	0.937661499
1:560572723	1A	560572723	1	1	0.999897415	1	1	1	0.999999969	1	0.999275288	1
1:560572724	1A	560572724	1	1	0.999897415	1	1	1	0.999999969	1	0.999275288	1
1:560572750	1A	560572750	1	1	0.999897415	1	1	1	0.999999969	1	0.999275288	1
1:560573020	1A	560573020	1	1	0.999897415	1	1	1	0.999999969	1	0.999275288	1
1:560591294	1A	560591294	1	1	0.999897415	1	1	1	0.999999969	1	0.999275288	1
1:560591309	1A	560591309	1	1	0.999897415	1	1	1	0.999999969	1	0.999275288	1
1:560591319	1A	560591319	0.686323267	0.328864549	0.884897008	0.945859534	0.977625368	0.934792965	0.999119175	0.995849047	0.492223431	0.811601774
1:560591327	1A	560591327	0.686323267	0.328864549	0.884897008	0.945859534	0.977625368	0.934792965	0.999119175	0.995849047	0.492223431	0.811601774
1:560591398	1A	560591398	1	1	0.999897415	1	1	1	0.999999969	1	0.999275288	1
1:560591435	1A	560591435	0.686323267	0.328864549	0.884897008	0.945859534	0.977625368	0.934792965	0.999119175	0.995849047	0.492223431	0.811601774
1:560592432	1A	560592432	1	1	0.999897415	1	1	1	0.999999969	1	0.999275288	1
1:560592604	1A	560592604	0.547922329	0.098513156	0.517574147	0.026246212	0.036429719	0.897996506	0.98589757	0.889020769	0.895391004	0.911310541
1:560592807	1A	560592807	1	1	0.999897415	1	1	1	0.999999969	1	0.999275288	1
1:560593026	1A	560593026	1	1	0.999897415	1	1	1	0.999999969	1	0.999275288	1
1:560593713	1A	560593713	0.867547609	0.177668027	0.284437357	0.334446879	0.393805676	0.345292063	0.939683519	0.809939635	0.973530777	0.899672414
1:560593789	1A	560593789	1	1	0.999897415	1	1	1	0.999999969	1	0.999275288	1
1:560594290	1A	560594290	0.686323267	0.328864549	0.884897008	0.945859534	0.977625368	0.934792965	0.999119175	0.995849047	0.492223431	0.811601774
1:560594670	1A	560594670	1	1	0.999897415	1	1	1	0.999999969	1	0.999275288	1
1:560594866	1A	560594866	1	1	0.999897415	1	1	1	0.999999969	1	0.999275288	1
1:560594925	1A	560594925	1	1	0.999897415	1	1	1	0.999999969	1	0.999275288	1
1:560595278	1A	560595278	0.867547609	0.272009546	0.284437357	0.358756555	0.365118214	0.400384509	0.868305964	0.679890299	0.969863683	0.881396195
1:560595393	1A	560595393	0.686323267	0.328864549	0.884897008	0.945859534	0.977625368	0.934792965	0.999119175	0.995849047	0.492223431	0.811601774
1:560596433	1A	560596433	0.867547609	0.272009546	0.284437357	0.358756555	0.365118214	0.400384509	0.868305964	0.679890299	0.969863683	0.881396195
1:560596630	1A	560596630	0.686323267	0.328864549	0.884897008	0.945859534	0.977625368	0.934792965	0.999119175	0.995849047	0.492223431	0.811601774
1:560596939	1A	560596939	0.547922329	0.098513156	0.517574147	0.026246212	0.036429719	0.897996506	0.98589757	0.889020769	0.895391004	0.911310541
1:560597008	1A	560597008	0.228092662	0.089225362	0.275609315	0.175939762	0.01936138	0.871930155	0.981271414	0.848949175	0.645103287	0.284442831
1:560597081	1A	560597081	1	1	0.999897415	1	1	1	0.999999969	1	0.999275288	1
1:560597462	1A	560597462	0.547922329	0.098513156	0.517574147	0.026246212	0.036429719	0.897996506	0.98589757	0.889020769	0.895391004	0.911310541
1:560609625	1A	560609625	0.867547609	0.272009546	0.284437357	0.358756555	0.365118214	0.400384509	0.868305964	0.679890299	0.969863683	0.881396195
1:560649154	1A	560649154	1	1	0.999897415	1	1	1	0.999999969	1	0.999275288	1
1:560649883	1A	560649883	1	1	0.999897415	1	1	1	0.999999969	1	0.999275288	1
1:560650434	1A	560650434	1	1	0.999897415	1	1	1	0.999999969	1	0.999275288	1
1:560650544	1A	560650544	1	1	0.999897415	1	1	1	0.999999969	1	0.999275288	1
1:560650649	1A	560650649	0.867547609	0.272009546	0.284437357	0.358756555	0.365118214	0.400384509	0.868305964	0.679890299	0.969863683	0.881396195
1:560650937	1A	560650937	0.867547609	0.177668027	0.284437357	0.334446879	0.393805676	0.345292063	0.939683519	0.809939635	0.973530777	0.899672414
1:560651667	1A	560651667	0.547922329	0.098513156	0.517574147	0.026246212	0.036429719	0.897996506	0.98589757	0.889020769	0.895391004	0.911310541
1:560651736	1A	560651736	1	1	0.999897415	1	1	1	0.999999969	1	0.999275288	1
1:560812679	1A	560812679	0.547922329	0.098513156	0.517574147	0.026246212	0.036429719	0.897996506	0.98589757	0.889020769	0.895391004	0.911310541
1:560812693	1A	560812693	0.547922329	0.098513156	0.517574147	0.026246212	0.036429719	0.897996506	0.98589757	0.889020769	0.895391004	0.911310541
1:560813651	1A	560813651	1	1	0.999897415	1	1	1	0.999999969	1	0.999275288	1
1:560813782	1A	560813782	0.867547609	0.272009546	0.284437357	0.358756555	0.365118214	0.400384509	0.868305964	0.679890299	0.969863683	0.881396195
1:560813897	1A	560813897	1	1	0.999897415	1	1	1	0.999999969	1	0.999275288	1
1:560814096	1A	560814096	1	1	0.999897415	1	1	1	0.999999969	1	0.999275288	1
1:560814653	1A	560814653	0.547922329	0.098513156	0.517574147	0.026246212	0.036429719	0.897996506	0.98589757	0.889020769	0.895391004	0.911310541
1:560858683	1A	560858683	1	1	0.999539556	1	1	1	0.999999961	1	0.999268977	1
1:560858787	1A	560858787	0.751977672	0.286666733	0.271751567	0.357366411	0.394318109	0.448172111	0.85713881	0.721063715	0.958538738	0.849085405
1:560859022	1A	560859022	0.867547609	0.272009546	0.271435635	0.324920235	0.352371308	0.389417671	0.868412893	0.686005751	0.965627821	0.872528116
1:560859224	1A	560859224	0.547922329	0.098513156	0.495676541	0.021668791	0.033779754	0.892335203	0.979225356	0.893716136	0.884350108	0.916643923
1:560859297	1A	560859297	0.867547609	0.272009546	0.271435635	0.324920235	0.352371308	0.389417671	0.868412893	0.686005751	0.965627821	0.872528116
1:560859300	1A	560859300	1	1	0.999539556	1	1	1	0.999999961	1	0.999268977	1
1:560892638	1A	560892638	0.687494088	0.157034536	0.251914801	0.176141482	0.100671415	0.963601615	0.98326534	0.880510033	0.758761126	0.847460712
1:560892702	1A	560892702	0.687494088	0.157034536	0.251914801	0.176141482	0.100671415	0.963601615	0.98326534	0.880510033	0.758761126	0.847460712
1:560900383	1A	560900383	1	1	0.999539556	1	1	1	0.999999961	1	0.999268977	1
1:560900385	1A	560900385	0.867547609	0.272009546	0.271435635	0.324920235	0.352371308	0.389417671	0.868412893	0.686005751	0.965627821	0.872528116
1:561034903	1A	561034903	0.751977672	0.272009546	0.271751567	0.288429356	0.262041971	0.421839282	0.836443767	0.713850626	0.970454439	0.823789282
1:561035191	1A	561035191	0.427380052	0.615819558	0.151032634	0.514659293	0.023764781	0.735433981	0.989298436	0.989256753	0.435144492	0.909678848
1:561065201	1A	561065201	0.867547609	0.272009546	0.271435635	0.324920235	0.352371308	0.389417671	0.868412893	0.686005751	0.965627821	0.872528116
1:561100601	1A	561100601	0.867547609	0.272009546	0.271435635	0.324920235	0.352371308	0.389417671	0.868412893	0.686005751	0.965627821	0.872528116
1:561101466	1A	561101466	0.687494088	0.157034536	0.251914801	0.176141482	0.100671415	0.963601615	0.98326534	0.880510033	0.758761126	0.847460712
1:561352685	1A	561352685	0.867547609	0.272009546	0.271435635	0.324920235	0.352371308	0.389417671	0.868412893	0.686005751	0.965627821	0.872528116
1:561352846	1A	561352846	1	1	0.999539556	1	1	1	0.999999961	1	0.999268977	1
1:561415321	1A	561415321	0.687494088	0.157034536	0.251914801	0.176141482	0.100671415	0.963601615	0.98326534	0.880510033	0.758761126	0.847460712
1:561415439	1A	561415439	1	1	0.999539556	1	1	1	0.999999961	1	0.999268977	1
1:561415704	1A	561415704	0.751977672	0.272009546	0.271751567	0.288429356	0.262041971	0.421839282	0.836443767	0.713850626	0.970454439	0.823789282
1:561415722	1A	561415722	0.751977672	0.272009546	0.271751567	0.288429356	0.238278192	0.401459485	0.852490474	0.74521496	0.962719429	0.827479783
1:570471889	1A	570471889	1	1	0.915515431	0.99938619	0.99967943	1	0.492564664	0.998713777	0.973792348	0.182285497
1:570473092	1A	570473092	1	1	0.915515431	0.99938619	0.99967943	1	0.492564664	0.998713777	0.973792348	0.182285497
1:570482374	1A	570482374	1	1	0.915515431	0.99938619	0.99967943	1	0.492564664	0.998713777	0.973792348	0.182285497
1:570482783	1A	570482783	1	1	0.915515431	0.99938619	0.99967943	1	0.492564664	0.998713777	0.973792348	0.182285497
1:570686998	1A	570686998	1	1	0.9589344	1	0.999999991	1	0.971182064	0.989407641	0.792690097	0.994099505
1:570702312	1A	570702312	1	1	0.9589344	1	0.999999991	1	0.975965864	0.989407641	0.77829741	0.993727751
1:570757465	1A	570757465	1	1	0.915515431	0.99938619	0.99967943	1	0.492564664	0.998713777	0.973792348	0.182285497
1:570885791	1A	570885791	0.867547609	0.177668027	0.185997025	0.316705597	0.279571096	0.302291293	0.343507197	0.282662821	0.450185036	0.10317883
1:570999124	1A	570999124	0.867547609	0.177668027	0.185997025	0.316705597	0.279571096	0.302291293	0.343507197	0.282662821	0.450185036	0.10317883
1:571081038	1A	571081038	0.867547609	0.177668027	0.185997025	0.316705597	0.279571096	0.302291293	0.343507197	0.282662821	0.450185036	0.10317883
1:571081048	1A	571081048	0.867547609	0.177668027	0.185997025	0.316705597	0.279571096	0.302291293	0.343507197	0.282662821	0.450185036	0.10317883
1:571081380	1A	571081380	0.867547609	0.177668027	0.185997025	0.316705597	0.279571096	0.302291293	0.343507197	0.282662821	0.450185036	0.10317883
1:571081434	1A	571081434	0.867547609	0.272009546	0.185997025	0.343568318	0.270762769	0.357621891	0.218252716	0.19686867	0.390382466	0.092621437
1:571081663	1A	571081663	0.867547609	0.177668027	0.185997025	0.316705597	0.279571096	0.302291293	0.343507197	0.282662821	0.450185036	0.10317883
1:571081744	1A	571081744	0.867547609	0.177668027	0.185997025	0.316705597	0.279571096	0.302291293	0.343507197	0.282662821	0.450185036	0.10317883
1:571082085	1A	571082085	0.867547609	0.272009546	0.185997025	0.343568318	0.270762769	0.357621891	0.218252716	0.19686867	0.390382466	0.092621437
1:571082302	1A	571082302	0.867547609	0.272009546	0.185997025	0.343568318	0.270762769	0.357621891	0.218252716	0.19686867	0.390382466	0.092621437
1:571082459	1A	571082459	0.867547609	0.272009546	0.185997025	0.343568318	0.270762769	0.357621891	0.218252716	0.19686867	0.390382466	0.092621437
1:571141072	1A	571141072	0.867547609	0.177668027	0.185997025	0.316705597	0.279571096	0.302291293	0.343507197	0.282662821	0.450185036	0.10317883
1:571154544	1A	571154544	0.867547609	0.272009546	0.19840098	0.357073177	0.315624314	0.360865312	0.189048751	0.139944717	0.48444232	0.012973898
1:571155053	1A	571155053	0.867547609	0.272009546	0.198884051	0.325161216	0.344988555	0.388065158	0.132694693	0.220004196	0.291891626	0.046619238
1:571155121	1A	571155121	0.867547609	0.272009546	0.176401677	0.338030775	0.345920698	0.39207356	0.171538869	0.215997281	0.289967788	0.03957347
1:571155243	1A	571155243	0.867547609	0.272009546	0.219456292	0.359286222	0.333060545	0.372208184	0.155278282	0.169402835	0.445825954	0.027871631
1:571155419	1A	571155419	0.867547609	0.272009546	0.219252685	0.359769789	0.329749615	0.370500078	0.108249139	0.168168374	0.452624216	0.032674855
1:571177886	1A	571177886	0.867547609	0.272009546	0.185997025	0.343568318	0.270762769	0.357621891	0.218252716	0.19686867	0.390382466	0.092621437
1:571178341	1A	571178341	0.867547609	0.272009546	0.185997025	0.343568318	0.270762769	0.357621891	0.218252716	0.19686867	0.390382466	0.092621437
1:571179381	1A	571179381	0.867547609	0.272009546	0.185997025	0.343568318	0.270762769	0.357621891	0.218252716	0.19686867	0.390382466	0.092621437
1:571179636	1A	571179636	0.867547609	0.272009546	0.185997025	0.343568318	0.270762769	0.357621891	0.218252716	0.19686867	0.390382466	0.092621437
1:571180093	1A	571180093	0.687494088	0.157034536	0.071508563	0.202219905	0.097345374	0.952678601	0.0162214	0.469866172	0.025129594	0.004287387
1:571180493	1A	571180493	0.687494088	0.157034536	0.027021441	0.197323896	0.093123636	0.961099739	0.017512888	0.427776407	0.018517214	0.018999579
1:571180548	1A	571180548	0.687494088	0.324658091	0.027021441	0.205174435	0.114641028	0.958067359	0.019174215	0.534452465	0.015066699	0.021407085
1:571180643	1A	571180643	0.751977672	0.177668027	0.187067303	0.282378343	0.196460662	0.316618253	0.337563267	0.30440586	0.468106225	0.079593639
1:571181192	1A	571181192	0.751977672	0.177668027	0.187067303	0.282378343	0.196460662	0.316618253	0.337563267	0.30440586	0.468106225	0.079593639
1:571181206	1A	571181206	0.751977672	0.177668027	0.187067303	0.282378343	0.196460662	0.316618253	0.337563267	0.30440586	0.468106225	0.079593639
1:571181231	1A	571181231	0.751977672	0.177668027	0.187067303	0.282378343	0.196460662	0.316618253	0.337563267	0.30440586	0.468106225	0.079593639
1:571181245	1A	571181245	0.751977672	0.177668027	0.187067303	0.282378343	0.196460662	0.316618253	0.337563267	0.30440586	0.468106225	0.079593639
1:571182025	1A	571182025	0.751977672	0.177668027	0.187067303	0.282378343	0.196460662	0.316618253	0.337563267	0.30440586	0.468106225	0.079593639
1:571182050	1A	571182050	0.751977672	0.177668027	0.187067303	0.282378343	0.196460662	0.316618253	0.337563267	0.30440586	0.468106225	0.079593639
1:571182145	1A	571182145	0.687494088	0.324658091	0.027021441	0.205174435	0.114641028	0.958067359	0.019174215	0.534452465	0.015066699	0.021407085
1:571182322	1A	571182322	0.751977672	0.177668027	0.147549071	0.308073135	0.248680739	0.324091974	0.275234635	0.326962284	0.673566429	0.099297533
1:571182370	1A	571182370	0.687494088	0.324658091	0.034831495	0.207227677	0.119024427	0.956389618	0.020623304	0.546478874	0.018298999	0.014494714
1:571182687	1A	571182687	0.687494088	0.324658091	0.043950968	0.203255295	0.11216426	0.953297376	0.041163229	0.57964196	0.019950301	0.008267224
1:571183247	1A	571183247	0.687494088	0.324658091	0.043950968	0.203255295	0.11216426	0.953297376	0.051512487	0.57964196	0.020344927	0.009728061
1:571183267	1A	571183267	0.687494088	0.324658091	0.04025734	0.204106591	0.120212722	0.954784624	0.071839375	0.677961311	0.019784823	0.021990378
1:571183287	1A	571183287	0.687494088	0.324658091	0.02320642	0.220755806	0.120270648	0.942690948	0.108642519	0.594310551	0.016727856	0.012436591
1:571183762	1A	571183762	0.687494088	0.324658091	0.02320642	0.220755806	0.120270648	0.942690948	0.108642519	0.594310551	0.016727856	0.012436591
1:571184401	1A	571184401	0.687494088	0.324658091	0.02320642	0.220755806	0.120270648	0.942690948	0.108642519	0.594310551	0.016727856	0.012436591
1:571184474	1A	571184474	0.687494088	0.324658091	0.02320642	0.220755806	0.120270648	0.942690948	0.108642519	0.594310551	0.016727856	0.012436591
1:571184490	1A	571184490	0.687494088	0.324658091	0.02320642	0.220755806	0.120270648	0.942690948	0.108642519	0.594310551	0.016727856	0.012436591
1:571184920	1A	571184920	0.751977672	0.177668027	0.175207501	0.291789026	0.235901386	0.360965196	0.114468614	0.305951682	0.430615743	0.070076859
1:571184955	1A	571184955	0.687494088	0.324658091	0.02320642	0.220755806	0.120270648	0.942690948	0.108642519	0.594310551	0.016727856	0.012436591
1:571185264	1A	571185264	0.687494088	0.324658091	0.02320642	0.220755806	0.120270648	0.942690948	0.108642519	0.594310551	0.016727856	0.012436591
1:571185279	1A	571185279	0.687494088	0.324658091	0.02320642	0.220755806	0.120270648	0.942690948	0.108642519	0.594310551	0.016727856	0.012436591
1:571185325	1A	571185325	0.687494088	0.324658091	0.02320642	0.220755806	0.120270648	0.942690948	0.108642519	0.594310551	0.016727856	0.012436591
1:571185614	1A	571185614	0.751977672	0.177668027	0.175207501	0.291789026	0.235901386	0.360965196	0.114468614	0.305951682	0.430615743	0.070076859
1:571185738	1A	571185738	0.751977672	0.177668027	0.175207501	0.291789026	0.235901386	0.360965196	0.114468614	0.305951682	0.430615743	0.070076859
1:571555249	1A	571555249	0.867547609	0.177668027	0.174105047	0.330811758	0.32947061	0.345137745	0.117620959	0.285466143	0.398745125	0.089489798
1:571560200	1A	571560200	0.751977672	0.177668027	0.175207501	0.291789026	0.235901386	0.360965196	0.114468614	0.305951682	0.430615743	0.070076859
1:576325034	1A	576325034	1	1	0.999832751	0.999996149	0.999999213	1	0.822973779	0.99997068	0.977908265	0.999900399
1:576375088	1A	576375088	1	1	0.999747625	0.99999855	0.999998902	1	0.868451539	0.999990596	0.98447611	0.999922082
1:576375239	1A	576375239	1	1	0.999747625	0.99999855	0.999998902	1	0.843062379	0.999987873	0.983762706	0.999912179
1:576375499	1A	576375499	1	1	0.999747625	0.99999855	0.999998902	1	0.868451539	0.999990596	0.98447611	0.999922082
1:576375955	1A	576375955	1	1	0.999747625	0.99999855	0.999998902	1	0.868451539	0.999990596	0.98447611	0.999922082
1:576376092	1A	576376092	1	1	0.999747625	0.99999855	0.999998902	1	0.868451539	0.999990596	0.98447611	0.999922082
1:576376360	1A	576376360	0.194381664	0.902060579	0.698691517	0.084396459	0.915747956	0.189451824	0.061351244	0.542545952	0.110184799	0.392468783
1:576376422	1A	576376422	0.194381664	0.902060579	0.701967609	0.077285075	0.906460671	0.19008574	0.05854483	0.548372285	0.107747219	0.384505297
1:576377062	1A	576377062	0.194381664	0.902060579	0.699229544	0.071287926	0.898212849	0.188593152	0.048907464	0.576612368	0.122323122	0.402857744
1:576377098	1A	576377098	0.194381664	0.902060579	0.698691517	0.084396459	0.915747956	0.189451824	0.067235532	0.549266718	0.117580151	0.399130296
1:576377352	1A	576377352	1	1	0.999747625	0.99999855	0.999998902	1	0.843062379	0.999987873	0.983762706	0.999912179
1:576378443	1A	576378443	0.217688071	0.915346559	0.392042572	0.264070746	0.039471922	0.172832628	0.121192952	0.632495976	0.298122222	0.392339854
1:576421767	1A	576421767	0.194381664	0.902060579	0.674110388	0.118755783	0.942748386	0.173015993	0.050216519	0.579854982	0.095455212	0.396992149
1:576421858	1A	576421858	0.217688071	0.915346559	0.298671603	0.3345878	0.044274715	0.232675646	0.616037076	0.249890096	0.932056602	0.449149008
1:576422051	1A	576422051	0.217688071	0.915346559	0.337823198	0.334709119	0.061236194	0.166499796	0.558266849	0.263559956	0.905177212	0.4782266
1:576422069	1A	576422069	0.314359582	0.902700751	0.522574001	0.120865071	0.969865886	0.182521658	0.11544984	0.195075137	0.474215497	0.455971576
1:576423152	1A	576423152	0.217688071	0.915346559	0.304977326	0.326844359	0.04543016	0.227544307	0.644440699	0.293538746	0.918754393	0.474479692
1:576423213	1A	576423213	0.217688071	0.915346559	0.298671603	0.3345878	0.044274715	0.232675646	0.615382857	0.255347906	0.925997308	0.447527543
1:576591924	1A	576591924	0.170994033	0.676175687	0.291758874	0.123072746	0.53523337	0.467892801	0.432870195	0.072537761	0.709741754	0.537511018
1:576592008	1A	576592008	0.217688071	0.915346559	0.272713124	0.329658159	0.042928577	0.231053836	0.635698901	0.263232073	0.926670507	0.451649027
1:576592100	1A	576592100	0.217688071	0.915346559	0.272713124	0.329658159	0.042928577	0.231053836	0.635698901	0.263232073	0.926670507	0.451649027
1:576592226	1A	576592226	0.217688071	0.915346559	0.272713124	0.329658159	0.042928577	0.231053836	0.635698901	0.263232073	0.926670507	0.451649027
1:576592227	1A	576592227	0.217688071	0.915346559	0.272713124	0.329658159	0.042928577	0.231053836	0.635698901	0.263232073	0.926670507	0.451649027
1:576627493	1A	576627493	0.217688071	0.915346559	0.274056468	0.346346391	0.056930671	0.163376615	0.599194453	0.225118202	0.908525899	0.461427442
1:576627564	1A	576627564	0.217688071	0.915346559	0.272713124	0.341570515	0.055242585	0.164522203	0.593163779	0.240516738	0.909377113	0.45994096
1:576627684	1A	576627684	0.217688071	0.915346559	0.272713124	0.329658159	0.042928577	0.231053836	0.632715314	0.259520686	0.931932303	0.45402218
1:576627981	1A	576627981	0.217688071	0.915346559	0.272713124	0.329658159	0.042928577	0.231053836	0.632715314	0.259520686	0.931932303	0.45402218
1:576636173	1A	576636173	0.181107164	0.983159719	0.189079708	0.082858367	0.293012825	0.389600633	0.613257273	0.250436322	0.984377277	0.376305739
1:576636893	1A	576636893	0.170994033	0.676175687	0.378821715	0.124251837	0.524048528	0.475000235	0.31909813	0.074076604	0.666146626	0.335830533
1:576733472	1A	576733472	0.206790003	0.946635062	0.421058746	0.059524719	0.437831407	0.542735009	0.313648251	0.115117717	0.316217268	0.393298743
1:576733533	1A	576733533	0.206790003	0.946635062	0.421058746	0.059524719	0.437831407	0.542735009	0.313648251	0.115117717	0.316217268	0.393298743
1:576734599	1A	576734599	0.206790003	0.946635062	0.421058746	0.059524719	0.437831407	0.542735009	0.313648251	0.115117717	0.316217268	0.393298743
1:576735125	1A	576735125	0.206790003	0.946635062	0.421058746	0.059524719	0.437831407	0.542735009	0.308814356	0.097088915	0.312778755	0.386500717
1:576775473	1A	576775473	0.206790003	0.946635062	0.300672562	0.056928687	0.418772852	0.552503435	0.504404635	0.062848073	0.664742671	0.417817673
1:576775526	1A	576775526	0.206790003	0.946635062	0.300672562	0.056928687	0.418772852	0.552503435	0.504404635	0.062848073	0.664742671	0.417817673
1:576806605	1A	576806605	0.206790003	0.946635062	0.421058746	0.059524719	0.437831407	0.542735009	0.308814356	0.097088915	0.312778755	0.386500717
1:576807651	1A	576807651	0.206790003	0.946635062	0.421058746	0.059524719	0.437831407	0.542735009	0.308814356	0.097088915	0.312778755	0.386500717
1:576807762	1A	576807762	0.206790003	0.946635062	0.421058746	0.059524719	0.437831407	0.542735009	0.308814356	0.097088915	0.312778755	0.386500717
1:576808073	1A	576808073	0.206790003	0.946635062	0.300672562	0.056928687	0.418772852	0.552503435	0.504404635	0.062848073	0.664742671	0.417817673
1:576808243	1A	576808243	0.206790003	0.946635062	0.447941496	0.0575221	0.435783231	0.473678524	0.512940857	0.282582901	0.182703375	0.311560167
1:576808641	1A	576808641	0.206790003	0.946635062	0.447941496	0.0575221	0.435783231	0.473678524	0.512940857	0.282582901	0.182703375	0.311560167
1:576808690	1A	576808690	0.206790003	0.946635062	0.447941496	0.0575221	0.435783231	0.473678524	0.512940857	0.282582901	0.182703375	0.311560167
1:576809030	1A	576809030	0.206790003	0.946635062	0.447941496	0.0575221	0.435783231	0.473678524	0.512940857	0.282582901	0.182703375	0.311560167
1:576809269	1A	576809269	0.206790003	0.946635062	0.447941496	0.0575221	0.435783231	0.473678524	0.512940857	0.282582901	0.182703375	0.311560167
1:576809300	1A	576809300	0.206790003	0.946635062	0.447941496	0.0575221	0.435783231	0.473678524	0.512940857	0.282582901	0.182703375	0.311560167
1:576809364	1A	576809364	0.206790003	0.946635062	0.447941496	0.0575221	0.435783231	0.473678524	0.512940857	0.282582901	0.182703375	0.311560167
1:576809372	1A	576809372	0.206790003	0.946635062	0.447941496	0.0575221	0.435783231	0.473678524	0.512940857	0.282582901	0.182703375	0.311560167
1:576810235	1A	576810235	0.206790003	0.946635062	0.447941496	0.0575221	0.435783231	0.473678524	0.512940857	0.282582901	0.182703375	0.311560167
1:576810321	1A	576810321	0.206790003	0.946635062	0.447941496	0.0575221	0.435783231	0.473678524	0.512940857	0.282582901	0.182703375	0.311560167
1:576810327	1A	576810327	0.206790003	0.946635062	0.447941496	0.0575221	0.435783231	0.473678524	0.512940857	0.282582901	0.182703375	0.311560167
1:576810485	1A	576810485	0.206790003	0.946635062	0.447941496	0.0575221	0.435783231	0.473678524	0.512940857	0.282582901	0.182703375	0.311560167
1:576810787	1A	576810787	0.206790003	0.946635062	0.447941496	0.0575221	0.435783231	0.473678524	0.512940857	0.282582901	0.182703375	0.311560167
1:576810855	1A	576810855	0.206790003	0.946635062	0.447941496	0.0575221	0.435783231	0.473678524	0.512940857	0.282582901	0.182703375	0.311560167
1:576810972	1A	576810972	0.206790003	0.946635062	0.447941496	0.0575221	0.435783231	0.473678524	0.512940857	0.282582901	0.182703375	0.311560167
1:576810996	1A	576810996	0.206790003	0.946635062	0.447941496	0.0575221	0.435783231	0.473678524	0.512940857	0.282582901	0.182703375	0.311560167
1:576811837	1A	576811837	0.206790003	0.946635062	0.447941496	0.0575221	0.435783231	0.473678524	0.512940857	0.282582901	0.182703375	0.311560167
1:576811900	1A	576811900	0.206790003	0.946635062	0.447941496	0.0575221	0.435783231	0.473678524	0.512940857	0.282582901	0.182703375	0.311560167
1:576812642	1A	576812642	0.206790003	0.946635062	0.447941496	0.0575221	0.435783231	0.473678524	0.512940857	0.282582901	0.182703375	0.311560167
1:576812643	1A	576812643	0.206790003	0.946635062	0.447941496	0.0575221	0.435783231	0.473678524	0.512940857	0.282582901	0.182703375	0.311560167
1:576812663	1A	576812663	0.206790003	0.946635062	0.447941496	0.0575221	0.435783231	0.473678524	0.512940857	0.282582901	0.182703375	0.311560167
1:576813429	1A	576813429	0.206790003	0.946635062	0.447941496	0.0575221	0.435783231	0.473678524	0.542167637	0.283465562	0.224759748	0.341337666
1:576976482	1A	576976482	0.206790003	0.946635062	0.410238776	0.058628134	0.442618528	0.54707623	0.498550862	0.173375377	0.366441478	0.247012002
1:576976656	1A	576976656	0.206790003	0.946635062	0.410238776	0.058628134	0.442618528	0.54707623	0.498550862	0.173375377	0.366441478	0.247012002
1:576976908	1A	576976908	0.206790003	0.946635062	0.410238776	0.058628134	0.442618528	0.54707623	0.498550862	0.173375377	0.366441478	0.247012002
1:576977123	1A	576977123	0.206790003	0.946635062	0.383961836	0.022022589	0.414419221	0.560070472	0.092227305	0.29304006	0.16195229	0.067878349
1:576977178	1A	576977178	0.206790003	0.946635062	0.383961836	0.022022589	0.414419221	0.560070472	0.092227305	0.29304006	0.16195229	0.067878349
1:576977403	1A	576977403	0.206790003	0.946635062	0.403200419	0.05862452	0.354127789	0.141929222	0.000621025	0.023213806	0.069271992	0.001140171
1:576977747	1A	576977747	0.206790003	0.946635062	0.421488798	0.058752882	0.265933161	0.120354924	0.011775116	0.052374991	0.077211101	0.016872604
1:577067652	1A	577067652	0.206790003	0.946635062	0.430344598	0.056954907	0.283824241	0.113495241	0.004367606	0.055155394	0.071226221	0.027877554
1:581567391	1A	581567391	0.329683515	0.047183328	0.385718012	0.048328538	0.035789575	0.54498864	0.21493342	0.785951808	1.92E-05	1.40E-06
1:581567643	1A	581567643	0.603724998	0.006421238	0.392067732	0.008999141	0.002396527	0.151408523	0.011766253	0.604018849	2.15E-05	2.80E-05
1:581567655	1A	581567655	0.603724998	0.006421238	0.392067732	0.008999141	0.002396527	0.151408523	0.011766253	0.604018849	2.15E-05	2.80E-05
1:581567744	1A	581567744	0.603724998	0.006421238	0.392067732	0.008999141	0.002396527	0.151408523	0.011766253	0.604018849	2.15E-05	2.80E-05
1:581568079	1A	581568079	0.329683515	0.047183328	0.385718012	0.048328538	0.034282737	0.522234381	0.207419525	0.800227633	1.54E-05	8.84E-07
1:581569145	1A	581569145	0.329683515	0.047183328	0.385718012	0.048328538	0.034282737	0.522234381	0.207419525	0.800227633	1.54E-05	8.84E-07
1:581616244	1A	581616244	0.329683515	0.047183328	0.385718012	0.048328538	0.034282737	0.522234381	0.207419525	0.800227633	1.54E-05	8.84E-07
1:581619812	1A	581619812	0.329683515	0.047183328	0.385718012	0.048328538	0.034282737	0.522234381	0.207419525	0.800227633	1.54E-05	8.84E-07
1:581620065	1A	581620065	0.329683515	0.047183328	0.447320127	0.047175685	0.035563385	0.526155465	0.153601973	0.693165654	1.96E-07	6.58E-07
1:581620117	1A	581620117	0.329683515	0.047183328	0.390750618	0.048322958	0.034772473	0.525351594	0.236441193	0.808163454	9.44E-06	7.30E-07
1:581620273	1A	581620273	0.473524267	0.068006169	0.563445654	0.013512833	0.001587604	0.144570186	0.01223087	0.665877647	2.53E-06	2.77E-05
1:581620274	1A	581620274	0.473524267	0.068006169	0.563445654	0.013512833	0.001587604	0.144570186	0.01223087	0.665877647	2.53E-06	2.77E-05
1:581620278	1A	581620278	0.473524267	0.068006169	0.563445654	0.013512833	0.001587604	0.144570186	0.01223087	0.665877647	2.53E-06	2.77E-05
1:581647688	1A	581647688	0.329683515	0.047183328	0.381722664	0.048280585	0.034540803	0.52323033	0.214153811	0.802291284	1.09E-05	1.51E-06
1:581651233	1A	581651233	0.473524267	0.068006169	0.563445654	0.013512833	0.001587604	0.144570186	0.01223087	0.665877647	2.53E-06	2.77E-05
1:581651234	1A	581651234	0.473524267	0.068006169	0.563445654	0.013512833	0.001587604	0.144570186	0.01223087	0.665877647	2.53E-06	2.77E-05
1:581652849	1A	581652849	0.473524267	0.068006169	0.536112972	0.010138184	0.002518118	0.137132331	0.005782255	0.457336561	1.32E-05	0.000155893
1:581731632	1A	581731632	0.531167876	0.068006169	0.527440181	0.005507953	0.003341024	0.101413836	0.004320412	0.407968718	1.58E-05	7.86E-05
1:581731676	1A	581731676	0.531167876	0.068006169	0.524651258	0.005647459	0.003137044	0.108500006	0.006575797	0.414027265	1.35E-05	0.000120845
1:581741191	1A	581741191	0.528242131	0.068006169	0.463070535	0.007334932	0.003619789	0.102323217	0.002882214	0.383054459	9.32E-06	0.000138752
1:581747803	1A	581747803	0.47349593	0.068006169	0.463070535	0.008555533	0.004260395	0.126009016	0.002599744	0.400436786	9.38E-06	0.000152584
1:581747953	1A	581747953	0.528242131	0.068006169	0.463070535	0.007334932	0.003619789	0.102323217	0.002882214	0.383054459	9.32E-06	0.000138752
1:581748967	1A	581748967	0.47349593	0.068006169	0.463070535	0.008555533	0.004260395	0.126009016	0.002599744	0.400436786	9.38E-06	0.000152584
1:581750178	1A	581750178	0.630661246	0.084782879	0.451810258	0.165597582	0.550562207	0.151308242	0.022537726	0.468964229	7.07E-05	0.000178237
1:581923350	1A	581923350	0.435254112	0.189489314	0.532700609	0.269548629	0.163992841	0.183570513	0.022552987	0.454573965	0.000389845	0.000164354
1:581924188	1A	581924188	0.454263416	0.189489314	0.552363467	0.297995031	0.177093084	0.216643009	0.02591129	0.460189881	0.000338478	0.000161077
1:581924378	1A	581924378	0.435254112	0.189489314	0.532700609	0.269548629	0.163992841	0.183570513	0.022552987	0.454573965	0.000389845	0.000164354
1:581924829	1A	581924829	0.435254112	0.189489314	0.532700609	0.269548629	0.163992841	0.183570513	0.022884231	0.454573965	0.000397353	0.00016578
1:581924849	1A	581924849	0.435254112	0.189489314	0.532700609	0.269548629	0.163992841	0.183570513	0.022884231	0.454573965	0.000397353	0.00016578
1:581924988	1A	581924988	0.435254112	0.189489314	0.532700609	0.269548629	0.163992841	0.183570513	0.022884231	0.454573965	0.000397353	0.00016578
1:584481076	1A	584481076	0.01199077	0.018562975	0.857017842	6.90E-05	0.000349197	0.002824309	0.664702367	0.256062418	0.939523367	0.786036785
1:584481162	1A	584481162	0.01199077	0.018562975	0.857017842	6.90E-05	0.000349197	0.002824309	0.664702367	0.256062418	0.939523367	0.786036785
1:584482943	1A	584482943	0.01199077	0.018562975	0.857017842	6.90E-05	0.000349197	0.002824309	0.664702367	0.256062418	0.939523367	0.786036785
1:584571660	1A	584571660	0.01199077	0.018562975	0.857017842	6.90E-05	0.000349197	0.002824309	0.664702367	0.256062418	0.939523367	0.786036785
1:584572068	1A	584572068	0.01199077	0.018562975	0.857017842	6.90E-05	0.000349197	0.002824309	0.664702367	0.256062418	0.939523367	0.786036785
1:584572927	1A	584572927	0.01199077	0.018562975	0.857017842	6.90E-05	0.000349197	0.002824309	0.664702367	0.256062418	0.939523367	0.786036785
1:584717309	1A	584717309	0.01199077	0.018562975	0.495702353	7.57E-05	0.000260381	0.002264217	1.84E-06	0.012922982	1.79E-09	1.56E-06
1:584717330	1A	584717330	0.01199077	0.018562975	0.495702353	7.57E-05	0.000260381	0.002264217	1.84E-06	0.012922982	1.79E-09	1.56E-06
1:584726557	1A	584726557	0.002830309	0.035943351	0.161125698	8.63E-05	0.317431361	0.037931269	1.05E-06	0.002000738	4.34E-10	2.68E-07
1:584727274	1A	584727274	0.002830309	0.035943351	0.161125698	8.63E-05	0.317431361	0.037931269	1.05E-06	0.002000738	4.34E-10	2.68E-07
1:584727382	1A	584727382	0.002830309	0.035943351	0.161125698	8.63E-05	0.317431361	0.037931269	1.05E-06	0.002000738	4.34E-10	2.68E-07
1:584746948	1A	584746948	0.002830309	0.035943351	0.19319489	9.27E-05	0.317443255	0.0491373	0.821367311	0.108312923	0.882583544	0.394068756
1:584747020	1A	584747020	0.002830309	0.035943351	0.19319489	9.27E-05	0.317443255	0.0491373	0.821367311	0.108312923	0.882583544	0.394068756
1:584747078	1A	584747078	0.002830309	0.035943351	0.19319489	9.27E-05	0.317443255	0.0491373	0.821367311	0.108312923	0.882583544	0.394068756
1:584747180	1A	584747180	0.002830309	0.035943351	0.19319489	9.27E-05	0.317443255	0.0491373	0.821367311	0.108312923	0.882583544	0.394068756
1:584747190	1A	584747190	0.002830309	0.035943351	0.19319489	9.27E-05	0.317443255	0.0491373	0.821367311	0.108312923	0.882583544	0.347916556
1:584749543	1A	584749543	0.002830309	0.035943351	0.19319489	9.27E-05	0.317443255	0.0491373	0.821367311	0.108312923	0.882583544	0.347916556
1:584749560	1A	584749560	0.002830309	0.035943351	0.19319489	9.27E-05	0.317443255	0.0491373	0.821367311	0.108312923	0.882583544	0.347916556
1:584749615	1A	584749615	0.002830309	0.035943351	0.19319489	9.27E-05	0.317443255	0.0491373	0.821367311	0.108312923	0.882583544	0.347916556
1:584749711	1A	584749711	0.002830309	0.035943351	0.19319489	9.27E-05	0.317443255	0.0491373	0.821367311	0.108312923	0.882583544	0.394068756
1:584749804	1A	584749804	0.002830309	0.035943351	0.19319489	9.27E-05	0.317443255	0.0491373	0.821367311	0.108312923	0.882583544	0.394068756
1:584749961	1A	584749961	0.002830309	0.035943351	0.19319489	9.27E-05	0.317443255	0.0491373	0.821367311	0.108312923	0.882583544	0.394068756
1:584749970	1A	584749970	0.002830309	0.035943351	0.19319489	9.27E-05	0.317443255	0.0491373	0.821367311	0.108312923	0.882583544	0.394068756
1:584750045	1A	584750045	0.002830309	0.035943351	0.19319489	9.27E-05	0.317443255	0.0491373	0.821367311	0.108312923	0.882583544	0.394068756
1:584750138	1A	584750138	0.002830309	0.035943351	0.19319489	9.27E-05	0.317443255	0.0491373	0.821367311	0.108312923	0.882583544	0.394068756
1:584787577	1A	584787577	0.002830309	0.035943351	0.19319489	9.27E-05	0.317443255	0.0491373	0.821367311	0.108312923	0.882583544	0.394068756
1:584787729	1A	584787729	0.002830309	0.035943351	0.19319489	9.27E-05	0.317443255	0.0491373	0.821367311	0.108312923	0.882583544	0.394068756
1:584788085	1A	584788085	0.002830309	0.035943351	0.19319489	9.27E-05	0.317443255	0.0491373	0.821367311	0.108312923	0.882583544	0.394068756
1:584789009	1A	584789009	0.002830309	0.035943351	0.19319489	9.27E-05	0.317443255	0.0491373	0.821367311	0.108312923	0.882583544	0.394068756
1:584789379	1A	584789379	0.002830309	0.035943351	0.19319489	9.27E-05	0.317443255	0.0491373	0.821367311	0.108312923	0.882583544	0.394068756
1:584789570	1A	584789570	0.002830309	0.035943351	0.19319489	9.27E-05	0.317443255	0.0491373	0.821367311	0.108312923	0.882583544	0.394068756
1:584790685	1A	584790685	0.002830309	0.035943351	0.19319489	9.27E-05	0.317443255	0.0491373	0.821367311	0.108312923	0.882583544	0.48646246
1:585295816	1A	585295816	0.256873631	0.530935386	0.514044895	0.234518748	0.103461567	0.000196444	0.000268114	0.001006504	2.58E-09	0.072611384
1:585296665	1A	585296665	0.002830309	0.035943351	0.19319489	9.27E-05	0.317443255	0.0491373	0.821367311	0.108312923	0.882583544	0.48646246
1:585298246	1A	585298246	0.256873631	0.530935386	0.514044895	0.234518748	0.103461567	0.000196444	0.000268114	0.001006504	2.58E-09	0.072611384
1:585298360	1A	585298360	0.002830309	0.035943351	0.19319489	9.27E-05	0.317443255	0.0491373	0.821367311	0.108312923	0.882583544	0.48646246
1:585298393	1A	585298393	0.198607967	0.307597929	0.457783193	0.312827157	0.063469415	4.68E-05	1.30E-05	6.49E-05	1.12E-08	0.118129621
1:585298457	1A	585298457	0.075387045	0.307597929	0.230492667	0.272246028	0.035693364	4.80E-05	8.22E-06	7.56E-05	1.41E-08	0.099699401
1:585300791	1A	585300791	0.186358219	0.530935386	0.193964458	0.21732773	0.068552296	0.000237281	0.000148924	0.001357808	4.42E-09	0.062328819
1:585607099	1A	585607099	0.01199077	0.018562975	0.857017842	9.41E-05	0.000428611	0.001993486	0.702178257	0.212431801	0.963132694	0.813969052
1:585607132	1A	585607132	0.002830309	0.035943351	0.19319489	9.27E-05	0.317443255	0.0491373	0.821367311	0.108312923	0.882583544	0.48646246
1:585607214	1A	585607214	0.002830309	0.035943351	0.19319489	9.27E-05	0.317443255	0.0491373	0.821367311	0.108312923	0.882583544	0.48646246
1:585607244	1A	585607244	0.01199077	0.018562975	0.857017842	9.41E-05	0.000428611	0.001993486	0.702178257	0.212431801	0.963132694	0.813969052
1:585607463	1A	585607463	0.01880878	0.024015008	0.845689037	6.89E-05	0.000555621	0.001804593	0.760273824	0.273958805	0.974378655	0.789785653
1:585607640	1A	585607640	0.002830309	0.035943351	0.19319489	9.27E-05	0.317443255	0.0491373	0.821367311	0.108312923	0.882583544	0.48646246
1:585607981	1A	585607981	0.01199077	0.018562975	0.857017842	9.41E-05	0.000428611	0.001993486	0.702178257	0.212431801	0.963132694	0.813969052
1:585608195	1A	585608195	0.01199077	0.018562975	0.857017842	9.41E-05	0.000428611	0.001993486	0.702178257	0.212431801	0.963132694	0.813969052
1:585608230	1A	585608230	0.022154373	0.018562975	0.756899186	2.72E-05	0.000625704	0.002561785	0.659834253	0.152398246	0.974639114	0.741743523
1:585608518	1A	585608518	0.01199077	0.018562975	0.857017842	9.41E-05	0.000428611	0.001993486	0.702178257	0.212431801	0.963132694	0.813969052
1:585609029	1A	585609029	0.002830309	0.035943351	0.19319489	9.27E-05	0.317443255	0.0491373	0.821367311	0.108312923	0.882583544	0.48646246
1:585632684	1A	585632684	0.501561231	0.425735015	0.538327011	0.010513372	0.000646406	9.06E-10	0.000175168	0.000443396	5.13E-07	0.006156712
1:585632688	1A	585632688	0.034151895	0.018562975	0.665540896	2.07E-05	0.000641778	0.003483371	0.657965375	0.169798452	0.975868699	0.7585645
1:585632968	1A	585632968	0.501561231	0.425735015	0.538327011	0.010513372	0.000646406	9.06E-10	0.000175168	0.000443396	5.13E-07	0.006156712
1:585632971	1A	585632971	0.034151895	0.018562975	0.665540896	2.07E-05	0.000641778	0.003483371	0.657965375	0.169798452	0.975868699	0.7585645
1:585759049	1A	585759049	0.002830309	0.035943351	0.19319489	9.27E-05	0.317443255	0.0491373	0.821367311	0.108312923	0.882583544	0.48646246
1:585759161	1A	585759161	0.002830309	0.035943351	0.19319489	9.27E-05	0.317443255	0.0491373	0.821367311	0.108312923	0.882583544	0.48646246
1:585776593	1A	585776593	0.186358219	0.530935386	0.181550316	0.252916466	0.068550733	8.95E-05	0.000101114	0.003299597	1.35E-07	0.020955264
1:585777720	1A	585777720	0.034151895	0.018562975	0.665540896	2.07E-05	0.000641778	0.003483371	0.657965375	0.169798452	0.975868699	0.7585645
2:45449430	1B	45449430	0.002622252	0.119648922	0.943669652	1.05E-05	0.00233327	0.015682241	0.045504164	0.006549779	0.483215455	0.188191622
2:45449442	1B	45449442	0.002622252	0.119648922	0.943669652	1.05E-05	0.00233327	0.015682241	0.045504164	0.006549779	0.483215455	0.188191622
2:45449451	1B	45449451	0.002622252	0.119648922	0.943669652	1.05E-05	0.00233327	0.015682241	0.045504164	0.006549779	0.483215455	0.188191622
2:45449532	1B	45449532	0.002622252	0.119648922	0.943669652	1.05E-05	0.00233327	0.015682241	0.045504164	0.006549779	0.483215455	0.188191622
2:45449601	1B	45449601	0.002622252	0.119648922	0.902535084	1.06E-05	0.002368133	0.015627668	0.052295963	0.007349042	0.451966041	0.081690282
2:45449615	1B	45449615	0.002622252	0.119648922	0.902535084	1.06E-05	0.002368133	0.015627668	0.052295963	0.007349042	0.451966041	0.081690282
2:45449715	1B	45449715	0.002622252	0.119648922	0.902535084	1.06E-05	0.002368133	0.015627668	0.052295963	0.007349042	0.451966041	0.081690282
2:45449716	1B	45449716	0.002622252	0.119648922	0.902535084	1.06E-05	0.002368133	0.015627668	0.052295963	0.007349042	0.451966041	0.081690282
2:45449775	1B	45449775	0.002622252	0.119648922	0.902535084	1.06E-05	0.002368133	0.015627668	0.052295963	0.007349042	0.451966041	0.081690282
2:45449883	1B	45449883	0.002622252	0.119648922	0.902535084	1.09E-05	0.00127362	0.015462573	0.058048485	0.007831793	0.500693658	0.219131382
2:45449904	1B	45449904	0.002622252	0.119648922	0.902535084	1.09E-05	0.00127362	0.015462573	0.058048485	0.007831793	0.500693658	0.219131382
2:45449943	1B	45449943	0.002622252	0.119648922	0.902535084	1.09E-05	0.00127362	0.015462573	0.058048485	0.007831793	0.500693658	0.219131382
2:45449979	1B	45449979	0.002622252	0.119648922	0.902535084	1.09E-05	0.00127362	0.015462573	0.058048485	0.007831793	0.500693658	0.219131382
2:45449982	1B	45449982	0.002622252	0.119648922	0.902535084	1.09E-05	0.00127362	0.015462573	0.058048485	0.007831793	0.500693658	0.219131382
2:45450033	1B	45450033	0.002622252	0.119648922	0.902535084	1.09E-05	0.00127362	0.015462573	0.058048485	0.007831793	0.500693658	0.219131382
2:45450105	1B	45450105	0.002622252	0.119648922	0.943669652	1.08E-05	0.001254996	0.015515104	0.050503546	0.00698814	0.532903255	0.196222763
2:45454145	1B	45454145	0.002622252	0.119648922	0.902535084	1.09E-05	0.00127362	0.015462573	0.058048485	0.007831793	0.500693658	0.219131382
2:45454149	1B	45454149	0.002622252	0.119648922	0.902535084	1.09E-05	0.00127362	0.015462573	0.058048485	0.007831793	0.500693658	0.219131382
2:45454233	1B	45454233	0.002622252	0.119648922	0.943669652	1.08E-05	0.001254996	0.015515104	0.050503546	0.00698814	0.532903255	0.196222763
2:45454239	1B	45454239	0.002622252	0.119648922	0.943669652	1.08E-05	0.001254996	0.015515104	0.050503546	0.00698814	0.532903255	0.196222763
2:45454290	1B	45454290	0.002622252	0.119648922	0.943669652	1.08E-05	0.001254996	0.015515104	0.050503546	0.00698814	0.532903255	0.196222763
2:45454351	1B	45454351	0.002622252	0.119648922	0.943669652	1.08E-05	0.001254996	0.015515104	0.050503546	0.00698814	0.532903255	0.196222763
2:45454361	1B	45454361	0.002622252	0.119648922	0.943669652	1.08E-05	0.001254996	0.015515104	0.050503546	0.00698814	0.532903255	0.196222763
2:45454368	1B	45454368	0.002622252	0.119648922	0.943669652	1.08E-05	0.001254996	0.015515104	0.050503546	0.00698814	0.532903255	0.196222763
2:45454375	1B	45454375	0.002622252	0.119648922	0.943669652	1.08E-05	0.001254996	0.015515104	0.050503546	0.00698814	0.532903255	0.196222763
2:45454398	1B	45454398	0.002622252	0.119648922	0.943669652	1.08E-05	0.001254996	0.015515104	0.050503546	0.00698814	0.532903255	0.196222763
2:45454446	1B	45454446	0.002622252	0.119648922	0.902535084	1.09E-05	0.00127362	0.015462573	0.058048485	0.007831793	0.500693658	0.219131382
2:45454521	1B	45454521	0.002622252	0.119648922	0.902535084	1.09E-05	0.00127362	0.015462573	0.058048485	0.007831793	0.500693658	0.219131382
2:45454599	1B	45454599	0.002622252	0.119648922	0.902535084	1.09E-05	0.00127362	0.015462573	0.058048485	0.007831793	0.500693658	0.219131382
2:45454629	1B	45454629	1	1	0.97129977	0.999988294	1	1	0.886382455	0.999997166	0.99940143	0.230751377
2:45454741	1B	45454741	0.002622252	0.119648922	0.902535084	1.09E-05	0.00127362	0.015462573	0.058048485	0.007831793	0.500693658	0.219131382
2:45454750	1B	45454750	0.002622252	0.119648922	0.902535084	1.09E-05	0.00127362	0.015462573	0.058048485	0.007831793	0.500693658	0.219131382
2:45454771	1B	45454771	0.002622252	0.119648922	0.902535084	1.09E-05	0.00127362	0.015462573	0.058048485	0.007831793	0.500693658	0.219131382
2:45454789	1B	45454789	0.002622252	0.119648922	0.902535084	1.09E-05	0.00127362	0.015462573	0.058048485	0.007831793	0.500693658	0.219131382
2:45454828	1B	45454828	0.002622252	0.119648922	0.902535084	1.09E-05	0.00127362	0.015462573	0.058048485	0.007831793	0.500693658	0.085718782
2:45454877	1B	45454877	0.002622252	0.119648922	0.902535084	1.09E-05	0.00127362	0.015462573	0.058048485	0.007831793	0.500693658	0.085718782
2:45454888	1B	45454888	0.002622252	0.119648922	0.902535084	1.09E-05	0.00127362	0.015462573	0.058048485	0.007831793	0.500693658	0.085718782
2:45454920	1B	45454920	0.002622252	0.119648922	0.991610284	1.47E-05	0.001499349	0.015466412	0.239367821	0.019554559	0.924016633	0.980410413
2:45455091	1B	45455091	0.002622252	0.119648922	0.902535084	1.09E-05	0.00127362	0.015462573	0.062142949	0.007831793	0.581897917	0.093902345
2:46186594	1B	46186594	0.002622252	0.119648922	0.935676267	1.28E-05	0.001475895	0.014383333	0.009118469	0.00939464	0.52625702	3.78E-05
2:46186595	1B	46186595	0.002622252	0.119648922	0.935676267	1.28E-05	0.001475895	0.014383333	0.009118469	0.00939464	0.52625702	3.78E-05
2:46187085	1B	46187085	0.002622252	0.119648922	0.935676267	1.28E-05	0.001475895	0.014383333	0.009118469	0.00939464	0.52625702	3.78E-05
2:46188020	1B	46188020	0.002622252	0.119648922	0.943669652	1.08E-05	0.001254996	0.015515104	0.050503546	0.00698814	0.532903255	0.196222763
2:57929994	1B	57929994	3.18E-05	0.182709059	0.214231797	0.002066048	4.00E-05	0.002710589	0.000730732	0.001181185	3.85E-05	1.26E-15
2:61803910	1B	61803910	0.487145832	0.274908363	0.731481438	0.06561154	5.61E-06	0.006051494	0.000514798	0.008362434	0.00182685	2.31E-12
2:61806079	1B	61806079	0.565946006	0.274908363	0.628015	0.105831923	3.11E-06	0.004979456	0.000300996	0.005359727	0.003103699	2.00E-12
2:63893230	1B	63893230	8.33E-06	0.03170349	0.214053883	0.000200877	3.34E-05	0.00868294	0.88832765	0.083829897	0.999849118	0.783536579
2:64105189	1B	64105189	8.33E-06	0.03170349	0.214053883	0.000200877	3.34E-05	0.00868294	0.88832765	0.083829897	0.999849118	0.783536579
2:64124213	1B	64124213	1	1	1	1	1	1	1	1	1	1
2:75293807	1B	75293807	0.008028049	0.119648922	0.993288697	1.12E-05	0.001462083	0.017053436	0.222009196	0.01852425	0.937572583	0.984483987
2:75293839	1B	75293839	0.008028049	0.119648922	0.993288697	1.12E-05	0.001462083	0.017053436	0.222009196	0.01852425	0.937572583	0.984483987
2:75293876	1B	75293876	0.008028049	0.119648922	0.993288697	1.12E-05	0.001462083	0.017053436	0.222009196	0.01852425	0.937572583	0.984483987
2:75293924	1B	75293924	0.008028049	0.119648922	0.993288697	1.12E-05	0.001462083	0.017053436	0.222009196	0.01852425	0.937572583	0.984483987
2:75294049	1B	75294049	0.008028049	0.119648922	0.993288697	1.12E-05	0.001462083	0.017053436	0.222009196	0.01852425	0.937572583	0.984483987
2:75295382	1B	75295382	0.008028049	0.119648922	0.993288697	1.12E-05	0.001462083	0.017053436	0.222009196	0.01852425	0.937572583	0.984483987
2:75295393	1B	75295393	0.008028049	0.119648922	0.993288697	1.12E-05	0.001462083	0.017053436	0.222009196	0.01852425	0.937572583	0.984483987
2:75295449	1B	75295449	0.008028049	0.119648922	0.993288697	1.12E-05	0.001462083	0.017053436	0.222009196	0.01852425	0.937572583	0.984483987
2:75295451	1B	75295451	0.008028049	0.119648922	0.993288697	1.12E-05	0.001462083	0.017053436	0.222009196	0.01852425	0.937572583	0.984483987
2:75295502	1B	75295502	0.008028049	0.119648922	0.92393165	6.00E-06	0.001262933	0.014764198	0.105299082	0.009331603	0.691449858	0.086096295
2:75295622	1B	75295622	0.008028049	0.119648922	0.92393165	6.00E-06	0.001262933	0.014764198	0.105299082	0.009331603	0.691449858	0.086096295
2:75297392	1B	75297392	0.008028049	0.119648922	0.92393165	6.00E-06	0.001262933	0.014764198	0.105299082	0.009331603	0.691449858	0.085786705
2:75297540	1B	75297540	0.008028049	0.119648922	0.92393165	6.00E-06	0.001262933	0.014764198	0.014667983	0.009331603	0.556615233	3.36E-05
2:75297547	1B	75297547	0.008028049	0.119648922	0.92393165	6.00E-06	0.001262933	0.014764198	0.014667983	0.009331603	0.556615233	3.36E-05
2:75297857	1B	75297857	0.008028049	0.119648922	0.92393165	6.00E-06	0.001262933	0.014764198	0.014667983	0.009331603	0.556615233	3.36E-05
2:75297874	1B	75297874	0.008028049	0.119648922	0.92393165	6.00E-06	0.001262933	0.014764198	0.014667983	0.009331603	0.556615233	3.36E-05
2:75297919	1B	75297919	0.008028049	0.119648922	0.92393165	6.00E-06	0.001262933	0.014764198	0.014667983	0.009331603	0.556615233	3.36E-05
2:75297931	1B	75297931	0.008028049	0.119648922	0.92393165	6.00E-06	0.001262933	0.014764198	0.014667983	0.009331603	0.556615233	3.36E-05
2:75297942	1B	75297942	0.008028049	0.119648922	0.92393165	6.00E-06	0.001262933	0.014764198	0.014667983	0.009331603	0.556615233	3.01E-05
2:75300553	1B	75300553	0.008028049	0.119648922	0.911610024	7.36E-06	0.00125918	0.011890233	0.142448038	0.009124556	0.610255491	0.127313269
2:75300575	1B	75300575	0.008028049	0.119648922	0.911610024	7.36E-06	0.00125918	0.011890233	0.142448038	0.009124556	0.610255491	0.127313269
2:75578969	1B	75578969	0.008028049	0.119648922	0.911610024	7.36E-06	0.00125918	0.011890233	0.147059335	0.009124556	0.652893684	0.127418267
2:75578988	1B	75578988	0.008028049	0.119648922	0.911610024	7.36E-06	0.00125918	0.011890233	0.147059335	0.009124556	0.652893684	0.127418267
2:75579041	1B	75579041	0.008028049	0.119648922	0.919926989	6.46E-06	0.001291011	0.014948313	0.065828229	0.008741541	0.680701882	0.071029089
2:75581181	1B	75581181	0.008028049	0.119648922	0.911610024	7.36E-06	0.00125918	0.011890233	0.15824555	0.009124556	0.676873695	0.141825178
2:75583819	1B	75583819	0.008028049	0.119648922	0.911610024	7.36E-06	0.00125918	0.011890233	0.147059335	0.009124556	0.652893684	0.127418267
2:75656998	1B	75656998	0.008028049	0.119648922	0.911610024	7.36E-06	0.00125918	0.011890233	0.15824555	0.009124556	0.676873695	0.141825178
2:75657022	1B	75657022	0.008028049	0.119648922	0.911610024	7.36E-06	0.00125918	0.011890233	0.147059335	0.009124556	0.652893684	0.127418267
2:75657025	1B	75657025	0.008028049	0.119648922	0.911610024	7.36E-06	0.00125918	0.011890233	0.147059335	0.009124556	0.652893684	0.127418267
2:75657095	1B	75657095	0.008028049	0.119648922	0.911610024	7.36E-06	0.00125918	0.011890233	0.147059335	0.009124556	0.652893684	0.127418267
2:75657100	1B	75657100	0.008028049	0.119648922	0.911610024	7.36E-06	0.00125918	0.011890233	0.147059335	0.009124556	0.652893684	0.127418267
2:75657155	1B	75657155	0.008028049	0.119648922	0.911610024	7.36E-06	0.00125918	0.011890233	0.147059335	0.009124556	0.652893684	0.127418267
2:75657169	1B	75657169	0.008028049	0.119648922	0.911610024	7.36E-06	0.00125918	0.011890233	0.147059335	0.009124556	0.652893684	0.127418267
2:75657277	1B	75657277	0.008028049	0.119648922	0.916612431	6.91E-06	0.001231223	0.011667837	0.154647819	0.009355828	0.668659051	0.129036577
2:75657287	1B	75657287	0.008028049	0.119648922	0.911610024	7.36E-06	0.00125918	0.011890233	0.147059335	0.009124556	0.652893684	0.127418267
2:75658235	1B	75658235	0.008028049	0.119648922	0.911610024	7.36E-06	0.00125918	0.011890233	0.147059335	0.009124556	0.652893684	0.127418267
2:75658258	1B	75658258	0.008028049	0.119648922	0.911610024	7.36E-06	0.00125918	0.011890233	0.147059335	0.009124556	0.652893684	0.127418267
2:75658307	1B	75658307	0.008028049	0.119648922	0.911610024	7.36E-06	0.00125918	0.011890233	0.147059335	0.009124556	0.652893684	0.127418267
2:75658311	1B	75658311	0.008028049	0.119648922	0.911610024	7.36E-06	0.00125918	0.011890233	0.147059335	0.009124556	0.652893684	0.127418267
2:75658860	1B	75658860	0.008028049	0.119648922	0.911610024	7.36E-06	0.00125918	0.011890233	0.172360355	0.009124556	0.7036071	0.141305599
2:75659582	1B	75659582	0.008028049	0.119648922	0.911610024	7.36E-06	0.00125918	0.011890233	0.147059335	0.009124556	0.652893684	0.127418267
2:75659647	1B	75659647	0.008028049	0.119648922	0.911610024	7.36E-06	0.00125918	0.011890233	0.147059335	0.009124556	0.652893684	0.127418267
2:75659722	1B	75659722	0.008028049	0.119648922	0.911610024	7.36E-06	0.00125918	0.011890233	0.147059335	0.009124556	0.652893684	0.127418267
2:75659829	1B	75659829	0.008028049	0.119648922	0.911610024	7.36E-06	0.00125918	0.011890233	0.147059335	0.009124556	0.652893684	0.127418267
2:75659873	1B	75659873	0.008028049	0.119648922	0.911610024	7.36E-06	0.00125918	0.011890233	0.147059335	0.009124556	0.652893684	0.127418267
2:75659920	1B	75659920	0.008028049	0.119648922	0.911610024	7.36E-06	0.00125918	0.011890233	0.147059335	0.009124556	0.652893684	0.127418267
2:75659924	1B	75659924	0.008028049	0.119648922	0.911610024	7.36E-06	0.00125918	0.011890233	0.147059335	0.009124556	0.652893684	0.127418267
2:75660008	1B	75660008	0.008028049	0.119648922	0.911610024	7.36E-06	0.00125918	0.011890233	0.147059335	0.009124556	0.652893684	0.127418267
2:75660049	1B	75660049	0.008028049	0.119648922	0.911610024	7.36E-06	0.00125918	0.011890233	0.147059335	0.009124556	0.652893684	0.127418267
2:75660050	1B	75660050	0.008028049	0.119648922	0.911610024	7.36E-06	0.00125918	0.011890233	0.147059335	0.009124556	0.652893684	0.127418267
2:75660237	1B	75660237	0.008028049	0.119648922	0.911610024	7.36E-06	0.00125918	0.011890233	0.147059335	0.009124556	0.652893684	0.127418267
2:75660315	1B	75660315	0.008028049	0.119648922	0.911610024	7.36E-06	0.00125918	0.011890233	0.147059335	0.009124556	0.652893684	0.127418267
2:76062457	1B	76062457	0.008028049	0.119648922	0.911610024	7.36E-06	0.00125918	0.011890233	0.147059335	0.009124556	0.652893684	0.127418267
2:76062460	1B	76062460	0.008028049	0.119648922	0.911610024	7.36E-06	0.00125918	0.011890233	0.147059335	0.009124556	0.652893684	0.127418267
2:76062530	1B	76062530	0.008028049	0.119648922	0.911610024	7.36E-06	0.00125918	0.011890233	0.147059335	0.009124556	0.652893684	0.127418267
2:76062549	1B	76062549	0.008028049	0.119648922	0.911610024	7.36E-06	0.00125918	0.011890233	0.147059335	0.009124556	0.652893684	0.127418267
2:76062567	1B	76062567	0.008028049	0.119648922	0.911610024	7.36E-06	0.00125918	0.011890233	0.147059335	0.009124556	0.652893684	0.127418267
2:76063368	1B	76063368	0.008028049	0.119648922	0.911610024	7.36E-06	0.00125918	0.011890233	0.147059335	0.009124556	0.652893684	0.127418267
2:76063370	1B	76063370	0.008028049	0.119648922	0.911610024	7.36E-06	0.00125918	0.011890233	0.147059335	0.009124556	0.652893684	0.127418267
2:76063490	1B	76063490	0.008028049	0.119648922	0.911610024	7.36E-06	0.00125918	0.011890233	0.147059335	0.009124556	0.652893684	0.127418267
2:76063494	1B	76063494	0.008028049	0.119648922	0.911610024	7.36E-06	0.00125918	0.011890233	0.147059335	0.009124556	0.652893684	0.127418267
2:76063717	1B	76063717	0.008028049	0.119648922	0.911610024	7.36E-06	0.00125918	0.011890233	0.147059335	0.009124556	0.652893684	0.127418267
2:76063738	1B	76063738	0.008028049	0.119648922	0.911610024	7.36E-06	0.00125918	0.011890233	0.147059335	0.009124556	0.652893684	0.127418267
2:76063753	1B	76063753	0.008028049	0.119648922	0.911610024	7.36E-06	0.00125918	0.011890233	0.147059335	0.009124556	0.652893684	0.127418267
2:76063821	1B	76063821	0.008028049	0.119648922	0.911610024	7.36E-06	0.00125918	0.011890233	0.147059335	0.009124556	0.652893684	0.127418267
2:76063826	1B	76063826	0.008028049	0.119648922	0.911610024	7.36E-06	0.00125918	0.011890233	0.147059335	0.009124556	0.652893684	0.127418267
2:76066938	1B	76066938	0.008028049	0.119648922	0.911610024	7.36E-06	0.00125918	0.011890233	0.147059335	0.009124556	0.652893684	0.127418267
2:76066960	1B	76066960	0.008028049	0.119648922	0.911610024	7.36E-06	0.00125918	0.011890233	0.147059335	0.009124556	0.652893684	0.127418267
2:76067093	1B	76067093	0.008028049	0.119648922	0.911610024	7.36E-06	0.00125918	0.011890233	0.147059335	0.009124556	0.652893684	0.127418267
2:76067472	1B	76067472	0.008028049	0.119648922	0.911610024	7.36E-06	0.00125918	0.011890233	0.147059335	0.009124556	0.652893684	0.127418267
2:76067530	1B	76067530	0.008028049	0.119648922	0.911610024	7.36E-06	0.00125918	0.011890233	0.147059335	0.009124556	0.652893684	0.127418267
2:76068480	1B	76068480	0.008028049	0.119648922	0.911610024	7.36E-06	0.00125918	0.011890233	0.147059335	0.009124556	0.652893684	0.127418267
2:76068519	1B	76068519	0.008028049	0.119648922	0.911610024	7.36E-06	0.00125918	0.011890233	0.147059335	0.009124556	0.652893684	0.127418267
2:76068787	1B	76068787	0.008028049	0.119648922	0.911610024	7.36E-06	0.00125918	0.011890233	0.147059335	0.009124556	0.652893684	0.127418267
2:76068807	1B	76068807	0.008028049	0.119648922	0.911610024	7.36E-06	0.00125918	0.011890233	0.147059335	0.009124556	0.652893684	0.127418267
2:76068826	1B	76068826	0.008028049	0.119648922	0.911610024	7.36E-06	0.00125918	0.011890233	0.147059335	0.009124556	0.652893684	0.127418267
2:76068895	1B	76068895	0.008028049	0.119648922	0.911610024	7.36E-06	0.00125918	0.011890233	0.147059335	0.009124556	0.652893684	0.127418267
2:76070497	1B	76070497	0.008028049	0.119648922	0.911610024	7.36E-06	0.00125918	0.011890233	0.147059335	0.009124556	0.652893684	0.127418267
2:76070716	1B	76070716	0.008028049	0.119648922	0.919926989	6.46E-06	0.001291011	0.014948313	0.107126982	0.008741541	0.672740946	0.052637776
2:76070721	1B	76070721	0.008028049	0.119648922	0.911610024	7.36E-06	0.00125918	0.011890233	0.147059335	0.009124556	0.652893684	0.127418267
2:76070726	1B	76070726	0.008028049	0.119648922	0.911610024	7.36E-06	0.00125918	0.011890233	0.147059335	0.009124556	0.652893684	0.127418267
2:76070768	1B	76070768	0.008028049	0.119648922	0.911610024	7.36E-06	0.00125918	0.011890233	0.147059335	0.009124556	0.652893684	0.127418267
2:76070802	1B	76070802	0.008028049	0.119648922	0.911610024	7.36E-06	0.00125918	0.011890233	0.147059335	0.009124556	0.652893684	0.127418267
2:76071279	1B	76071279	0.008028049	0.119648922	0.911610024	7.36E-06	0.00125918	0.011890233	0.147059335	0.009124556	0.652893684	0.127418267
2:76071306	1B	76071306	0.008028049	0.119648922	0.911610024	7.36E-06	0.00125918	0.011890233	0.147059335	0.009124556	0.652893684	0.127418267
2:76071352	1B	76071352	0.008028049	0.119648922	0.911610024	7.36E-06	0.00125918	0.011890233	0.147059335	0.009124556	0.652893684	0.127418267
2:76071354	1B	76071354	0.008028049	0.119648922	0.911610024	7.36E-06	0.00125918	0.011890233	0.147059335	0.009124556	0.652893684	0.127418267
2:76071441	1B	76071441	0.008028049	0.119648922	0.919926989	6.46E-06	0.001291011	0.014948313	0.08969139	0.008741541	0.641714045	0.040894048
2:76071498	1B	76071498	0.008028049	0.119648922	0.911610024	7.36E-06	0.00125918	0.011890233	0.147059335	0.009124556	0.652893684	0.127418267
2:76071583	1B	76071583	0.008028049	0.119648922	0.911610024	7.36E-06	0.00125918	0.011890233	0.147059335	0.009124556	0.652893684	0.127418267
2:76071700	1B	76071700	0.008028049	0.119648922	0.911610024	7.36E-06	0.00125918	0.011890233	0.147059335	0.009124556	0.652893684	0.127418267
2:76071724	1B	76071724	0.008028049	0.119648922	0.911610024	7.36E-06	0.00125918	0.011890233	0.147059335	0.009124556	0.652893684	0.127418267
2:76073384	1B	76073384	0.008028049	0.119648922	0.919926989	6.46E-06	0.001291011	0.014948313	0.08969139	0.008741541	0.641714045	0.040894048
2:76073405	1B	76073405	0.008028049	0.119648922	0.919926989	6.46E-06	0.001291011	0.014948313	0.08969139	0.008741541	0.641714045	0.040894048
2:76073406	1B	76073406	0.008028049	0.119648922	0.919926989	6.46E-06	0.001291011	0.014948313	0.08969139	0.008741541	0.641714045	0.040894048
2:76075171	1B	76075171	0.008028049	0.119648922	0.919926989	6.46E-06	0.001291011	0.014948313	0.08969139	0.008741541	0.641714045	0.040894048
2:76075234	1B	76075234	0.008028049	0.119648922	0.919926989	6.46E-06	0.001291011	0.014948313	0.107126982	0.008741541	0.672740946	0.052637776
2:76075264	1B	76075264	0.008028049	0.119648922	0.919926989	6.46E-06	0.001291011	0.014948313	0.107126982	0.008741541	0.672740946	0.052637776
2:76075266	1B	76075266	0.008028049	0.119648922	0.919926989	6.46E-06	0.001291011	0.014948313	0.107126982	0.008741541	0.672740946	0.052637776
2:76075295	1B	76075295	0.008028049	0.119648922	0.919926989	6.46E-06	0.001291011	0.014948313	0.107126982	0.008741541	0.672740946	0.052637776
2:76075922	1B	76075922	0.008028049	0.119648922	0.92393165	6.00E-06	0.001262933	0.014764198	0.116205871	0.009331603	0.67959055	0.04921609
2:76075927	1B	76075927	0.008028049	0.119648922	0.92393165	6.00E-06	0.001262933	0.014764198	0.116205871	0.009331603	0.67959055	0.04921609
2:76075952	1B	76075952	0.008028049	0.119648922	0.92393165	6.00E-06	0.001262933	0.014764198	0.116205871	0.009331603	0.67959055	0.04921609
2:76076035	1B	76076035	0.008028049	0.119648922	0.92393165	6.00E-06	0.001262933	0.014764198	0.116205871	0.009331603	0.67959055	0.04921609
2:76076895	1B	76076895	0.008028049	0.119648922	0.919926989	6.46E-06	0.001291011	0.014948313	0.08969139	0.008741541	0.641714045	0.040894048
2:76076922	1B	76076922	0.008028049	0.119648922	0.919926989	6.46E-06	0.001291011	0.014948313	0.08969139	0.008741541	0.641714045	0.040894048
2:76076965	1B	76076965	0.008028049	0.119648922	0.919926989	6.46E-06	0.001291011	0.014948313	0.08969139	0.008741541	0.641714045	0.040894048
2:76077000	1B	76077000	0.008028049	0.119648922	0.919926989	6.46E-06	0.001291011	0.014948313	0.08969139	0.008741541	0.641714045	0.040894048
2:76077065	1B	76077065	0.008028049	0.119648922	0.919926989	6.46E-06	0.001291011	0.014948313	0.08969139	0.008741541	0.641714045	0.040894048
2:76077077	1B	76077077	0.008028049	0.119648922	0.919926989	6.46E-06	0.001291011	0.014948313	0.08969139	0.008741541	0.641714045	0.040894048
2:76077328	1B	76077328	0.008028049	0.119648922	0.919926989	6.46E-06	0.001291011	0.014948313	0.08969139	0.008741541	0.641714045	0.040894048
2:76077333	1B	76077333	0.008028049	0.119648922	0.919926989	6.46E-06	0.001291011	0.014948313	0.08969139	0.008741541	0.641714045	0.040894048
2:76077334	1B	76077334	0.008028049	0.119648922	0.919926989	6.46E-06	0.001291011	0.014948313	0.08969139	0.008741541	0.641714045	0.040894048
2:76077402	1B	76077402	0.008028049	0.119648922	0.919926989	6.46E-06	0.001291011	0.014948313	0.092679794	0.008741541	0.678211529	0.042852217
2:76077451	1B	76077451	0.008028049	0.119648922	0.919926989	6.46E-06	0.001291011	0.014948313	0.092679794	0.008741541	0.678211529	0.042852217
2:76077458	1B	76077458	0.008028049	0.119648922	0.919926989	6.46E-06	0.001291011	0.014948313	0.092679794	0.008741541	0.678211529	0.042852217
2:76077518	1B	76077518	0.008028049	0.119648922	0.919926989	6.46E-06	0.001291011	0.014948313	0.08969139	0.008741541	0.641714045	0.040894048
2:76077531	1B	76077531	0.008028049	0.119648922	0.919926989	6.46E-06	0.001291011	0.014948313	0.08969139	0.008741541	0.641714045	0.040894048
2:76077537	1B	76077537	0.008028049	0.119648922	0.919926989	6.46E-06	0.001291011	0.014948313	0.08969139	0.008741541	0.641714045	0.040894048
2:76077648	1B	76077648	0.008028049	0.119648922	0.919926989	6.46E-06	0.001291011	0.014948313	0.092679794	0.008741541	0.678211529	0.042852217
2:76077664	1B	76077664	0.008028049	0.119648922	0.919926989	6.46E-06	0.001291011	0.014948313	0.08969139	0.008741541	0.641714045	0.040894048
2:76077897	1B	76077897	0.008028049	0.119648922	0.919926989	6.46E-06	0.001291011	0.014948313	0.08969139	0.008741541	0.641714045	0.040894048
2:76077923	1B	76077923	0.008028049	0.119648922	0.919926989	6.46E-06	0.001291011	0.014948313	0.08969139	0.008741541	0.641714045	0.040894048
2:76077962	1B	76077962	0.008028049	0.119648922	0.919926989	6.46E-06	0.001291011	0.014948313	0.08969139	0.008741541	0.641714045	0.040894048
2:76077969	1B	76077969	0.008028049	0.119648922	0.919926989	6.46E-06	0.001291011	0.014948313	0.08969139	0.008741541	0.641714045	0.040894048
2:76078028	1B	76078028	0.008028049	0.119648922	0.919926989	6.46E-06	0.001291011	0.014948313	0.08969139	0.008741541	0.641714045	0.040894048
2:76078065	1B	76078065	0.008028049	0.119648922	0.919926989	6.46E-06	0.001291011	0.014948313	0.08969139	0.008741541	0.641714045	0.040894048
2:76078089	1B	76078089	0.008028049	0.119648922	0.92393165	6.00E-06	0.001262933	0.014764198	0.098124073	0.009331603	0.651845116	0.038217909
2:76078539	1B	76078539	0.008028049	0.119648922	0.92393165	6.00E-06	0.001262933	0.014764198	0.098124073	0.009331603	0.651845116	0.038217909
2:76078540	1B	76078540	0.008028049	0.119648922	0.92393165	6.00E-06	0.001262933	0.014764198	0.098124073	0.009331603	0.651845116	0.038217909
2:76078541	1B	76078541	0.008028049	0.119648922	0.92393165	6.00E-06	0.001262933	0.014764198	0.098124073	0.009331603	0.651845116	0.038217909
2:76078602	1B	76078602	0.008028049	0.119648922	0.919926989	6.46E-06	0.001291011	0.014948313	0.08969139	0.008741541	0.641714045	0.040894048
2:76078722	1B	76078722	0.008028049	0.119648922	0.92393165	6.00E-06	0.001262933	0.014764198	0.116205871	0.009331603	0.67959055	0.04921609
2:76078723	1B	76078723	0.008028049	0.119648922	0.92393165	6.00E-06	0.001262933	0.014764198	0.116205871	0.009331603	0.67959055	0.04921609
2:76078747	1B	76078747	0.008028049	0.119648922	0.935185366	5.88E-06	0.00125502	0.014132582	0.125704483	0.010644784	0.710544054	0.175647495
2:76079351	1B	76079351	1	1	0.980726503	0.999787751	1	1	0.972704061	0.999999853	0.999932458	0.205362625
2:76079413	1B	76079413	1	1	0.980726503	0.999787751	1	1	0.972704061	0.999999853	0.999932458	0.205362625
2:76079472	1B	76079472	0.008028049	0.119648922	0.92393165	6.00E-06	0.001262933	0.014764198	0.116205871	0.009331603	0.67959055	0.04921609
2:76079705	1B	76079705	0.008028049	0.119648922	0.916624236	5.72E-06	0.001277995	0.01462731	0.11632736	0.009686981	0.67959055	0.043772526
2:76248975	1B	76248975	0.008028049	0.119648922	0.940579389	4.28E-06	0.000976514	0.015919619	0.098314621	0.009117339	0.717057171	0.219301527
2:104442520	1B	104442520	1	1	0.986150863	0.999805907	1	1	0.938802826	0.999999973	0.999961156	0.016551393
2:104442638	1B	104442638	0.000426964	0.119648922	0.969738832	0.000174351	0.006563458	0.013747229	0.21362793	0.063923827	0.616161124	0.205651713
2:104442684	1B	104442684	0.000426964	0.119648922	0.969738832	0.000174351	0.006563458	0.013747229	0.21362793	0.063923827	0.616161124	0.205651713
2:104442729	1B	104442729	0.000426964	0.119648922	0.969738832	0.000174351	0.006563458	0.013747229	0.21362793	0.063923827	0.616161124	0.205651713
2:104442756	1B	104442756	0.000426964	0.119648922	0.969738832	0.000174351	0.006563458	0.013747229	0.21362793	0.063923827	0.616161124	0.205651713
2:104442773	1B	104442773	0.000426964	0.119648922	0.969738832	0.000174351	0.006563458	0.013747229	0.21362793	0.063923827	0.616161124	0.205651713
2:104442774	1B	104442774	0.000426964	0.119648922	0.969738832	0.000174351	0.006563458	0.013747229	0.21362793	0.063923827	0.616161124	0.205651713
2:104443072	1B	104443072	0.000426964	0.119648922	0.969738832	0.000174351	0.006563458	0.013747229	0.21362793	0.063923827	0.616161124	0.205651713
2:104443101	1B	104443101	0.000426964	0.119648922	0.969738832	0.000174351	0.006563458	0.013747229	0.21362793	0.063923827	0.616161124	0.205651713
2:105002314	1B	105002314	0.002622252	0.119648922	0.951102279	6.47E-06	0.001514887	0.014665187	0.087109884	0.009971937	0.616580489	0.217191372
2:105002315	1B	105002315	0.002622252	0.119648922	0.951102279	6.47E-06	0.001514887	0.014665187	0.087109884	0.009971937	0.616580489	0.217191372
2:105002322	1B	105002322	0.002622252	0.119648922	0.951102279	6.47E-06	0.001514887	0.014665187	0.087109884	0.009971937	0.616580489	0.217191372
2:105002480	1B	105002480	0.002622252	0.119648922	0.951102279	6.47E-06	0.001514887	0.014665187	0.087109884	0.009971937	0.616580489	0.217191372
2:105002512	1B	105002512	0.002622252	0.119648922	0.951102279	6.47E-06	0.001514887	0.014665187	0.087109884	0.009971937	0.616580489	0.217191372
2:105003092	1B	105003092	0.002622252	0.119648922	0.951102279	6.47E-06	0.001514887	0.014665187	0.084640782	0.009971937	0.621152009	0.228203627
2:105003097	1B	105003097	0.002622252	0.119648922	0.951102279	6.47E-06	0.001514887	0.014665187	0.084640782	0.009971937	0.621152009	0.228203627
2:105003101	1B	105003101	0.002622252	0.119648922	0.951102279	6.47E-06	0.001514887	0.014665187	0.084640782	0.009971937	0.621152009	0.228203627
2:105866663	1B	105866663	1	1	0.99327945	0.999494643	0.999999796	1	0.931494526	0.999999523	0.999911478	0.481366685
2:105866684	1B	105866684	1	1	0.99327945	0.999494643	0.999999796	1	0.931494526	0.999999523	0.999911478	0.481366685
2:105866693	1B	105866693	1	1	0.99327945	0.999494643	0.999999796	1	0.931494526	0.999999523	0.999911478	0.481366685
2:105867993	1B	105867993	1	1	0.99327945	0.999494643	0.999999796	1	0.931494526	0.999999523	0.999911478	0.481366685
2:105868006	1B	105868006	1	1	0.99327945	0.999494643	0.999999796	1	0.931494526	0.999999523	0.999911478	0.481366685
2:105868393	1B	105868393	1	1	0.99327945	0.999494643	0.999999796	1	0.931494526	0.999999523	0.999911478	0.481366685
2:110590564	1B	110590564	0.002622252	0.119648922	0.947733405	6.98E-06	0.001571463	0.014797259	0.064381672	0.009413586	0.594326507	0.230006477
2:110590708	1B	110590708	0.002622252	0.119648922	0.944555186	5.51E-06	0.001715563	0.014163689	0.087800931	0.01102436	0.625868122	0.203614078
2:110590765	1B	110590765	0.002622252	0.119648922	0.947733405	6.98E-06	0.001571463	0.014797259	0.064381672	0.009413586	0.594326507	0.230006477
2:110590816	1B	110590816	0.002622252	0.119648922	0.93272582	5.81E-06	0.001698649	0.014799613	0.073740892	0.009135993	0.603733726	0.205733929
2:110590914	1B	110590914	0.002622252	0.119648922	0.93272582	5.81E-06	0.001698649	0.014799613	0.073740892	0.009135993	0.603733726	0.205733929
2:110590915	1B	110590915	0.002622252	0.119648922	0.93272582	5.81E-06	0.001698649	0.014799613	0.073740892	0.009135993	0.603733726	0.205733929
2:110590940	1B	110590940	0.002622252	0.119648922	0.940776841	6.00E-06	0.001772401	0.014317167	0.076837655	0.010445953	0.616221849	0.21190284
2:110591059	1B	110591059	0.002622252	0.119648922	0.93272582	5.81E-06	0.001698649	0.014799613	0.073740892	0.009135993	0.603733726	0.205733929
2:110591077	1B	110591077	0.002622252	0.119648922	0.940776841	6.00E-06	0.001772401	0.014317167	0.076837655	0.010445953	0.616221849	0.21190284
2:110591092	1B	110591092	0.002622252	0.119648922	0.940776841	6.00E-06	0.001772401	0.014317167	0.076837655	0.010445953	0.616221849	0.21190284
2:110591146	1B	110591146	0.002622252	0.119648922	0.947733405	6.98E-06	0.001571463	0.014797259	0.064381672	0.009413586	0.594326507	0.230006477
2:110591152	1B	110591152	0.002622252	0.119648922	0.93272582	5.81E-06	0.001698649	0.014799613	0.073740892	0.009135993	0.603733726	0.205733929
2:110591161	1B	110591161	0.002622252	0.119648922	0.940776841	6.00E-06	0.001772401	0.014317167	0.076837655	0.010445953	0.616221849	0.21190284
2:110591262	1B	110591262	0.004532527	0.236922658	0.931102266	5.82E-06	8.85E-05	0.008007022	0.010086334	0.010625354	0.64820956	0.130256813
2:110591338	1B	110591338	0.004532527	0.236922658	0.931102266	5.82E-06	8.85E-05	0.008007022	0.010086334	0.010625354	0.64820956	0.130256813
2:110591380	1B	110591380	0.004532527	0.236922658	0.931102266	5.82E-06	8.85E-05	0.008007022	0.010086334	0.010625354	0.64820956	0.130256813
2:110591440	1B	110591440	0.004532527	0.236922658	0.931102266	5.82E-06	8.85E-05	0.008007022	0.011599016	0.010625354	0.679454897	0.15428372
2:110591585	1B	110591585	0.002622252	0.119648922	0.93272582	5.81E-06	0.001698649	0.014799613	0.067038851	0.009135993	0.572613148	0.178876538
2:110591621	1B	110591621	0.002622252	0.119648922	0.93272582	5.81E-06	0.001698649	0.014799613	0.067038851	0.009135993	0.572613148	0.176189091
2:110707175	1B	110707175	0.002622252	0.119648922	0.93272582	5.81E-06	0.001698649	0.014799613	0.073740892	0.009135993	0.603733726	0.205733929
2:110707192	1B	110707192	0.002622252	0.119648922	0.940776841	6.00E-06	0.001772401	0.014317167	0.076837655	0.010445953	0.616221849	0.21190284
2:110707375	1B	110707375	0.004532527	0.236922658	0.931102266	5.82E-06	8.85E-05	0.008007022	0.011599016	0.010625354	0.679454897	0.15428372
2:110707377	1B	110707377	0.004532527	0.236922658	0.931102266	5.82E-06	8.85E-05	0.008007022	0.011599016	0.010625354	0.679454897	0.15428372
2:110707404	1B	110707404	0.002622252	0.119648922	0.93272582	5.81E-06	0.001698649	0.014799613	0.067038851	0.009135993	0.572613148	0.178876538
2:110707441	1B	110707441	0.002622252	0.119648922	0.93272582	5.81E-06	0.001698649	0.014799613	0.067038851	0.009135993	0.572613148	0.178876538
2:110707468	1B	110707468	0.002622252	0.119648922	0.93272582	5.81E-06	0.001698649	0.014799613	0.067038851	0.009135993	0.572613148	0.178876538
2:110707512	1B	110707512	0.002622252	0.119648922	0.93272582	5.81E-06	0.001698649	0.014799613	0.067038851	0.009135993	0.572613148	0.178876538
2:110707828	1B	110707828	0.002622252	0.119648922	0.922734265	6.87E-06	0.001735987	0.014729092	0.059917924	0.008348456	0.579468878	0.268555289
2:110707857	1B	110707857	0.002622252	0.119648922	0.922734265	6.87E-06	0.001735987	0.014729092	0.059977375	0.008348456	0.569926338	0.267942637
2:110707902	1B	110707902	1	1	0.981808763	0.999639775	0.999999981	1	0.923111683	0.999997309	0.999976933	0.561201062
2:110707965	1B	110707965	1	1	0.981808763	0.999639775	0.999999981	1	0.923111683	0.999997309	0.999976933	0.561201062
2:110709721	1B	110709721	0.774378419	0.678543891	0.168340738	0.948797624	0.980314399	0.916731987	0.001965241	0.004081035	0.907007698	0.034188667
2:110709742	1B	110709742	0.774378419	0.678543891	0.168340738	0.948797624	0.980314399	0.916731987	0.001965241	0.004081035	0.907007698	0.034188667
2:110709786	1B	110709786	1	1	0.981808763	0.999639775	0.999999981	1	0.915480443	0.999997309	0.999978361	0.559461704
2:110709809	1B	110709809	1	1	0.981808763	0.999639775	0.999999981	1	0.915480443	0.999997309	0.999978361	0.559461704
2:110709816	1B	110709816	1	1	0.981808763	0.999639775	0.999999981	1	0.915480443	0.999997309	0.999978361	0.559461704
2:110710562	1B	110710562	0.002622252	0.119648922	0.922734265	6.87E-06	0.001735987	0.014729092	0.059977375	0.008348456	0.569926338	0.267942637
2:110710563	1B	110710563	0.002622252	0.119648922	0.922734265	6.87E-06	0.001735987	0.014729092	0.059977375	0.008348456	0.569926338	0.267942637
2:110710569	1B	110710569	0.002622252	0.119648922	0.922734265	6.87E-06	0.001735987	0.014729092	0.059977375	0.008348456	0.569926338	0.267942637
2:110710617	1B	110710617	0.002622252	0.119648922	0.922734265	6.87E-06	0.001735987	0.014729092	0.059977375	0.008348456	0.569926338	0.267942637
2:110710631	1B	110710631	0.002622252	0.119648922	0.922734265	6.87E-06	0.001735987	0.014729092	0.059977375	0.008348456	0.569926338	0.267942637
2:110710691	1B	110710691	0.002622252	0.119648922	0.922734265	6.87E-06	0.001735987	0.014729092	0.059977375	0.008348456	0.569926338	0.267942637
2:110710705	1B	110710705	0.002622252	0.119648922	0.922734265	6.87E-06	0.001735987	0.014729092	0.059977375	0.008348456	0.569926338	0.267942637
2:110710792	1B	110710792	0.002622252	0.119648922	0.922734265	6.87E-06	0.001735987	0.014729092	0.059977375	0.008348456	0.569926338	0.267942637
2:110710824	1B	110710824	0.002622252	0.119648922	0.922734265	6.87E-06	0.001735987	0.014729092	0.059977375	0.008348456	0.569926338	0.267942637
2:110710852	1B	110710852	0.002622252	0.119648922	0.922734265	6.87E-06	0.001735987	0.014729092	0.059977375	0.008348456	0.569926338	0.267942637
2:110710869	1B	110710869	0.002622252	0.119648922	0.922734265	6.87E-06	0.001735987	0.014729092	0.059977375	0.008348456	0.569926338	0.267942637
2:110711032	1B	110711032	0.002622252	0.119648922	0.922734265	6.87E-06	0.001735987	0.014729092	0.059977375	0.008348456	0.569926338	0.267942637
2:110711491	1B	110711491	0.002622252	0.119648922	0.922734265	6.87E-06	0.001735987	0.014729092	0.059977375	0.008348456	0.569926338	0.267942637
2:110711494	1B	110711494	0.002622252	0.119648922	0.922734265	6.87E-06	0.001735987	0.014729092	0.059977375	0.008348456	0.569926338	0.267942637
2:110711495	1B	110711495	0.002622252	0.119648922	0.922734265	6.87E-06	0.001735987	0.014729092	0.059977375	0.008348456	0.569926338	0.267942637
2:110711604	1B	110711604	0.002622252	0.119648922	0.922734265	6.87E-06	0.001735987	0.014729092	0.059977375	0.008348456	0.569926338	0.267942637
2:111019285	1B	111019285	0.002622252	0.119648922	0.922734265	6.87E-06	0.001735987	0.014729092	0.059977375	0.008348456	0.569926338	0.267942637
2:111019333	1B	111019333	0.002622252	0.119648922	0.922734265	6.87E-06	0.001735987	0.014729092	0.059977375	0.008348456	0.569926338	0.267942637
2:111019390	1B	111019390	0.002622252	0.119648922	0.922734265	6.87E-06	0.001735987	0.014729092	0.059977375	0.008348456	0.569926338	0.267942637
2:111019438	1B	111019438	0.002622252	0.119648922	0.922734265	6.87E-06	0.001735987	0.014729092	0.059977375	0.008348456	0.569926338	0.267942637
2:111019495	1B	111019495	0.002622252	0.119648922	0.922734265	6.87E-06	0.001735987	0.014729092	0.059977375	0.008348456	0.569926338	0.267942637
2:111019501	1B	111019501	0.002622252	0.119648922	0.922734265	6.87E-06	0.001735987	0.014729092	0.059977375	0.008348456	0.569926338	0.267942637
2:111019648	1B	111019648	0.002622252	0.119648922	0.922734265	6.87E-06	0.001735987	0.014729092	0.070751608	0.008348456	0.577666634	0.290627274
2:111019660	1B	111019660	0.002622252	0.119648922	0.922734265	6.87E-06	0.001735987	0.014729092	0.070751608	0.008348456	0.577666634	0.290627274
2:111019672	1B	111019672	0.002622252	0.119648922	0.922734265	6.87E-06	0.001735987	0.014729092	0.070751608	0.008348456	0.577666634	0.290627274
2:111019720	1B	111019720	0.002622252	0.119648922	0.922734265	6.87E-06	0.001735987	0.014729092	0.070751608	0.008348456	0.577666634	0.290627274
2:111019732	1B	111019732	0.002622252	0.119648922	0.922734265	6.87E-06	0.001735987	0.014729092	0.070751608	0.008348456	0.577666634	0.290627274
2:111019746	1B	111019746	0.002622252	0.119648922	0.922734265	6.87E-06	0.001735987	0.014729092	0.070751608	0.008348456	0.577666634	0.290627274
2:111019860	1B	111019860	0.002622252	0.119648922	0.922734265	6.87E-06	0.001735987	0.014729092	0.059977375	0.008348456	0.569926338	0.267942637
2:111019916	1B	111019916	0.002622252	0.119648922	0.922734265	6.87E-06	0.001735987	0.014729092	0.059977375	0.008348456	0.569926338	0.267942637
2:111019957	1B	111019957	0.002622252	0.119648922	0.922734265	6.87E-06	0.001735987	0.014729092	0.059977375	0.008348456	0.569926338	0.267942637
2:111020009	1B	111020009	1	1	0.975574693	0.999927038	1	1	0.937249173	0.999999651	0.999984989	0.380111693
2:111024059	1B	111024059	0.002622252	0.119648922	0.922734265	6.87E-06	0.001735987	0.014729092	0.059977375	0.008348456	0.569926338	0.267942637
2:111024168	1B	111024168	0.002622252	0.119648922	0.922734265	6.87E-06	0.001735987	0.014729092	0.059977375	0.008348456	0.569926338	0.267942637
2:111024289	1B	111024289	0.002622252	0.119648922	0.922734265	6.87E-06	0.001735987	0.014729092	0.059977375	0.008348456	0.569926338	0.267942637
2:111355441	1B	111355441	1	1	0.981808763	0.999639775	0.999999981	1	0.915480443	0.999997309	0.999978361	0.559461704
2:111355541	1B	111355541	1	1	0.981808763	0.999639775	0.999999981	1	0.915480443	0.999997309	0.999978361	0.559461704
2:111355597	1B	111355597	0.002622252	0.119648922	0.922734265	6.87E-06	0.001735987	0.014729092	0.059977375	0.008348456	0.569926338	0.267942637
2:111356365	1B	111356365	0.002622252	0.119648922	0.922734265	6.87E-06	0.001735987	0.014729092	0.059977375	0.008348456	0.569926338	0.267942637
2:111356392	1B	111356392	0.002622252	0.119648922	0.922734265	6.87E-06	0.001735987	0.014729092	0.059977375	0.008348456	0.569926338	0.267942637
2:111517578	1B	111517578	0.002622252	0.119648922	0.925937795	6.46E-06	0.001733762	0.014444323	0.065051857	0.008421282	0.59019946	0.24994906
2:111517584	1B	111517584	0.002622252	0.119648922	0.926855415	6.70E-06	0.001811321	0.014416455	0.073231548	0.008517305	0.572592154	0.222004133
2:111517588	1B	111517588	0.002622252	0.119648922	0.926855415	6.70E-06	0.001811321	0.014416455	0.073231548	0.008517305	0.572592154	0.222004133
2:111517747	1B	111517747	0.002622252	0.119648922	0.922734265	6.87E-06	0.001735987	0.014729092	0.062891213	0.008348456	0.617298353	0.276933588
2:111517767	1B	111517767	0.002622252	0.119648922	0.922734265	6.87E-06	0.001735987	0.014729092	0.062891213	0.008348456	0.617298353	0.276933588
2:111517789	1B	111517789	0.002622252	0.119648922	0.922734265	6.87E-06	0.001735987	0.014729092	0.062891213	0.008348456	0.617298353	0.276933588
2:111517797	1B	111517797	0.002622252	0.119648922	0.922734265	6.87E-06	0.001735987	0.014729092	0.059917924	0.008348456	0.579468878	0.268555289
2:163098643	1B	163098643	0.037338761	0.509731025	0.330965049	0.185156932	0.290538261	0.083265068	0.993836209	0.602478537	0.774866514	0.988620918
2:163117745	1B	163117745	0.037338761	0.509731025	0.330965049	0.185156932	0.290538261	0.083265068	0.993836209	0.602478537	0.774866514	0.988620918
2:163117986	1B	163117986	0.037338761	0.509731025	0.330965049	0.185156932	0.290538261	0.083265068	0.993836209	0.602478537	0.774866514	0.988620918
2:163118281	1B	163118281	0.037338761	0.509731025	0.330965049	0.185156932	0.290538261	0.083265068	0.993836209	0.602478537	0.774866514	0.988620918
2:163124543	1B	163124543	0.037338761	0.509731025	0.330965049	0.185156932	0.290538261	0.083265068	0.993836209	0.602478537	0.774866514	0.988620918
2:163127442	1B	163127442	0.037338761	0.509731025	0.330965049	0.185156932	0.290538261	0.083265068	0.993836209	0.602478537	0.774866514	0.988620918
2:163128367	1B	163128367	0.037338761	0.509731025	0.330965049	0.185156932	0.290538261	0.083265068	0.993836209	0.602478537	0.774866514	0.988620918
2:163128381	1B	163128381	0.037338761	0.509731025	0.330965049	0.185156932	0.290538261	0.083265068	0.993836209	0.602478537	0.774866514	0.988620918
2:163130124	1B	163130124	0.037338761	0.509731025	0.330965049	0.185156932	0.290538261	0.083265068	0.993836209	0.602478537	0.774866514	0.988620918
2:163130416	1B	163130416	0.037338761	0.509731025	0.330965049	0.185156932	0.290538261	0.083265068	0.993836209	0.602478537	0.774866514	0.988620918
2:163183833	1B	163183833	0.037338761	0.509731025	0.330965049	0.185156932	0.290538261	0.083265068	0.993836209	0.602478537	0.774866514	0.988620918
2:163228087	1B	163228087	0.037338761	0.509731025	0.330965049	0.185156932	0.290538261	0.083265068	0.993836209	0.602478537	0.774866514	0.988620918
2:163230940	1B	163230940	0.037338761	0.509731025	0.330965049	0.185156932	0.290538261	0.083265068	0.993836209	0.602478537	0.774866514	0.988620918
2:163368696	1B	163368696	0.037338761	0.509731025	0.330965049	0.185156932	0.290538261	0.083265068	0.993836209	0.602478537	0.774866514	0.988620918
2:163383538	1B	163383538	0.037338761	0.509731025	0.330965049	0.185156932	0.290538261	0.083265068	0.993836209	0.602478537	0.774866514	0.988620918
2:163777915	1B	163777915	0.037338761	0.509731025	0.330965049	0.185156932	0.290538261	0.083265068	0.993836209	0.602478537	0.774866514	0.988620918
2:163777935	1B	163777935	0.037338761	0.509731025	0.330965049	0.185156932	0.290538261	0.083265068	0.993836209	0.602478537	0.774866514	0.988620918
2:163777994	1B	163777994	0.037338761	0.509731025	0.330965049	0.185156932	0.290538261	0.083265068	0.993836209	0.602478537	0.774866514	0.988620918
2:163778043	1B	163778043	0.037338761	0.509731025	0.330965049	0.185156932	0.290538261	0.083265068	0.993836209	0.602478537	0.774866514	0.988620918
2:163778068	1B	163778068	0.037338761	0.509731025	0.330965049	0.185156932	0.290538261	0.083265068	0.993836209	0.602478537	0.774866514	0.988620918
2:163778090	1B	163778090	0.037338761	0.509731025	0.330965049	0.185156932	0.290538261	0.083265068	0.993836209	0.602478537	0.774866514	0.988620918
2:163814037	1B	163814037	0.037338761	0.509731025	0.330965049	0.185156932	0.290538261	0.083265068	0.993836209	0.602478537	0.774866514	0.988620918
2:284251711	1B	284251711	0.400840296	0.00969176	0.335665465	0.02402119	0.536187323	0.001482687	0.09309143	0.001666592	0.031114825	0.018287124
2:284253108	1B	284253108	0.400840296	0.00969176	0.335665465	0.02402119	0.536187323	0.001482687	0.09309143	0.001666592	0.031114825	0.018287124
2:284253770	1B	284253770	0.400840296	0.00969176	0.335665465	0.02402119	0.536187323	0.001482687	0.09309143	0.001666592	0.031114825	0.018287124
2:284255657	1B	284255657	0.063132034	0.023072979	0.521735032	0.003297521	0.120550685	0.006701257	0.025808162	0.00667446	0.041461315	0.000175902
2:284440823	1B	284440823	0.400840296	0.00969176	0.335665465	0.02402119	0.536187323	0.001482687	0.09309143	0.001666592	0.031114825	0.018287124
2:284442324	1B	284442324	0.400840296	0.00969176	0.335665465	0.02402119	0.536187323	0.001482687	0.09309143	0.001666592	0.031114825	0.018287124
2:284443297	1B	284443297	0.400840296	0.00969176	0.335665465	0.02402119	0.536187323	0.001482687	0.09309143	0.001666592	0.031114825	0.018287124
2:284571563	1B	284571563	0.400840296	0.00969176	0.335665465	0.02402119	0.536187323	0.001482687	0.09309143	0.001666592	0.031114825	0.018287124
2:284633363	1B	284633363	0.400840296	0.00969176	0.335665465	0.02402119	0.536187323	0.001482687	0.09309143	0.001666592	0.031114825	0.018287124
2:284633642	1B	284633642	0.063132034	0.023072979	0.521735032	0.003297521	0.120550685	0.006701257	0.025808162	0.00667446	0.041461315	0.000175902
2:284633713	1B	284633713	0.400840296	0.00969176	0.335665465	0.02402119	0.536187323	0.001482687	0.09309143	0.001666592	0.031114825	0.018287124
2:284633933	1B	284633933	0.400840296	0.00969176	0.335665465	0.02402119	0.536187323	0.001482687	0.09309143	0.001666592	0.031114825	0.018287124
2:284634011	1B	284634011	0.063132034	0.023072979	0.551394332	0.003454807	0.151673537	0.006993771	0.515815353	0.009314187	0.900944715	0.545105133
2:284634040	1B	284634040	0.400840296	0.00969176	0.337117321	0.024764003	0.542176736	0.00140749	0.069008193	0.001037986	0.02980404	0.035115246
2:284634393	1B	284634393	0.063132034	0.023072979	0.551394332	0.003454807	0.151673537	0.006993771	0.524975971	0.009314187	0.909559388	0.568100597
2:284938398	1B	284938398	0.400840296	0.00969176	0.335665465	0.02402119	0.536187323	0.001482687	0.09309143	0.001666592	0.031114825	0.018287124
2:284951164	1B	284951164	0.063132034	0.023072979	0.551394332	0.003454807	0.151673537	0.006993771	0.552115553	0.009314187	0.871005028	0.560939439
2:285107661	1B	285107661	0.400840296	0.00969176	0.335665465	0.02402119	0.536187323	0.001482687	0.104448575	0.001666592	0.032898404	0.020482657
2:285111347	1B	285111347	0.063132034	0.023072979	0.551394332	0.003454807	0.151673537	0.006993771	0.552115553	0.009314187	0.871005028	0.560939439
2:285174218	1B	285174218	0.400840296	0.00969176	0.30866167	0.021332906	0.471484497	0.001646325	0.187526093	0.001472144	0.475449519	0.069867001
2:307422978	1B	307422978	0.429056926	0.348656929	0.704772539	0.144647405	0.335624415	0.350231149	0.103118363	0.475133919	0.952636622	0.002814443
2:307628036	1B	307628036	0.429056926	0.348656929	0.704772539	0.144647405	0.335624415	0.350231149	0.103118363	0.475133919	0.952636622	0.002814443
2:307629042	1B	307629042	0.429056926	0.348656929	0.704772539	0.144647405	0.335624415	0.350231149	0.103118363	0.475133919	0.952636622	0.002814443
2:307629046	1B	307629046	0.429056926	0.348656929	0.704772539	0.144647405	0.335624415	0.350231149	0.103118363	0.475133919	0.952636622	0.002814443
2:307629095	1B	307629095	0.429056926	0.348656929	0.704772539	0.144647405	0.335624415	0.350231149	0.103118363	0.475133919	0.952636622	0.002814443
2:307629142	1B	307629142	0.429056926	0.348656929	0.704772539	0.144647405	0.335624415	0.350231149	0.103118363	0.475133919	0.952636622	0.002814443
2:307632898	1B	307632898	0.429056926	0.348656929	0.704772539	0.144647405	0.335624415	0.350231149	0.103118363	0.475133919	0.952636622	0.002814443
2:307632901	1B	307632901	0.429056926	0.348656929	0.704772539	0.144647405	0.335624415	0.350231149	0.103118363	0.475133919	0.952636622	0.002814443
2:307632950	1B	307632950	0.429056926	0.348656929	0.704772539	0.144647405	0.335624415	0.350231149	0.103118363	0.475133919	0.952636622	0.002814443
2:307633074	1B	307633074	0.439211783	0.083504293	0.693914059	0.200000613	0.301561697	0.200097011	0.089653572	0.482906049	0.933595255	0.00246771
2:307633088	1B	307633088	0.439211783	0.083504293	0.693914059	0.200000613	0.301561697	0.200097011	0.089653572	0.482906049	0.933595255	0.00246771
2:307633336	1B	307633336	0.429056926	0.348656929	0.704772539	0.144647405	0.335624415	0.350231149	0.103118363	0.475133919	0.952636622	0.002814443
2:307633760	1B	307633760	0.429056926	0.348656929	0.704772539	0.144647405	0.335624415	0.350231149	0.103118363	0.475133919	0.952636622	0.002814443
2:307633833	1B	307633833	0.429056926	0.348656929	0.704772539	0.144647405	0.335624415	0.350231149	0.103118363	0.475133919	0.952636622	0.002814443
2:307634040	1B	307634040	0.429056926	0.348656929	0.704772539	0.144647405	0.335624415	0.350231149	0.103118363	0.475133919	0.952636622	0.002814443
2:307634319	1B	307634319	0.429056926	0.348656929	0.704772539	0.144647405	0.335624415	0.350231149	0.103118363	0.475133919	0.952636622	0.002814443
2:307634334	1B	307634334	0.429056926	0.348656929	0.704772539	0.144647405	0.335624415	0.350231149	0.103118363	0.475133919	0.952636622	0.002814443
2:307634338	1B	307634338	0.429056926	0.348656929	0.704772539	0.144647405	0.335624415	0.350231149	0.103118363	0.475133919	0.952636622	0.002814443
2:307634841	1B	307634841	0.429056926	0.348656929	0.704772539	0.144647405	0.335624415	0.350231149	0.103118363	0.475133919	0.952636622	0.002814443
2:307635015	1B	307635015	0.429056926	0.348656929	0.704772539	0.144647405	0.335624415	0.350231149	0.103118363	0.475133919	0.952636622	0.002814443
2:307635063	1B	307635063	0.429056926	0.348656929	0.704772539	0.144647405	0.335624415	0.350231149	0.103118363	0.475133919	0.952636622	0.002814443
2:307636650	1B	307636650	0.429056926	0.348656929	0.704772539	0.144647405	0.335624415	0.350231149	0.103118363	0.475133919	0.952636622	0.002814443
2:307636888	1B	307636888	0.429056926	0.348656929	0.704772539	0.144647405	0.335624415	0.350231149	0.103118363	0.475133919	0.952636622	0.002814443
2:307637647	1B	307637647	0.429056926	0.348656929	0.704772539	0.144647405	0.335624415	0.350231149	0.103118363	0.475133919	0.952636622	0.002814443
2:307637795	1B	307637795	0.429056926	0.348656929	0.704772539	0.144647405	0.335624415	0.350231149	0.103118363	0.475133919	0.952636622	0.002814443
2:307637796	1B	307637796	0.429056926	0.348656929	0.779004511	0.150424693	0.384138492	0.927952572	0.999993869	0.99988227	0.999999997	0.994446235
2:307637848	1B	307637848	0.429056926	0.348656929	0.779004511	0.150424693	0.384138492	0.927952572	0.999993869	0.99988227	0.999999997	0.994446235
2:307637849	1B	307637849	0.429056926	0.348656929	0.779004511	0.150424693	0.384138492	0.927952572	0.999993869	0.99988227	0.999999997	0.994446235
2:307639344	1B	307639344	0.429056926	0.348656929	0.779004511	0.150424693	0.384138492	0.927952572	0.999999734	0.99988227	1	0.999782028
2:307639482	1B	307639482	0.429056926	0.348656929	0.779004511	0.150424693	0.384138492	0.927952572	0.999999734	0.99988227	1	0.999782028
2:307639501	1B	307639501	0.429056926	0.348656929	0.779004511	0.150424693	0.384138492	0.927952572	0.999999734	0.99988227	1	0.999782028
2:307639538	1B	307639538	0.429056926	0.348656929	0.779004511	0.150424693	0.384138492	0.927952572	0.999999734	0.99988227	1	0.999782028
2:307640901	1B	307640901	0.429056926	0.348656929	0.779004511	0.150424693	0.384138492	0.927952572	0.999999734	0.99988227	1	0.999782028
2:307641065	1B	307641065	0.429056926	0.348656929	0.779004511	0.150424693	0.384138492	0.927952572	0.999999734	0.99988227	1	0.999782028
2:307641144	1B	307641144	0.429056926	0.348656929	0.779004511	0.150424693	0.384138492	0.927952572	0.999999734	0.99988227	1	0.999782028
2:307641360	1B	307641360	0.429056926	0.348656929	0.779004511	0.150424693	0.384138492	0.927952572	0.999999734	0.99988227	1	0.999782028
2:307641454	1B	307641454	0.429056926	0.348656929	0.779004511	0.150424693	0.384138492	0.927952572	0.999999734	0.99988227	1	0.999782028
2:307642409	1B	307642409	0.429056926	0.348656929	0.779004511	0.150424693	0.384138492	0.927952572	0.999999734	0.99988227	1	0.999782028
2:307642417	1B	307642417	0.429056926	0.348656929	0.779004511	0.150424693	0.384138492	0.927952572	0.999999734	0.99988227	1	0.999782028
2:307642457	1B	307642457	0.429056926	0.348656929	0.779004511	0.150424693	0.384138492	0.927952572	0.999999734	0.99988227	1	0.999782028
2:307642532	1B	307642532	0.429056926	0.348656929	0.779004511	0.150424693	0.384138492	0.927952572	0.999999734	0.99988227	1	0.999782028
2:307642647	1B	307642647	0.429056926	0.348656929	0.779004511	0.150424693	0.384138492	0.927952572	0.999999734	0.99988227	1	0.999782028
2:307650335	1B	307650335	0.429056926	0.348656929	0.779004511	0.150424693	0.384138492	0.927952572	0.999999734	0.99988227	1	0.999782028
2:307650403	1B	307650403	0.429056926	0.348656929	0.779004511	0.150424693	0.384138492	0.927952572	0.999999734	0.99988227	1	0.999782028
2:307650412	1B	307650412	0.429056926	0.348656929	0.779004511	0.150424693	0.384138492	0.927952572	0.999999734	0.99988227	1	0.999782028
2:307650653	1B	307650653	0.429056926	0.348656929	0.779004511	0.150424693	0.384138492	0.927952572	0.999999734	0.99988227	1	0.999782028
2:307650706	1B	307650706	0.429056926	0.348656929	0.779004511	0.150424693	0.384138492	0.927952572	0.999999734	0.99988227	1	0.999782028
2:307653810	1B	307653810	0.429056926	0.348656929	0.779004511	0.150424693	0.384138492	0.927952572	0.999999734	0.99988227	1	0.999782028
2:307654070	1B	307654070	0.429056926	0.348656929	0.779004511	0.150424693	0.384138492	0.927952572	0.999999734	0.99988227	1	0.999782028
2:307654288	1B	307654288	0.429056926	0.348656929	0.779004511	0.150424693	0.384138492	0.927952572	0.999999734	0.99988227	1	0.999782028
2:307654582	1B	307654582	0.429056926	0.348656929	0.779004511	0.150424693	0.384138492	0.927952572	0.999999734	0.99988227	1	0.999782028
2:307654794	1B	307654794	0.429056926	0.348656929	0.779004511	0.150424693	0.384138492	0.927952572	0.999999734	0.99988227	1	0.999782028
2:307654974	1B	307654974	0.429056926	0.348656929	0.779004511	0.150424693	0.384138492	0.927952572	0.999999734	0.99988227	1	0.999782028
2:307655066	1B	307655066	0.429056926	0.348656929	0.779004511	0.150424693	0.384138492	0.927952572	0.999999734	0.99988227	1	0.999782028
2:307655092	1B	307655092	0.429056926	0.348656929	0.779004511	0.150424693	0.384138492	0.927952572	0.999999734	0.99988227	1	0.999782028
2:307655195	1B	307655195	0.429056926	0.348656929	0.779004511	0.150424693	0.384138492	0.927952572	0.999999734	0.99988227	1	0.999782028
2:307655197	1B	307655197	0.429056926	0.348656929	0.779004511	0.150424693	0.384138492	0.927952572	0.999999734	0.99988227	1	0.999782028
2:307656129	1B	307656129	0.429056926	0.348656929	0.779004511	0.150424693	0.384138492	0.927952572	0.999999734	0.99988227	1	0.999782028
2:307656208	1B	307656208	0.429056926	0.348656929	0.779004511	0.150424693	0.384138492	0.927952572	0.999999734	0.99988227	1	0.999782028
2:307658813	1B	307658813	0.429056926	0.348656929	0.779004511	0.150424693	0.384138492	0.927952572	0.999999734	0.99988227	1	0.999782028
2:307658964	1B	307658964	0.429056926	0.348656929	0.779004511	0.150424693	0.384138492	0.927952572	0.996941319	0.999529221	0.999952934	0.790705783
2:307659684	1B	307659684	0.429056926	0.348656929	0.779004511	0.150424693	0.384138492	0.927952572	0.996941319	0.999529221	0.999952934	0.790705783
2:307659691	1B	307659691	0.429056926	0.348656929	0.779004511	0.150424693	0.384138492	0.927952572	0.996941319	0.999529221	0.999952934	0.790705783
2:307936155	1B	307936155	0.429056926	0.348656929	0.779004511	0.150424693	0.384138492	0.927952572	0.993624296	0.99966506	0.999958123	0.686764017
2:307936180	1B	307936180	0.429056926	0.348656929	0.779004511	0.150424693	0.384138492	0.927952572	0.993624296	0.99966506	0.999958123	0.686764017
2:307936338	1B	307936338	0.429056926	0.348656929	0.717927719	0.147200504	0.356074004	0.857472593	0.611359475	0.954359131	0.57267492	0.263758836
2:307936369	1B	307936369	0.429056926	0.348656929	0.717927719	0.147200504	0.356074004	0.857472593	0.612315684	0.94896846	0.580989224	0.265876076
2:308163458	1B	308163458	0.429056926	0.348656929	0.621958704	0.123506951	0.369402573	0.909713398	0.524242288	0.854139171	0.950103275	0.660169209
2:308163485	1B	308163485	0.429056926	0.348656929	0.621958704	0.123506951	0.369402573	0.909713398	0.524242288	0.854139171	0.950103275	0.660169209
2:308163594	1B	308163594	0.429056926	0.348656929	0.621958704	0.123506951	0.369402573	0.909713398	0.524242288	0.854139171	0.950103275	0.660169209
2:308163612	1B	308163612	0.429056926	0.348656929	0.621958704	0.123506951	0.369402573	0.909713398	0.524242288	0.854139171	0.950103275	0.660169209
2:308163726	1B	308163726	0.429056926	0.348656929	0.621958704	0.123506951	0.369402573	0.909713398	0.524242288	0.854139171	0.950103275	0.660169209
2:308163916	1B	308163916	0.429056926	0.348656929	0.621958704	0.123506951	0.369402573	0.909713398	0.524242288	0.854139171	0.950103275	0.660169209
2:308164136	1B	308164136	0.429056926	0.348656929	0.621958704	0.123506951	0.369402573	0.909713398	0.524242288	0.854139171	0.950103275	0.660169209
2:308164280	1B	308164280	0.429056926	0.348656929	0.621958704	0.123506951	0.369402573	0.909713398	0.524242288	0.854139171	0.950103275	0.660169209
2:308164304	1B	308164304	0.429056926	0.348656929	0.621958704	0.123506951	0.369402573	0.909713398	0.524242288	0.854139171	0.950103275	0.660169209
2:308165359	1B	308165359	0.429056926	0.348656929	0.730092799	0.137115424	0.368464731	0.916063645	0.668298271	0.941751236	0.883366318	0.652620961
2:308165364	1B	308165364	0.429056926	0.348656929	0.730092799	0.137115424	0.368464731	0.916063645	0.668298271	0.941751236	0.883366318	0.652620961
2:308165376	1B	308165376	0.429056926	0.348656929	0.730092799	0.137115424	0.368464731	0.916063645	0.668298271	0.941751236	0.883366318	0.652620961
2:308165420	1B	308165420	0.429056926	0.348656929	0.730092799	0.137115424	0.368464731	0.916063645	0.668298271	0.941751236	0.883366318	0.652620961
2:308165464	1B	308165464	0.429056926	0.348656929	0.730092799	0.137115424	0.368464731	0.916063645	0.668298271	0.941751236	0.883366318	0.652620961
2:308165510	1B	308165510	0.429056926	0.348656929	0.730092799	0.137115424	0.368464731	0.916063645	0.668298271	0.941751236	0.883366318	0.652620961
2:308165518	1B	308165518	0.429056926	0.348656929	0.730092799	0.137115424	0.368464731	0.916063645	0.668298271	0.941751236	0.883366318	0.652620961
2:308165527	1B	308165527	0.429056926	0.348656929	0.730092799	0.137115424	0.368464731	0.916063645	0.668298271	0.941751236	0.883366318	0.652620961
2:308400884	1B	308400884	0.429056926	0.348656929	0.730092799	0.137115424	0.368464731	0.916063645	0.668298271	0.941751236	0.883366318	0.652620961
2:308401047	1B	308401047	0.429056926	0.348656929	0.730092799	0.137115424	0.368464731	0.916063645	0.668298271	0.941751236	0.883366318	0.652620961
2:308401129	1B	308401129	0.429056926	0.348656929	0.730092799	0.137115424	0.368464731	0.916063645	0.668298271	0.941751236	0.883366318	0.652620961
2:308401215	1B	308401215	0.429056926	0.348656929	0.730092799	0.137115424	0.368464731	0.916063645	0.668298271	0.941751236	0.883366318	0.652620961
2:308401347	1B	308401347	0.429056926	0.348656929	0.730092799	0.137115424	0.368464731	0.916063645	0.668298271	0.941751236	0.883366318	0.652620961
2:308401379	1B	308401379	0.429056926	0.348656929	0.730092799	0.137115424	0.368464731	0.916063645	0.668298271	0.941751236	0.883366318	0.652620961
2:308401592	1B	308401592	0.429056926	0.348656929	0.730092799	0.137115424	0.368464731	0.916063645	0.668298271	0.941751236	0.883366318	0.652620961
2:308401632	1B	308401632	0.429056926	0.348656929	0.730092799	0.137115424	0.368464731	0.916063645	0.668298271	0.941751236	0.883366318	0.652620961
2:308401650	1B	308401650	0.429056926	0.348656929	0.730092799	0.137115424	0.368464731	0.916063645	0.668298271	0.941751236	0.883366318	0.652620961
2:308401893	1B	308401893	0.429056926	0.348656929	0.730092799	0.137115424	0.368464731	0.916063645	0.668298271	0.941751236	0.883366318	0.652620961
2:308401937	1B	308401937	0.429056926	0.348656929	0.730092799	0.137115424	0.368464731	0.916063645	0.668298271	0.941751236	0.883366318	0.652620961
2:308401979	1B	308401979	0.786749669	0.122775814	0.83840237	0.048864333	0.162135346	0.434240275	0.447247805	0.55505943	0.815739741	0.442413827
2:308402240	1B	308402240	0.429056926	0.348656929	0.730092799	0.137115424	0.368464731	0.916063645	0.668298271	0.941751236	0.883366318	0.652620961
2:308402318	1B	308402318	0.429056926	0.348656929	0.595047656	0.103355546	0.372322374	0.849309145	0.66641268	0.834451987	0.992191684	0.701115689
2:308402384	1B	308402384	0.429056926	0.348656929	0.595047656	0.103355546	0.372322374	0.849309145	0.66641268	0.834451987	0.992191684	0.701115689
2:308402397	1B	308402397	0.429056926	0.348656929	0.595047656	0.103355546	0.372322374	0.849309145	0.66641268	0.834451987	0.992191684	0.701115689
2:308402410	1B	308402410	0.429056926	0.348656929	0.595047656	0.103355546	0.372322374	0.849309145	0.66641268	0.834451987	0.992191684	0.701115689
2:308402513	1B	308402513	0.786749669	0.122775814	0.72178211	0.02654724	0.164151684	0.357829063	0.324916717	0.341457324	0.987494224	0.584698834
2:308402538	1B	308402538	0.429056926	0.348656929	0.595047656	0.103355546	0.372322374	0.849309145	0.66641268	0.834451987	0.992191684	0.701115689
2:308402582	1B	308402582	0.429056926	0.348656929	0.595047656	0.103355546	0.372322374	0.849309145	0.66641268	0.834451987	0.992191684	0.701115689
2:308575177	1B	308575177	0.429056926	0.348656929	0.595047656	0.103355546	0.372322374	0.849309145	0.66641268	0.834451987	0.992191684	0.701115689
2:308575276	1B	308575276	0.429056926	0.348656929	0.595047656	0.103355546	0.372322374	0.849309145	0.66641268	0.834451987	0.992191684	0.701115689
2:308865750	1B	308865750	0.429056926	0.348656929	0.598582805	0.113887145	0.362694325	0.858076417	0.619872882	0.849494988	0.987160444	0.744800639
2:308866085	1B	308866085	0.429056926	0.348656929	0.595047656	0.103355546	0.372322374	0.849309145	0.66641268	0.834451987	0.992191684	0.701115689
2:308866086	1B	308866086	0.429056926	0.348656929	0.595047656	0.103355546	0.372322374	0.849309145	0.66641268	0.834451987	0.992191684	0.701115689
2:308866801	1B	308866801	0.429056926	0.348656929	0.595047656	0.103355546	0.372322374	0.849309145	0.66641268	0.834451987	0.992191684	0.701115689
2:308867022	1B	308867022	0.429056926	0.348656929	0.595047656	0.103355546	0.372322374	0.849309145	0.66641268	0.834451987	0.992191684	0.701115689
2:308867488	1B	308867488	0.429056926	0.348656929	0.595047656	0.103355546	0.372322374	0.849309145	0.66641268	0.834451987	0.992191684	0.701115689
2:308869521	1B	308869521	0.429056926	0.348656929	0.595047656	0.103355546	0.372322374	0.849309145	0.66641268	0.834451987	0.992191684	0.701115689
2:308869774	1B	308869774	0.429056926	0.348656929	0.589706068	0.114271422	0.364640519	0.874219592	0.59517043	0.843520725	0.975496872	0.696560774
2:308870425	1B	308870425	0.786749669	0.122775814	0.713782067	0.030687096	0.160122456	0.384362014	0.30813773	0.362326369	0.966405185	0.571398293
2:308873319	1B	308873319	0.786749669	0.122775814	0.72178211	0.02654724	0.164151684	0.357829063	0.324916717	0.341457324	0.987494224	0.584698834
2:308873358	1B	308873358	0.429056926	0.348656929	0.589706068	0.114271422	0.364640519	0.874219592	0.59517043	0.843520725	0.975496872	0.696560774
2:308876605	1B	308876605	0.933672434	0.204140964	0.299189471	0.129444624	0.231429544	0.484748216	0.1622093	0.439303977	0.599857907	0.113130633
2:308876753	1B	308876753	0.429056926	0.348656929	0.589706068	0.107419599	0.430497079	0.851166595	0.698943815	0.843812625	0.976137404	0.675302377
2:308876769	1B	308876769	0.933672434	0.204140964	0.299189471	0.138962753	0.252001454	0.471153345	0.343175523	0.494309293	0.4773897	0.10149527
2:308877048	1B	308877048	0.933672434	0.204140964	0.299189471	0.138962753	0.252001454	0.471153345	0.343175523	0.494309293	0.4773897	0.10149527
2:309079114	1B	309079114	0.429056926	0.348656929	0.589706068	0.114271422	0.364640519	0.874219592	0.59517043	0.843520725	0.975496872	0.696560774
2:309079328	1B	309079328	0.429056926	0.348656929	0.589706068	0.114271422	0.364640519	0.874219592	0.59517043	0.843520725	0.975496872	0.696560774
2:309079355	1B	309079355	0.786749669	0.122775814	0.713782067	0.030687096	0.160122456	0.384362014	0.30813773	0.362326369	0.966405185	0.571398293
2:309116695	1B	309116695	0.429056926	0.348656929	0.589706068	0.114271422	0.364640519	0.874219592	0.59517043	0.843520725	0.975496872	0.696560774
2:309121212	1B	309121212	0.429056926	0.348656929	0.589706068	0.114271422	0.364640519	0.874219592	0.59517043	0.843520725	0.975496872	0.696560774
2:309134123	1B	309134123	0.786749669	0.122775814	0.713782067	0.030687096	0.160122456	0.384362014	0.30813773	0.362326369	0.966405185	0.571398293
2:309134553	1B	309134553	0.429056926	0.348656929	0.589706068	0.114271422	0.364640519	0.874219592	0.59517043	0.843520725	0.975496872	0.696560774
2:309135035	1B	309135035	0.429056926	0.348656929	0.589706068	0.114271422	0.364640519	0.874219592	0.59517043	0.843520725	0.975496872	0.696560774
2:309136517	1B	309136517	0.429056926	0.348656929	0.595372605	0.119412967	0.364430845	0.876050825	0.613918772	0.831877391	0.976657376	0.712393338
2:309140694	1B	309140694	0.786749669	0.122775814	0.713782067	0.030687096	0.160122456	0.384362014	0.30813773	0.362326369	0.966405185	0.571398293
2:309141720	1B	309141720	0.786749669	0.122775814	0.713782067	0.030687096	0.160122456	0.384362014	0.30813773	0.362326369	0.966405185	0.571398293
2:309141922	1B	309141922	0.429056926	0.348656929	0.493333488	0.151300604	0.363075481	0.917466316	0.048289217	0.434355272	0.927922075	0.022839252
2:309142822	1B	309142822	0.786749669	0.122775814	0.594183916	0.049169998	0.155255534	0.403117775	0.013568119	0.120736234	0.826174518	0.011981077
2:309145281	1B	309145281	0.429056926	0.348656929	0.497777694	0.151465827	0.363709169	0.917584632	0.04756182	0.433642502	0.917451056	0.026628202
2:309145819	1B	309145819	0.786749669	0.122775814	0.594183916	0.049169998	0.155255534	0.403117775	0.013568119	0.120736234	0.826174518	0.011981077
2:309369107	1B	309369107	0.933672434	0.204140964	0.22948252	0.183125531	0.252390106	0.52914049	0.006909639	0.148526468	0.274388332	0.000766818
2:309369595	1B	309369595	0.933672434	0.204140964	0.22948252	0.183125531	0.252390106	0.52914049	0.006909639	0.148526468	0.274388332	0.000766818
2:309369698	1B	309369698	0.786749669	0.122775814	0.594183916	0.049169998	0.155255534	0.403117775	0.013568119	0.120736234	0.826174518	0.011981077
2:309369834	1B	309369834	0.933672434	0.204140964	0.22948252	0.183125531	0.252390106	0.52914049	0.006909639	0.148526468	0.274388332	0.000766818
2:309369949	1B	309369949	0.786749669	0.122775814	0.594183916	0.049169998	0.155255534	0.403117775	0.013568119	0.120736234	0.826174518	0.011981077
2:309373249	1B	309373249	0.933672434	0.204140964	0.22948252	0.183125531	0.252390106	0.52914049	0.006909639	0.148526468	0.274388332	0.000766818
2:309373250	1B	309373250	0.429056926	0.348656929	0.505932866	0.151012348	0.36286783	0.917737916	0.047959084	0.442198648	0.935580756	0.02496419
2:309373489	1B	309373489	0.429056926	0.348656929	0.497777694	0.151465827	0.363709169	0.917584632	0.04756182	0.433642502	0.917451056	0.026628202
2:309374453	1B	309374453	0.933672434	0.204140964	0.22948252	0.183125531	0.252390106	0.52914049	0.006909639	0.148526468	0.274388332	0.000766818
2:365091684	1B	365091684	0.604705724	0.558054934	0.171824495	0.104918844	0.280554407	0.03546034	0.901495243	0.608698566	0.349647592	0.733576675
2:365092096	1B	365092096	0.604705724	0.558054934	0.171824495	0.104918844	0.280554407	0.03546034	0.901495243	0.608698566	0.349647592	0.733576675
2:365092614	1B	365092614	0.604705724	0.558054934	0.171824495	0.104918844	0.280554407	0.03546034	0.901495243	0.608698566	0.349647592	0.733576675
2:365328236	1B	365328236	0.604705724	0.558054934	0.171824495	0.104918844	0.280554407	0.03546034	0.901495243	0.608698566	0.349647592	0.733576675
2:365329381	1B	365329381	0.604705724	0.558054934	0.171824495	0.104918844	0.280554407	0.03546034	0.901495243	0.608698566	0.349647592	0.733576675
2:365331246	1B	365331246	0.604705724	0.558054934	0.171824495	0.104918844	0.280554407	0.03546034	0.901495243	0.608698566	0.349647592	0.733576675
2:365339891	1B	365339891	0.604705724	0.558054934	0.171824495	0.104918844	0.280554407	0.03546034	0.901495243	0.608698566	0.349647592	0.733576675
2:365501478	1B	365501478	0.604705724	0.558054934	0.171824495	0.104918844	0.280554407	0.03546034	0.901495243	0.608698566	0.349647592	0.733576675
2:365501520	1B	365501520	0.604705724	0.558054934	0.171824495	0.104918844	0.280554407	0.03546034	0.901495243	0.608698566	0.349647592	0.733576675
2:365568073	1B	365568073	0.604705724	0.558054934	0.171824495	0.104918844	0.280554407	0.03546034	0.901495243	0.608698566	0.349647592	0.733576675
2:365568221	1B	365568221	0.604705724	0.558054934	0.171824495	0.104918844	0.280554407	0.03546034	0.901495243	0.608698566	0.349647592	0.733576675
2:365568234	1B	365568234	0.604705724	0.558054934	0.171824495	0.104918844	0.280554407	0.03546034	0.901495243	0.608698566	0.349647592	0.733576675
2:365568246	1B	365568246	0.604705724	0.558054934	0.171824495	0.104918844	0.280554407	0.03546034	0.901495243	0.608698566	0.349647592	0.733576675
2:365568605	1B	365568605	0.604705724	0.558054934	0.171824495	0.104918844	0.280554407	0.03546034	0.901495243	0.608698566	0.349647592	0.733576675
2:365568890	1B	365568890	0.604705724	0.558054934	0.171824495	0.104918844	0.280554407	0.03546034	0.901495243	0.608698566	0.349647592	0.733576675
2:365568919	1B	365568919	0.604705724	0.558054934	0.171824495	0.104918844	0.280554407	0.03546034	0.901495243	0.608698566	0.349647592	0.733576675
2:365570597	1B	365570597	0.604705724	0.558054934	0.171824495	0.104918844	0.280554407	0.03546034	0.901495243	0.608698566	0.349647592	0.733576675
2:365579476	1B	365579476	0.604705724	0.558054934	0.171824495	0.104918844	0.280554407	0.03546034	0.831565606	0.623110978	0.315178699	0.726259979
2:365579519	1B	365579519	0.604705724	0.558054934	0.171824495	0.104918844	0.280554407	0.03546034	0.831565606	0.623110978	0.315178699	0.726259979
2:365583829	1B	365583829	0.604705724	0.558054934	0.171824495	0.104918844	0.280554407	0.03546034	0.831565606	0.623110978	0.315178699	0.726259979
2:365584905	1B	365584905	0.604705724	0.558054934	0.171824495	0.104918844	0.280554407	0.03546034	0.831565606	0.623110978	0.315178699	0.726259979
2:365634553	1B	365634553	0.91913678	0.472605653	0.999404481	0.071116354	0.99962663	0.274190081	0.997962887	0.986834207	0.957753425	0.999414986
2:366024847	1B	366024847	0.604705724	0.558054934	0.171824495	0.104918844	0.280554407	0.03546034	0.994881321	0.661987004	0.683043643	0.991216624
2:366031562	1B	366031562	0.604705724	0.558054934	0.171824495	0.104918844	0.280554407	0.03546034	0.994881321	0.661987004	0.683043643	0.991216624
2:376799031	1B	376799031	0.817342112	0.359807058	0.915209269	0.339990108	0.12819592	0.681915398	0.980027652	0.032720815	0.968909675	0.406404385
2:376907548	1B	376907548	0.466930627	0.36925238	0.486647244	0.213834099	0.080532665	0.049394614	0.996756528	0.511555839	0.780069963	0.41784253
2:376908003	1B	376908003	0.817342112	0.359807058	0.908519219	0.339337928	0.13134689	0.685743155	0.978774371	0.038793697	0.970444639	0.47866337
2:377514830	1B	377514830	0.466930627	0.36925238	0.503063444	0.213433524	0.085699174	0.049176838	0.996739267	0.503653618	0.782112481	0.424025192
2:377515474	1B	377515474	0.466930627	0.36925238	0.503063444	0.213433524	0.085699174	0.049176838	0.996739267	0.503653618	0.782112481	0.424025192
2:377516071	1B	377516071	0.466930627	0.36925238	0.503063444	0.213433524	0.085699174	0.049176838	0.996739267	0.503653618	0.782112481	0.424025192
2:377516263	1B	377516263	0.466930627	0.36925238	0.503063444	0.213433524	0.085699174	0.049176838	0.996739267	0.503653618	0.782112481	0.424025192
2:377517696	1B	377517696	0.466930627	0.36925238	0.503063444	0.213433524	0.085699174	0.049176838	0.996739267	0.503653618	0.782112481	0.424025192
2:377521126	1B	377521126	0.466930627	0.36925238	0.486647244	0.213834099	0.080532665	0.049394614	0.996756528	0.511555839	0.780069963	0.41784253
2:377521789	1B	377521789	0.817342112	0.359807058	0.920164108	0.340228519	0.135280501	0.684588498	0.980212364	0.037224912	0.969931857	0.478841239
2:377523666	1B	377523666	0.466930627	0.36925238	0.503063444	0.213433524	0.085699174	0.049176838	0.996739267	0.503653618	0.782112481	0.424025192
2:377523765	1B	377523765	0.817342112	0.359807058	0.908519219	0.339337928	0.13134689	0.685743155	0.978774371	0.038793697	0.970444639	0.47866337
2:377524730	1B	377524730	0.817342112	0.359807058	0.920164108	0.340228519	0.135280501	0.684588498	0.980212364	0.037224912	0.969931857	0.478841239
2:377559301	1B	377559301	0.817342112	0.359807058	0.908519219	0.339337928	0.13134689	0.685743155	0.978774371	0.038793697	0.970444639	0.47866337
2:377559711	1B	377559711	0.466930627	0.36925238	0.503063444	0.213433524	0.085699174	0.049176838	0.996739267	0.503653618	0.782112481	0.424025192
2:377560972	1B	377560972	0.466930627	0.36925238	0.503063444	0.213433524	0.085699174	0.049176838	0.996739267	0.503653618	0.782112481	0.424025192
2:377570505	1B	377570505	0.817342112	0.359807058	0.920164108	0.340228519	0.135280501	0.684588498	0.980212364	0.037224912	0.969931857	0.478841239
2:378161313	1B	378161313	0.466930627	0.36925238	0.486647244	0.213834099	0.080532665	0.049394614	0.996756528	0.511555839	0.780069963	0.41784253
2:378161790	1B	378161790	0.466930627	0.36925238	0.486647244	0.213834099	0.080532665	0.049394614	0.996756528	0.511555839	0.780069963	0.36202463
2:378162789	1B	378162789	0.466930627	0.36925238	0.503063444	0.213433524	0.085699174	0.049176838	0.996739267	0.503653618	0.782112481	0.424025192
2:378163712	1B	378163712	0.466930627	0.36925238	0.486647244	0.213834099	0.080532665	0.049394614	0.996756528	0.511555839	0.780069963	0.41784253
2:378163778	1B	378163778	0.466930627	0.36925238	0.486647244	0.213834099	0.080532665	0.049394614	0.996756528	0.511555839	0.780069963	0.41784253
2:378163863	1B	378163863	0.466930627	0.36925238	0.486647244	0.213834099	0.080532665	0.049394614	0.996756528	0.511555839	0.780069963	0.41784253
2:378164249	1B	378164249	0.817342112	0.359807058	0.920164108	0.340228519	0.135280501	0.684588498	0.980212364	0.037224912	0.969931857	0.478841239
2:378215377	1B	378215377	0.466930627	0.36925238	0.503063444	0.213433524	0.085699174	0.049176838	0.996739267	0.503653618	0.782112481	0.424025192
2:378221097	1B	378221097	0.466930627	0.36925238	0.486647244	0.213834099	0.080532665	0.049394614	0.996756528	0.511555839	0.780069963	0.41784253
2:378221270	1B	378221270	0.466930627	0.36925238	0.503063444	0.213433524	0.085699174	0.049176838	0.996739267	0.503653618	0.782112481	0.424025192
2:378221780	1B	378221780	0.466930627	0.36925238	0.503063444	0.213433524	0.085699174	0.049176838	0.996739267	0.503653618	0.782112481	0.424025192
2:378222046	1B	378222046	0.466930627	0.36925238	0.486647244	0.213834099	0.080532665	0.049394614	0.996756528	0.511555839	0.780069963	0.41784253
2:378222048	1B	378222048	0.466930627	0.36925238	0.486647244	0.213834099	0.080532665	0.049394614	0.996756528	0.511555839	0.780069963	0.41784253
2:378222068	1B	378222068	0.466930627	0.36925238	0.486647244	0.213834099	0.080532665	0.049394614	0.996756528	0.511555839	0.780069963	0.41784253
2:378284696	1B	378284696	0.466930627	0.36925238	0.486647244	0.213834099	0.080532665	0.049394614	0.996756528	0.511555839	0.780069963	0.41784253
2:378285486	1B	378285486	0.466930627	0.36925238	0.4909669	0.213780276	0.081173181	0.050883849	0.997097687	0.512660294	0.782178609	0.411520421
2:378286406	1B	378286406	0.466930627	0.36925238	0.577610074	0.213834118	0.078797607	0.048383802	0.996685778	0.54118391	0.868354139	0.721802849
2:390085071	1B	390085071	0.817342112	0.226891863	0.960662295	0.198690262	0.033526469	0.513431112	0.955570686	0.16735257	0.998674678	0.610337239
2:390085361	1B	390085361	0.817342112	0.226891863	0.969053419	0.196050882	0.034323925	0.640402267	0.922938109	0.279318498	0.998492974	0.631934466
2:390085570	1B	390085570	0.817342112	0.226891863	0.970399428	0.217631441	0.032884817	0.644471635	0.907924054	0.263115252	0.998067749	0.58299424
2:390089539	1B	390089539	0.817342112	0.226891863	0.963755956	0.370146423	0.033451366	0.646361161	0.948991252	0.344445161	0.990540949	0.463562631
2:390089624	1B	390089624	0.817342112	0.226891863	0.966227202	0.352622884	0.031498006	0.642089373	0.9563025	0.366783165	0.992397707	0.527128538
2:390090062	1B	390090062	0.817342112	0.226891863	0.966227202	0.352622884	0.031498006	0.642089373	0.9563025	0.366783165	0.992397707	0.527128538
2:390344478	1B	390344478	0.817342112	0.226891863	0.963755956	0.370146423	0.033451366	0.646361161	0.948991252	0.344445161	0.990540949	0.463562631
2:390345243	1B	390345243	0.817342112	0.226891863	0.963755956	0.370146423	0.033451366	0.646361161	0.948991252	0.344445161	0.990540949	0.463562631
2:390347338	1B	390347338	0.817342112	0.226891863	0.963755956	0.370146423	0.033451366	0.646361161	0.948991252	0.344445161	0.990540949	0.463562631
2:390347735	1B	390347735	0.823206799	0.212674213	0.895046805	0.484840629	0.032198296	0.108099108	0.940390202	0.540219124	0.959768294	0.495203598
2:390347746	1B	390347746	0.823206799	0.212674213	0.895046805	0.484840629	0.032198296	0.108099108	0.940390202	0.540219124	0.959768294	0.495203598
2:390347749	1B	390347749	0.823206799	0.212674213	0.895046805	0.484840629	0.032198296	0.108099108	0.940390202	0.540219124	0.959768294	0.495203598
2:390347783	1B	390347783	0.823206799	0.212674213	0.895046805	0.484840629	0.032198296	0.108099108	0.940390202	0.540219124	0.959768294	0.495203598
2:390348020	1B	390348020	0.823206799	0.212674213	0.895046805	0.484840629	0.032198296	0.108099108	0.940390202	0.540219124	0.959768294	0.495203598
2:390348943	1B	390348943	0.817342112	0.226891863	0.963755956	0.370146423	0.033451366	0.646361161	0.948991252	0.344445161	0.990540949	0.463562631
2:390349007	1B	390349007	0.817342112	0.226891863	0.963755956	0.370146423	0.033451366	0.646361161	0.948991252	0.344445161	0.990540949	0.463562631
2:390349108	1B	390349108	0.817342112	0.226891863	0.963755956	0.370146423	0.033451366	0.646361161	0.948991252	0.344445161	0.990540949	0.463562631
2:390349255	1B	390349255	0.823206799	0.212674213	0.890823785	0.506321145	0.033058152	0.109721768	0.933709523	0.513299861	0.952959217	0.428325454
2:390349542	1B	390349542	0.817342112	0.226891863	0.966227202	0.352622884	0.031498006	0.642089373	0.9563025	0.366783165	0.992397707	0.527128538
2:390349573	1B	390349573	0.817342112	0.226891863	0.966227202	0.352622884	0.031498006	0.642089373	0.9563025	0.366783165	0.992397707	0.527128538
2:390544264	1B	390544264	0.817342112	0.226891863	0.963755956	0.370146423	0.033451366	0.646361161	0.948991252	0.344445161	0.990540949	0.463562631
2:390544358	1B	390544358	0.817342112	0.226891863	0.963755956	0.370146423	0.033451366	0.646361161	0.948991252	0.344445161	0.990540949	0.463562631
2:390544835	1B	390544835	0.817342112	0.226891863	0.966227202	0.352622884	0.031498006	0.642089373	0.9563025	0.366783165	0.992397707	0.527128538
2:390546295	1B	390546295	0.817342112	0.226891863	0.963755956	0.370146423	0.033451366	0.646361161	0.948991252	0.344445161	0.990540949	0.463562631
2:390547337	1B	390547337	0.817342112	0.226891863	0.963755956	0.370146423	0.033451366	0.646361161	0.948991252	0.344445161	0.990540949	0.463562631
2:390549360	1B	390549360	0.817342112	0.226891863	0.963755956	0.370146423	0.033451366	0.646361161	0.948991252	0.344445161	0.990540949	0.452574586
2:391186902	1B	391186902	0.823206799	0.212674213	0.895046805	0.484840629	0.032198296	0.108099108	0.940390202	0.540219124	0.959768294	0.495203598
2:391187208	1B	391187208	0.823206799	0.212674213	0.895046805	0.484840629	0.032198296	0.108099108	0.940390202	0.540219124	0.959768294	0.495203598
2:391187209	1B	391187209	0.823206799	0.212674213	0.895046805	0.484840629	0.032198296	0.108099108	0.940390202	0.540219124	0.959768294	0.495203598
2:391187644	1B	391187644	0.817342112	0.226891863	0.958139553	0.374426552	0.033398616	0.543007114	0.949436616	0.250659283	0.988290557	0.487938245
2:391188115	1B	391188115	0.823206799	0.212674213	0.894987877	0.373825585	0.032386906	0.069461837	0.917064849	0.375445482	0.978361825	0.504232685
2:391188137	1B	391188137	0.823206799	0.212674213	0.882969003	0.511545035	0.033042939	0.076004502	0.931909974	0.395553661	0.944691799	0.45433792
2:391188189	1B	391188189	0.817342112	0.226891863	0.963755956	0.370146423	0.033451366	0.646361161	0.948991252	0.344445161	0.990540949	0.463562631
2:391188396	1B	391188396	0.817342112	0.226891863	0.967175283	0.345543444	0.03456117	0.627615781	0.950061658	0.313225335	0.996361735	0.508676871
2:391205264	1B	391205264	0.772395371	0.220439891	0.987156493	0.397753337	0.00213782	0.006614997	0.909759325	0.167377223	0.987190203	0.598530377
2:391214766	1B	391214766	0.817342112	0.226891863	0.946367155	0.318168888	0.033571972	0.581478347	0.964668199	0.367079505	0.997970081	0.544158791
2:391217718	1B	391217718	0.817342112	0.226891863	0.946367155	0.318168888	0.033571972	0.581478347	0.964668199	0.367079505	0.997970081	0.544158791
2:391256700	1B	391256700	0.981777423	0.226891863	0.931001427	0.311537862	0.040768756	0.494518512	0.895366623	0.283716574	0.996549583	0.569604407
2:391341126	1B	391341126	0.981777423	0.226891863	0.931001427	0.311537862	0.040768756	0.494518512	0.895366623	0.283716574	0.996549583	0.587278267
2:391344831	1B	391344831	0.981777423	0.226891863	0.931001427	0.311537862	0.040768756	0.494518512	0.895366623	0.283716574	0.996549583	0.587278267
2:391685153	1B	391685153	0.988145293	0.226891863	0.858502364	0.306401002	0.156841612	0.703177953	0.856026707	0.180879827	0.98637828	0.591002309
2:391685212	1B	391685212	0.988145293	0.226891863	0.841016154	0.276334839	0.145053673	0.633225054	0.880495067	0.178279849	0.987003998	0.629620282
2:391685607	1B	391685607	0.988145293	0.226891863	0.841016154	0.276334839	0.145053673	0.633225054	0.894562972	0.160807774	0.989095186	0.621937308
2:391685729	1B	391685729	0.988145293	0.226891863	0.857993632	0.345357378	0.153101194	0.566235803	0.959351523	0.128562906	0.994223072	0.396370943
2:391685783	1B	391685783	0.988145293	0.226891863	0.872611787	0.324051505	0.148284501	0.610266727	0.961927631	0.156892433	0.994584655	0.451755579
2:391685817	1B	391685817	0.988145293	0.226891863	0.868000938	0.303815203	0.14847118	0.629416509	0.961952829	0.170477619	0.995569123	0.487059088
2:391685845	1B	391685845	0.988145293	0.226891863	0.872611787	0.324051505	0.148284501	0.610266727	0.958286559	0.183472271	0.99338525	0.451447315
2:391687730	1B	391687730	0.988145293	0.226891863	0.877725348	0.33576672	0.14272681	0.482190553	0.956696304	0.112715432	0.993046526	0.374535356
2:391696993	1B	391696993	0.988145293	0.226891863	0.876385607	0.297993142	0.128365071	0.528567821	0.958726366	0.154950379	0.994273994	0.557855529
2:391699968	1B	391699968	0.988145293	0.226891863	0.873725142	0.351853768	0.150592651	0.488093796	0.957414648	0.10035476	0.992694127	0.356825564
2:391700213	1B	391700213	0.988145293	0.226891863	0.873725142	0.351853768	0.150592651	0.488093796	0.957414648	0.10035476	0.992694127	0.356825564
2:392197969	1B	392197969	0.988145293	0.226891863	0.857993632	0.345357378	0.153101194	0.566235803	0.959351523	0.128562906	0.994223072	0.376140898
2:392198726	1B	392198726	0.988145293	0.226891863	0.857993632	0.345357378	0.153101194	0.566235803	0.959351523	0.128562906	0.994223072	0.376140898
2:392198814	1B	392198814	0.988145293	0.226891863	0.857993632	0.345357378	0.153101194	0.566235803	0.959351523	0.128562906	0.994223072	0.376140898
2:392234139	1B	392234139	0.988145293	0.226891863	0.857993632	0.345357378	0.153101194	0.566235803	0.959351523	0.128562906	0.994223072	0.376140898
2:392234165	1B	392234165	0.988145293	0.226891863	0.857993632	0.345357378	0.153101194	0.566235803	0.959351523	0.128562906	0.994223072	0.376140898
2:392234358	1B	392234358	0.988145293	0.226891863	0.857993632	0.345357378	0.153101194	0.566235803	0.959351523	0.128562906	0.994223072	0.376140898
2:392234414	1B	392234414	0.988145293	0.226891863	0.857993632	0.345357378	0.153101194	0.566235803	0.959351523	0.128562906	0.994223072	0.376140898
2:392297381	1B	392297381	0.988145293	0.226891863	0.857993632	0.345357378	0.153101194	0.566235803	0.959351523	0.128562906	0.994223072	0.376140898
2:392298186	1B	392298186	0.988145293	0.226891863	0.852177984	0.360558271	0.15653535	0.571570951	0.958263826	0.117914839	0.993750172	0.357222787
2:392300917	1B	392300917	0.988145293	0.226891863	0.852177984	0.360558271	0.15653535	0.571570951	0.958263826	0.117914839	0.993750172	0.357222787
2:392301337	1B	392301337	0.988145293	0.226891863	0.857993632	0.345357378	0.153101194	0.566235803	0.959351523	0.128562906	0.994223072	0.376140898
2:392302056	1B	392302056	0.988145293	0.226891863	0.852177984	0.360558271	0.15653535	0.571570951	0.958263826	0.117914839	0.993750172	0.357222787
2:392302596	1B	392302596	0.988145293	0.226891863	0.852177984	0.360558271	0.15653535	0.571570951	0.958263826	0.117914839	0.993750172	0.357222787
2:392650226	1B	392650226	0.988145293	0.226891863	0.857993632	0.345357378	0.153101194	0.566235803	0.959351523	0.128562906	0.994223072	0.376140898
2:392650278	1B	392650278	0.988145293	0.226891863	0.857993632	0.345357378	0.153101194	0.566235803	0.959351523	0.128562906	0.994223072	0.376140898
2:392650305	1B	392650305	0.988145293	0.226891863	0.857993632	0.345357378	0.153101194	0.566235803	0.959351523	0.128562906	0.994223072	0.376140898
2:392650349	1B	392650349	0.988145293	0.226891863	0.878422202	0.320457852	0.128413492	0.513555364	0.962876291	0.14917439	0.993925197	0.529670124
2:392650408	1B	392650408	0.988145293	0.226891863	0.857993632	0.345357378	0.153101194	0.566235803	0.959351523	0.128562906	0.994223072	0.376140898
2:392650474	1B	392650474	0.988145293	0.226891863	0.857993632	0.345357378	0.153101194	0.566235803	0.959351523	0.128562906	0.994223072	0.376140898
2:392650490	1B	392650490	0.988145293	0.226891863	0.857993632	0.345357378	0.153101194	0.566235803	0.959351523	0.128562906	0.994223072	0.376140898
2:392650540	1B	392650540	0.988145293	0.226891863	0.857993632	0.345357378	0.153101194	0.566235803	0.959351523	0.128562906	0.994223072	0.376140898
2:392650712	1B	392650712	0.981777423	0.226891863	0.955551204	0.273903027	0.036080595	0.368838914	0.968358826	0.280161914	0.999579378	0.554088099
2:392650718	1B	392650718	0.981777423	0.226891863	0.955269275	0.29637041	0.040303314	0.231013678	0.928486274	0.21115279	0.998722355	0.438946084
2:392650887	1B	392650887	0.981777423	0.226891863	0.956103814	0.337009546	0.042581469	0.390282662	0.974137083	0.311650811	0.999622906	0.411448946
2:392650992	1B	392650992	0.981777423	0.226891863	0.956103814	0.337009546	0.042581469	0.390282662	0.97327607	0.311650811	0.999421497	0.407000413
2:392651049	1B	392651049	0.981777423	0.226891863	0.956103814	0.337009546	0.042581469	0.390282662	0.97327607	0.311650811	0.999421497	0.407000413
2:392651186	1B	392651186	0.981777423	0.226891863	0.9456109	0.349142183	0.039883047	0.418197555	0.957366589	0.219052145	0.999297485	0.379419374
2:392823909	1B	392823909	0.981777423	0.226891863	0.952324155	0.340839156	0.042329927	0.346335291	0.946964065	0.336770392	0.999100942	0.332247325
2:392823960	1B	392823960	0.981777423	0.226891863	0.9456109	0.349142183	0.039883047	0.418197555	0.957366589	0.219052145	0.999297485	0.353508724
2:392825459	1B	392825459	0.981777423	0.226891863	0.9456109	0.349142183	0.039883047	0.418197555	0.957366589	0.219052145	0.999297485	0.379419374
2:392826066	1B	392826066	0.981777423	0.226891863	0.9456109	0.349142183	0.039883047	0.418197555	0.957366589	0.219052145	0.999297485	0.379419374
2:393321002	1B	393321002	0.981777423	0.226891863	0.94887934	0.365808507	0.041701024	0.423262967	0.95559388	0.201337907	0.999350568	0.357821042
2:393326094	1B	393326094	0.981777423	0.226891863	0.94887934	0.365808507	0.041701024	0.423262967	0.95559388	0.201337907	0.999350568	0.357821042
2:393328382	1B	393328382	0.981777423	0.226891863	0.9456109	0.349142183	0.039883047	0.418197555	0.957366589	0.219052145	0.999297485	0.379419374
2:393328852	1B	393328852	0.981777423	0.226891863	0.9456109	0.349142183	0.039883047	0.418197555	0.957366589	0.219052145	0.999297485	0.379419374
2:393330089	1B	393330089	0.981777423	0.226891863	0.94887934	0.365808507	0.041701024	0.423262967	0.95559388	0.201337907	0.999350568	0.357821042
2:393330327	1B	393330327	0.981777423	0.226891863	0.951993047	0.366706055	0.042116076	0.385806334	0.942455696	0.235871463	0.999004039	0.343291631
2:393330591	1B	393330591	0.981777423	0.226891863	0.953085805	0.332333694	0.042543134	0.370842629	0.947938554	0.284177202	0.999097575	0.322670345
2:393449020	1B	393449020	0.981777423	0.226891863	0.955747626	0.358934855	0.042353377	0.314310066	0.947218025	0.318973679	0.999166383	0.326539478
2:393449061	1B	393449061	0.981777423	0.226891863	0.949178101	0.350046483	0.040631039	0.380687884	0.942415786	0.258757523	0.99908415	0.369665486
2:393451159	1B	393451159	0.981777423	0.226891863	0.955747626	0.358934855	0.042353377	0.314310066	0.940303524	0.310715724	0.999003454	0.328476842
2:394020911	1B	394020911	0.981777423	0.226891863	0.954810455	0.341643755	0.042525014	0.309185715	0.947023872	0.33851253	0.999169362	0.33434351
2:394022459	1B	394022459	0.981777423	0.226891863	0.956270239	0.344484737	0.04155283	0.310897269	0.936347632	0.28490329	0.998781796	0.329510591
2:394026142	1B	394026142	0.981777423	0.359807058	0.957657853	0.223271883	0.145471618	0.22816365	0.951014641	0.31414451	0.998324921	0.521911695
2:394026241	1B	394026241	0.981777423	0.359807058	0.958238158	0.237009472	0.147252936	0.231719479	0.943437192	0.305778142	0.997131582	0.525978365
2:394028004	1B	394028004	0.981777423	0.359807058	0.956679088	0.231946117	0.146715751	0.22199528	0.941901171	0.30062094	0.997023269	0.50538796
2:394029985	1B	394029985	0.981777423	0.359807058	0.919746441	0.220589442	0.146337402	0.149486237	0.877042725	0.161388242	0.991958705	0.568644542
2:394030346	1B	394030346	0.981777423	0.359807058	0.904445889	0.164390516	0.143079801	0.161006788	0.856877592	0.212568	0.990473706	0.550286056
2:394030777	1B	394030777	0.981777423	0.359807058	0.904445889	0.164390516	0.143079801	0.161006788	0.892024397	0.204006888	0.988870791	0.551373683
2:394045925	1B	394045925	0.981777423	0.359807058	0.905446355	0.16505702	0.144233561	0.177745056	0.812921109	0.190356647	0.990571899	0.506109547
2:394156101	1B	394156101	0.981777423	0.359807058	0.904445889	0.164390516	0.143079801	0.161006788	0.888564845	0.204006888	0.991224287	0.545121402
2:394156255	1B	394156255	0.981777423	0.359807058	0.906273027	0.180243446	0.136596644	0.16430534	0.889018293	0.207366907	0.994831425	0.56779574
2:394156261	1B	394156261	0.981777423	0.359807058	0.921461035	0.176029882	0.137837072	0.176496481	0.822118129	0.1962437	0.989249358	0.498690242
2:394156764	1B	394156764	0.981777423	0.359807058	0.920588899	0.191207713	0.126658767	0.163287338	0.864921408	0.201858679	0.990658255	0.522302746
2:394156785	1B	394156785	0.981777423	0.359807058	0.920588899	0.191207713	0.126658767	0.163287338	0.864921408	0.201858679	0.990658255	0.522302746
2:394156883	1B	394156883	0.981777423	0.359807058	0.921461035	0.176029882	0.137837072	0.176496481	0.822118129	0.1962437	0.989249358	0.498690242
2:394156887	1B	394156887	0.981777423	0.359807058	0.921461035	0.176029882	0.137837072	0.176496481	0.822118129	0.1962437	0.989249358	0.498690242
2:394157657	1B	394157657	0.981777423	0.359807058	0.921461035	0.176029882	0.137837072	0.176496481	0.822118129	0.1962437	0.989249358	0.498690242
2:394157807	1B	394157807	0.981777423	0.359807058	0.921461035	0.176029882	0.137837072	0.176496481	0.822118129	0.1962437	0.989249358	0.498690242
2:394180882	1B	394180882	0.981777423	0.359807058	0.921461035	0.176029882	0.137837072	0.176496481	0.822118129	0.1962437	0.989249358	0.498690242
2:394181633	1B	394181633	0.981777423	0.359807058	0.922527191	0.19165142	0.129280647	0.179920307	0.815618493	0.192937441	0.988905955	0.51907236
2:394181681	1B	394181681	0.981777423	0.359807058	0.921461035	0.176029882	0.137837072	0.176496481	0.822118129	0.1962437	0.989249358	0.498690242
2:394181760	1B	394181760	0.981777423	0.359807058	0.922527191	0.19165142	0.129280647	0.179920307	0.815618493	0.192937441	0.988905955	0.51907236
2:394182026	1B	394182026	0.981777423	0.359807058	0.921461035	0.176029882	0.137837072	0.176496481	0.822118129	0.1962437	0.989249358	0.498690242
2:394182376	1B	394182376	0.981777423	0.359807058	0.920588899	0.191207713	0.126658767	0.163287338	0.863678141	0.201858679	0.990203597	0.533624066
2:394183492	1B	394183492	0.981777423	0.359807058	0.920211697	0.17548762	0.135884428	0.159978948	0.870669755	0.204759446	0.99100903	0.507224974
2:394392953	1B	394392953	0.981777423	0.359807058	0.904445889	0.164390516	0.143079801	0.161006788	0.869886188	0.199793586	0.990887016	0.523233854
2:394393538	1B	394393538	0.981777423	0.359807058	0.904445889	0.164390516	0.143079801	0.161006788	0.869886188	0.199793586	0.990887016	0.523233854
2:394393890	1B	394393890	0.981777423	0.359807058	0.904445889	0.164390516	0.143079801	0.161006788	0.853831671	0.210947333	0.992516953	0.544294217
2:394767868	1B	394767868	0.981777423	0.359807058	0.90932993	0.171545657	0.1416497	0.211438345	0.910637607	0.218613707	0.992337547	0.587412069
2:394768176	1B	394768176	0.981777423	0.359807058	0.910869767	0.18755913	0.134325978	0.215068177	0.878428906	0.213371875	0.986424978	0.584859795
2:394768462	1B	394768462	0.981777423	0.359807058	0.90932993	0.171545657	0.1416497	0.211438345	0.883271756	0.218613707	0.986709582	0.578260982
2:394769301	1B	394769301	0.981777423	0.359807058	0.90932993	0.171545657	0.1416497	0.211438345	0.910637607	0.218613707	0.992337547	0.587412069
2:394778077	1B	394778077	0.981777423	0.359807058	0.910869767	0.18755913	0.134325978	0.215068177	0.878428906	0.213371875	0.986424978	0.584859795
2:394778224	1B	394778224	0.981777423	0.359807058	0.90932993	0.171545657	0.1416497	0.211438345	0.883271756	0.218613707	0.986709582	0.578260982
2:394778793	1B	394778793	0.981777423	0.359807058	0.910869767	0.18755913	0.134325978	0.215068177	0.878428906	0.213371875	0.986424978	0.584859795
2:394778944	1B	394778944	0.981777423	0.359807058	0.905446355	0.16505702	0.144233561	0.177745056	0.812921109	0.190356647	0.990571899	0.506109547
2:394779049	1B	394779049	0.981777423	0.359807058	0.90932993	0.171545657	0.1416497	0.211438345	0.883271756	0.218613707	0.986709582	0.578260982
2:395091086	1B	395091086	0.981777423	0.359807058	0.824897102	0.265961688	0.146199647	0.558687158	0.918146224	0.021170257	0.996795899	0.557777441
2:395095322	1B	395095322	0.981777423	0.359807058	0.908014922	0.18081122	0.138496161	0.181157793	0.839256243	0.197237699	0.992007269	0.534199694
2:395096309	1B	395096309	0.981777423	0.359807058	0.83105567	0.31382411	0.122317303	0.638779157	0.899419671	0.095423913	0.99023304	0.511011371
2:395098817	1B	395098817	0.981777423	0.359807058	0.847980387	0.314127668	0.12901251	0.598215065	0.946450767	0.073057212	0.996540276	0.356598623
2:417937598	1B	417937598	0.462642425	0.002899667	0.954011393	0.108808299	0.142329059	0.05046608	0.123953279	0.023505316	0.892036878	0.078104685
2:417938882	1B	417938882	0.462642425	0.002899667	0.954011393	0.108808299	0.142329059	0.05046608	0.123953279	0.023505316	0.892036878	0.078104685
2:418203309	1B	418203309	0.462642425	0.002899667	0.954011393	0.108808299	0.142329059	0.05046608	0.123953279	0.023505316	0.892036878	0.078104685
2:418803134	1B	418803134	0.462642425	0.002899667	0.954011393	0.108808299	0.142329059	0.05046608	0.123953279	0.023505316	0.892036878	0.078104685
2:418815065	1B	418815065	0.462642425	0.002899667	0.954011393	0.108808299	0.142329059	0.05046608	0.123953279	0.023505316	0.892036878	0.078104685
2:418839737	1B	418839737	0.462642425	0.002899667	0.772528597	0.106404668	0.117844494	0.050632778	0.028611318	0.049629943	0.242147	0.00632699
2:418841454	1B	418841454	0.462642425	0.002899667	0.825220542	0.073335624	0.122138546	0.050552056	0.030206764	0.038881644	0.060115501	0.000903004
2:429458745	1B	429458745	0.788009916	0.408591641	0.98466937	0.175316294	0.699752666	0.578359441	0.395982469	0.518789361	0.785177975	0.141029951
2:429490640	1B	429490640	0.788009916	0.408591641	0.98466937	0.175316294	0.699752666	0.578359441	0.395982469	0.518789361	0.785177975	0.141029951
2:429490938	1B	429490938	0.788009916	0.408591641	0.98466937	0.175316294	0.699752666	0.578359441	0.395982469	0.518789361	0.785177975	0.141029951
2:429492099	1B	429492099	0.788009916	0.408591641	0.98466937	0.175316294	0.699752666	0.578359441	0.395982469	0.518789361	0.785177975	0.141029951
2:429540498	1B	429540498	0.788009916	0.408591641	0.98466937	0.175316294	0.699752666	0.578359441	0.395982469	0.518789361	0.785177975	0.141029951
2:429542472	1B	429542472	0.788009916	0.408591641	0.98466937	0.175316294	0.699752666	0.578359441	0.395982469	0.518789361	0.785177975	0.141029951
2:429856786	1B	429856786	0.674971432	0.699072138	0.392019507	0.533334931	0.680663093	0.389956403	0.618937893	0.440028326	0.911141469	0.163261694
2:429856930	1B	429856930	0.674971432	0.699072138	0.392019507	0.533334931	0.680663093	0.389956403	0.620907449	0.440028326	0.925851197	0.160628344
2:429857149	1B	429857149	0.674971432	0.699072138	0.392019507	0.533334931	0.680663093	0.389956403	0.618937893	0.440028326	0.911141469	0.163261694
2:429857350	1B	429857350	0.674971432	0.699072138	0.392019507	0.533334931	0.680663093	0.389956403	0.618937893	0.440028326	0.911141469	0.163261694
2:429857494	1B	429857494	0.674971432	0.699072138	0.392019507	0.533334931	0.680663093	0.389956403	0.620907449	0.440028326	0.925851197	0.160628344
2:429858090	1B	429858090	0.674971432	0.699072138	0.327406777	0.52580947	0.670923437	0.156024628	0.728155821	0.056887434	0.527016797	0.015428737
2:429862698	1B	429862698	0.674971432	0.699072138	0.323795924	0.533271575	0.688020039	0.377832102	0.666487593	0.062173708	0.735532974	0.230265041
2:429862803	1B	429862803	0.674971432	0.699072138	0.344972125	0.53235509	0.692641882	0.38327777	0.687939478	0.106464006	0.74131881	0.191957803
2:429862840	1B	429862840	0.674971432	0.699072138	0.392019507	0.533334931	0.680663093	0.389956403	0.624363661	0.407929742	0.921858751	0.194945163
2:429862864	1B	429862864	0.674971432	0.699072138	0.346945617	0.532678628	0.692852783	0.37438572	0.659820827	0.104687651	0.725836125	0.20616841
2:429863011	1B	429863011	0.674971432	0.699072138	0.254632466	0.351857569	0.690950181	0.387898633	0.417989847	0.02513593	0.948983821	0.423770239
2:429971793	1B	429971793	0.674971432	0.699072138	0.249780677	0.397572521	0.691064063	0.380514024	0.417022918	0.047372208	0.946127131	0.313027053
2:429972490	1B	429972490	0.674971432	0.699072138	0.249780677	0.397572521	0.691064063	0.380514024	0.417022918	0.047372208	0.946127131	0.313027053
2:429973981	1B	429973981	0.674971432	0.699072138	0.249780677	0.397572521	0.691064063	0.380514024	0.417022918	0.047372208	0.946127131	0.313027053
2:429979718	1B	429979718	0.674971432	0.699072138	0.249780677	0.397572521	0.691064063	0.380514024	0.417022918	0.047372208	0.946127131	0.313027053
2:430073898	1B	430073898	0.674971432	0.699072138	0.249780677	0.397572521	0.691064063	0.380514024	0.417022918	0.047372208	0.946127131	0.313027053
2:430075909	1B	430075909	0.674971432	0.699072138	0.249780677	0.397572521	0.691064063	0.380514024	0.417022918	0.047372208	0.946127131	0.313027053
2:430111233	1B	430111233	0.674971432	0.699072138	0.182232918	0.4201466	0.692022651	0.381595007	0.484710294	0.042246084	0.918470588	0.294938807
2:430111271	1B	430111271	0.674971432	0.699072138	0.218077736	0.432537099	0.692708872	0.379248619	0.533990034	0.037427155	0.91043	0.285195061
2:430111429	1B	430111429	0.788009916	0.408591641	0.84350118	0.132336449	0.694511675	0.563186066	0.329305447	0.064842192	0.718742333	0.170271416
2:430309013	1B	430309013	0.674971432	0.699072138	0.218077736	0.432537099	0.692708872	0.379248619	0.533990034	0.037427155	0.91043	0.285195061
2:430317860	1B	430317860	0.674971432	0.699072138	0.218077736	0.432537099	0.692708872	0.379248619	0.533990034	0.037427155	0.91043	0.285195061
2:430318215	1B	430318215	0.674971432	0.699072138	0.218077736	0.432537099	0.692708872	0.379248619	0.533990034	0.037427155	0.91043	0.285195061
2:430318466	1B	430318466	0.674971432	0.699072138	0.218077736	0.432537099	0.692708872	0.379248619	0.533990034	0.037427155	0.91043	0.285195061
2:430425409	1B	430425409	0.674971432	0.699072138	0.218077736	0.432537099	0.692708872	0.379248619	0.533990034	0.037427155	0.91043	0.285195061
2:430425502	1B	430425502	0.674971432	0.699072138	0.218077736	0.432537099	0.692708872	0.379248619	0.533990034	0.037427155	0.91043	0.285195061
2:430431489	1B	430431489	0.674971432	0.699072138	0.218077736	0.432537099	0.692708872	0.379248619	0.533990034	0.037427155	0.91043	0.285195061
2:430431544	1B	430431544	0.674971432	0.699072138	0.218077736	0.432537099	0.692708872	0.379248619	0.533990034	0.037427155	0.91043	0.285195061
2:430431566	1B	430431566	0.674971432	0.699072138	0.218077736	0.432537099	0.692708872	0.379248619	0.533990034	0.037427155	0.91043	0.285195061
2:430431637	1B	430431637	0.674971432	0.699072138	0.218077736	0.432537099	0.692708872	0.379248619	0.533990034	0.037427155	0.91043	0.285195061
2:430431648	1B	430431648	0.674971432	0.699072138	0.218077736	0.432537099	0.692708872	0.379248619	0.533990034	0.037427155	0.91043	0.285195061
2:430431653	1B	430431653	0.674971432	0.699072138	0.218077736	0.432537099	0.692708872	0.379248619	0.533990034	0.037427155	0.91043	0.285195061
2:430431810	1B	430431810	0.674971432	0.699072138	0.218077736	0.432537099	0.692708872	0.379248619	0.533990034	0.037427155	0.91043	0.285195061
2:430431813	1B	430431813	0.674971432	0.699072138	0.218077736	0.432537099	0.692708872	0.379248619	0.533990034	0.037427155	0.91043	0.285195061
2:430431815	1B	430431815	0.674971432	0.699072138	0.218077736	0.432537099	0.692708872	0.379248619	0.533990034	0.037427155	0.91043	0.285195061
2:430431869	1B	430431869	0.674971432	0.699072138	0.218077736	0.432537099	0.692708872	0.379248619	0.533990034	0.037427155	0.91043	0.285195061
2:430431896	1B	430431896	0.674971432	0.699072138	0.218077736	0.432537099	0.692708872	0.379248619	0.533990034	0.037427155	0.91043	0.285195061
2:430432007	1B	430432007	0.674971432	0.699072138	0.218077736	0.432537099	0.692708872	0.379248619	0.533990034	0.037427155	0.91043	0.285195061
2:430432561	1B	430432561	0.674971432	0.699072138	0.218077736	0.432537099	0.692708872	0.379248619	0.533990034	0.037427155	0.91043	0.285195061
2:430433566	1B	430433566	0.674971432	0.699072138	0.218077736	0.432537099	0.692708872	0.379248619	0.533990034	0.037427155	0.91043	0.285195061
2:430433701	1B	430433701	0.674971432	0.699072138	0.218077736	0.432537099	0.692708872	0.379248619	0.533990034	0.037427155	0.91043	0.285195061
2:430433726	1B	430433726	0.674971432	0.699072138	0.218077736	0.432537099	0.692708872	0.379248619	0.533990034	0.037427155	0.91043	0.285195061
2:430433770	1B	430433770	0.674971432	0.699072138	0.218077736	0.432537099	0.692708872	0.379248619	0.533990034	0.037427155	0.91043	0.285195061
2:430433814	1B	430433814	0.674971432	0.699072138	0.218077736	0.432537099	0.692708872	0.379248619	0.533990034	0.037427155	0.91043	0.285195061
2:430433824	1B	430433824	0.674971432	0.699072138	0.218077736	0.432537099	0.692708872	0.379248619	0.533990034	0.037427155	0.91043	0.285195061
2:430433902	1B	430433902	0.674971432	0.699072138	0.218077736	0.432537099	0.692708872	0.379248619	0.533990034	0.037427155	0.91043	0.285195061
2:430433929	1B	430433929	0.674971432	0.699072138	0.218077736	0.432537099	0.692708872	0.379248619	0.533990034	0.037427155	0.91043	0.285195061
2:430434015	1B	430434015	0.674971432	0.699072138	0.218077736	0.432537099	0.692708872	0.379248619	0.533990034	0.037427155	0.91043	0.285195061
2:430434061	1B	430434061	0.674971432	0.699072138	0.218077736	0.432537099	0.692708872	0.379248619	0.533990034	0.037427155	0.91043	0.285195061
2:430434090	1B	430434090	0.674971432	0.699072138	0.218077736	0.432537099	0.692708872	0.379248619	0.533990034	0.037427155	0.91043	0.285195061
2:430434195	1B	430434195	0.674971432	0.699072138	0.218077736	0.432537099	0.692708872	0.379248619	0.533990034	0.037427155	0.91043	0.285195061
2:430434346	1B	430434346	0.674971432	0.699072138	0.218077736	0.432537099	0.692708872	0.379248619	0.533990034	0.037427155	0.91043	0.285195061
2:430434432	1B	430434432	0.674971432	0.699072138	0.218077736	0.432537099	0.692708872	0.379248619	0.533990034	0.037427155	0.91043	0.285195061
2:430434454	1B	430434454	0.674971432	0.699072138	0.218077736	0.432537099	0.692708872	0.379248619	0.533990034	0.037427155	0.91043	0.285195061
2:430434458	1B	430434458	0.674971432	0.699072138	0.218077736	0.432537099	0.692708872	0.379248619	0.533990034	0.037427155	0.91043	0.285195061
2:430434467	1B	430434467	0.674971432	0.699072138	0.218077736	0.432537099	0.692708872	0.379248619	0.533990034	0.037427155	0.91043	0.285195061
2:430434476	1B	430434476	0.674971432	0.699072138	0.218077736	0.432537099	0.692708872	0.379248619	0.533990034	0.037427155	0.91043	0.285195061
2:430434519	1B	430434519	0.674971432	0.699072138	0.218077736	0.432537099	0.692708872	0.379248619	0.533990034	0.037427155	0.91043	0.285195061
2:430434595	1B	430434595	0.674971432	0.699072138	0.218077736	0.432537099	0.692708872	0.379248619	0.533990034	0.037427155	0.91043	0.285195061
2:430437837	1B	430437837	0.674971432	0.699072138	0.218077736	0.432537099	0.692708872	0.379248619	0.533990034	0.037427155	0.91043	0.285195061
2:430437886	1B	430437886	0.674971432	0.699072138	0.218077736	0.432537099	0.692708872	0.379248619	0.533990034	0.037427155	0.91043	0.285195061
2:430437895	1B	430437895	0.674971432	0.699072138	0.180898769	0.395454935	0.686115122	0.388030695	0.612962745	0.060816664	0.827383013	0.266959284
2:430437901	1B	430437901	0.674971432	0.699072138	0.147336919	0.38157506	0.691468033	0.388953526	0.583626264	0.071722337	0.825800132	0.257492296
2:430438140	1B	430438140	0.674971432	0.699072138	0.314826599	0.517565574	0.691448242	0.343395792	0.928293821	0.20032959	0.665093431	0.049723208
2:430438148	1B	430438148	0.674971432	0.699072138	0.309544282	0.502021379	0.689920173	0.36150013	0.928505341	0.205645251	0.623258721	0.047939364
2:430438241	1B	430438241	0.674971432	0.699072138	0.314826599	0.517565574	0.691448242	0.343395792	0.927122445	0.20032959	0.679509025	0.051124854
2:430438409	1B	430438409	0.674971432	0.699072138	0.377603596	0.468187693	0.692877811	0.333889983	0.888461102	0.162802184	0.669193463	0.042879912
2:430438505	1B	430438505	0.674971432	0.699072138	0.193456412	0.435810413	0.692695223	0.379825375	0.548318239	0.041369573	0.923769525	0.319415262
2:430438532	1B	430438532	0.674971432	0.699072138	0.193456412	0.435810413	0.692695223	0.379825375	0.56262853	0.038975203	0.918127074	0.300721411
2:430438564	1B	430438564	0.674971432	0.699072138	0.193456412	0.435810413	0.692695223	0.379825375	0.548318239	0.041369573	0.923769525	0.319415262
2:430438649	1B	430438649	0.674971432	0.699072138	0.351427905	0.435909599	0.654167208	0.378952639	0.666611648	0.04913977	0.415491275	0.099958205
2:430438693	1B	430438693	0.674971432	0.699072138	0.357847373	0.53240096	0.679284455	0.377946882	0.725134688	0.212349046	0.586292623	0.066222525
2:430438724	1B	430438724	0.674971432	0.699072138	0.22639476	0.514876616	0.692797407	0.374285181	0.92449135	0.216469611	0.667995947	0.040911985
2:430438730	1B	430438730	0.674971432	0.699072138	0.22639476	0.514876616	0.692797407	0.374285181	0.92449135	0.216469611	0.667995947	0.040911985
2:430438799	1B	430438799	0.674971432	0.699072138	0.377603596	0.468187693	0.692877811	0.333889983	0.888461102	0.162802184	0.669193463	0.042879912
2:430439089	1B	430439089	0.674971432	0.699072138	0.377603596	0.468187693	0.692877811	0.333889983	0.888461102	0.162802184	0.669193463	0.042879912
2:430439095	1B	430439095	0.674971432	0.699072138	0.377603596	0.468187693	0.692877811	0.333889983	0.888461102	0.162802184	0.669193463	0.042879912
2:430439117	1B	430439117	0.674971432	0.699072138	0.377603596	0.468187693	0.692877811	0.333889983	0.888461102	0.162802184	0.669193463	0.042879912
2:430439189	1B	430439189	0.788009916	0.408591641	0.977647835	0.138335196	0.697723059	0.520817628	0.654287287	0.226657722	0.38997228	0.02247102
2:430439213	1B	430439213	0.674971432	0.699072138	0.377603596	0.468187693	0.692877811	0.333889983	0.888461102	0.162802184	0.669193463	0.042879912
2:430439247	1B	430439247	0.674971432	0.699072138	0.377603596	0.468187693	0.692877811	0.333889983	0.888461102	0.162802184	0.669193463	0.042879912
2:430439260	1B	430439260	0.674971432	0.699072138	0.377603596	0.468187693	0.692877811	0.333889983	0.888461102	0.162802184	0.669193463	0.042879912
2:430439715	1B	430439715	0.674971432	0.699072138	0.377603596	0.468187693	0.692877811	0.333889983	0.888461102	0.162802184	0.669193463	0.042879912
2:430439769	1B	430439769	0.674971432	0.699072138	0.377603596	0.468187693	0.692877811	0.333889983	0.888461102	0.162802184	0.669193463	0.042879912
2:430439781	1B	430439781	0.674971432	0.699072138	0.377603596	0.468187693	0.692877811	0.333889983	0.888461102	0.162802184	0.669193463	0.042879912
2:430439811	1B	430439811	0.674971432	0.699072138	0.37443437	0.460285721	0.6926537	0.338855993	0.885623589	0.214667895	0.707924203	0.03655015
2:430439826	1B	430439826	0.674971432	0.699072138	0.378852254	0.418491038	0.692822586	0.350470106	0.861041335	0.220400028	0.766464388	0.039871506
2:430439837	1B	430439837	0.674971432	0.699072138	0.388591337	0.382737019	0.686312185	0.337176059	0.69367405	0.131937926	0.682121441	0.022441185
2:430439859	1B	430439859	0.674971432	0.699072138	0.379898834	0.390354315	0.682997041	0.318817079	0.759265588	0.092237016	0.561599845	0.014276065
2:430439910	1B	430439910	0.674971432	0.699072138	0.379898834	0.390354315	0.682997041	0.318817079	0.759265588	0.092237016	0.561599845	0.014276065
2:430439985	1B	430439985	0.674971432	0.699072138	0.379898834	0.390354315	0.682997041	0.318817079	0.759265588	0.092237016	0.561599845	0.014276065
2:430440051	1B	430440051	0.674971432	0.699072138	0.379898834	0.390354315	0.682997041	0.318817079	0.75964978	0.103831874	0.57538309	0.018147002
2:430440140	1B	430440140	0.674971432	0.699072138	0.379898834	0.390354315	0.682997041	0.318817079	0.759265588	0.092237016	0.561599845	0.014276065
2:430440214	1B	430440214	0.674971432	0.699072138	0.379898834	0.390354315	0.682997041	0.318817079	0.75964978	0.103831874	0.57538309	0.018147002
2:430440217	1B	430440217	0.674971432	0.699072138	0.379898834	0.390354315	0.682997041	0.318817079	0.75964978	0.103831874	0.57538309	0.018147002
2:430440267	1B	430440267	0.674971432	0.699072138	0.379898834	0.390354315	0.682997041	0.318817079	0.75964978	0.103831874	0.57538309	0.018147002
2:452611057	1B	452611057	0.052492806	0.939070458	0.105103201	0.076620509	0.048464568	0.143187438	0.00185139	0.080311691	0.03328467	3.48E-09
2:453142193	1B	453142193	0.052492806	0.939070458	0.105103201	0.076620509	0.048464568	0.143187438	0.00185139	0.080311691	0.03328467	3.48E-09
2:453142783	1B	453142783	0.052492806	0.939070458	0.105103201	0.076620509	0.048464568	0.143187438	0.00185139	0.080311691	0.03328467	3.48E-09
2:453285891	1B	453285891	0.052492806	0.943282838	0.105103201	0.089404131	0.124109415	0.149834692	0.002719105	0.082462178	0.068097632	3.32E-09
2:453290617	1B	453290617	0.052492806	0.943282838	0.105103201	0.089404131	0.124109415	0.149834692	0.002719105	0.082462178	0.068097632	3.32E-09
2:453963839	1B	453963839	0.052492806	0.943282838	0.105103201	0.089404131	0.124109415	0.149834692	0.002719105	0.082462178	0.068097632	3.32E-09
2:453964624	1B	453964624	0.052492806	0.943282838	0.105103201	0.089404131	0.124109415	0.149834692	0.002719105	0.082462178	0.068097632	3.32E-09
2:454105968	1B	454105968	0.052492806	0.943282838	0.049064894	0.193876058	0.118087002	0.155733507	0.014636877	0.364998903	0.283002571	1.52E-05
2:454106903	1B	454106903	0.052492806	0.943282838	0.066286187	0.184616659	0.124720462	0.15698608	0.037745154	0.453168157	0.283030295	9.43E-05
2:463653978	1B	463653978	0.168681872	0.074683993	0.600128142	0.009602432	0.624197043	0.000995505	0.119613278	0.28131204	0.040656121	0.000158023
2:463654140	1B	463654140	0.168681872	0.074683993	0.600128142	0.009602432	0.624197043	0.000995505	0.119613278	0.28131204	0.040656121	0.000158023
2:463654421	1B	463654421	0.168681872	0.074683993	0.600128142	0.009602432	0.624197043	0.000995505	0.119613278	0.28131204	0.040656121	0.000158023
2:463654583	1B	463654583	0.168681872	0.074683993	0.600128142	0.009602432	0.624197043	0.000995505	0.119613278	0.28131204	0.040656121	0.000158023
2:463654969	1B	463654969	0.168681872	0.074683993	0.600128142	0.009602432	0.624197043	0.000995505	0.119613278	0.28131204	0.040656121	0.000158023
2:463655149	1B	463655149	0.168681872	0.074683993	0.600128142	0.009602432	0.624197043	0.000995505	0.119613278	0.28131204	0.040656121	0.000158023
2:463655258	1B	463655258	0.168681872	0.074683993	0.600128142	0.009602432	0.624197043	0.000995505	0.119613278	0.28131204	0.040656121	0.000158023
2:463658011	1B	463658011	0.168681872	0.074683993	0.600128142	0.009602432	0.624197043	0.000995505	0.119613278	0.28131204	0.040656121	0.000158023
2:463658052	1B	463658052	0.168681872	0.074683993	0.600128142	0.009602432	0.624197043	0.000995505	0.119613278	0.28131204	0.040656121	0.000158023
2:463658068	1B	463658068	0.168681872	0.074683993	0.600128142	0.009602432	0.624197043	0.000995505	0.119613278	0.28131204	0.040656121	0.000158023
2:463658087	1B	463658087	0.168681872	0.074683993	0.600128142	0.009602432	0.624197043	0.000995505	0.119613278	0.28131204	0.040656121	0.000158023
2:463658089	1B	463658089	0.168681872	0.074683993	0.600128142	0.009602432	0.624197043	0.000995505	0.119613278	0.28131204	0.040656121	0.000158023
2:463658107	1B	463658107	0.168681872	0.074683993	0.600128142	0.009602432	0.624197043	0.000995505	0.119613278	0.28131204	0.040656121	0.000158023
[truncated: 30,823 more rows]
